# Supplementary material for: Integrated Multi-Omics Analysis Reveals Immune and Metabolic Dysregulation in a Restraint Stress-Induced Depression Model
Source: Biomedicines. 2025 Sep 6;13(9):2183. doi: 10.3390/biomedicines13092183 (PMC12467129; doi:10.3390/biomedicines13092183)
Supplement: Supplementary file 1 [file biomedicines-13-02183-s001.zip]

Archive with 7 entries (7 files):
- Fig. S1.tif
- Fig. S2.tif
- Table S1.xlsx
- Table S2.xlsx
- Table S3.xlsx
- Table S4.xlsx
- Table S5.xlsx
