# Supplementary material for: Integrated Multi-Omics Analysis Reveals Immune and Metabolic Dysregulation in a Restraint Stress-Induced Depression Model
Source: Biomedicines. 2025 Sep 6;13(9):2183. doi: 10.3390/biomedicines13092183 (PMC12467129; doi:10.3390/biomedicines13092183)
Supplement: Supplementary file 1 [file biomedicines-13-02183-s001.zip › Table S1.xlsx]

## Sheet: UP GENE
A Restraint group; B Control group
seqname	GeneSymbol	source	RNAlength	chrom	ProteinAccession	UniProt	product	[L-A-C](raw)	[L-B-C](raw)	A/B	Pvalue	[L-A1-C, L-A-C](raw)	[L-A2-C, L-A-C](raw)	[L-A3-C, L-A-C](raw)	[L-B1-C, L-B-C](raw)	[L-B2-C, L-B-C](raw)	[L-B3-C, L-B-C](raw)
NM_018741	Igfbpl1	RefSeq_NM	2729	chr4	NP_061211	Q80W15	Insulin-like growth factor binding protein-like 1	138.205	51.7204	2.67215	9.81903e-06	139.872	141.962	132.781	53.0233	48.9712	53.1668
NM_177656	6820408C15Rik	RefSeq_NM	1682	chr2	NP_808324	B0R090|B2RQ99|Q8BJX2	RIKEN cDNA 6820408C15 gene	60.8995	42.3697	1.43734	1.2729e-05	60.4083	60.5293	61.761	41.4691	43.4023	42.2375
NM_010474	Hs3st1	RefSeq_NM	1685	chr5	NP_034604	O35310	Heparan sulfate (glucosamine) 3-O-sulfotransferase 1	9398.9	5840.67	1.60922	2.19749e-05	9384.81	9635.51	9176.39	5891.31	5950.95	5679.75
NM_001025254	Mbp	RefSeq_NM	2125	chr18	NP_034907	P04370|Q09J72|Q3UGF3|Q542T4|Q5D096	Myelin basic protein	5648.05	3017.15	1.87198	2.2291e-05	5679.45	5829.81	5434.87	3002.31	3005.01	3044.15
NM_023113	Aspa	RefSeq_NM	1534	chr11	NP_075602	Q8R3P0|B0QZP3|B2KFD4|Q8BZC2	Aspartoacylase	4037.65	1858.84	2.17213	3.54268e-05	3892.31	4196.6	4024.06	1972.21	1846.48	1757.85
NM_029809	2310014L17Rik	RefSeq_NM	3257	chr7	NP_084085	Q9D7D1	RIKEN cDNA 2310014L17 gene	299.966	222.982	1.34525	4.22226e-05	293.778	304.738	301.381	227.603	220.479	220.863
NM_001035240	Trpm3	RefSeq_NM	6742	chr19	NP_796315	B2RUS0|Q3UQF1|Q5F4S6|Q5F4S7|Q5F4S8|Q5F4S9|Q5F4T0|Q69ZE8|Q8BIH6|Q8BJ11|Q8BJE6|Q8BKH4|Q8BKI1	Transient receptor potential cation channel, subfamily M, member 3	210.185	144.921	1.45035	5.77474e-05	207.821	213.94	208.794	148.263	147.818	138.682
NM_010076	Drd1a	RefSeq_NM	3543	chr13	NP_034206	Q61616|Q80T33|Q9QZQ9	Dopamine receptor D1A	8997.39	3935.32	2.28632	6.06622e-05	9129.58	9048.2	8814.38	4257.85	4151.23	3396.89
NM_024435	Nts	RefSeq_NM	1237	chr10	NP_077755	Q9D3P9	Neurotensin	323.496	101.412	3.18992	7.98258e-05	304.606	346.051	319.83	113.144	93.653	97.4379
NM_016718	Ninj2	RefSeq_NM	822	chr6	NP_057927	Q9JL89|Q3TQA7	Ninjurin 2	565.217	240.294	2.35219	8.25081e-05	587.555	542.008	566.087	264.337	243.65	212.896
NM_025476	Fam82b	RefSeq_NM	1873	chr4	NP_079752	Q9DCV4	Family with sequence similarity 82, member B	3105.08	2441.75	1.27166	8.87184e-05	3057.93	3155.44	3101.87	2494.31	2389.3	2441.64
NM_008703	Nmbr	RefSeq_NM	1173	chr10	NP_032729	O54799|Q0VEH1	Neuromedin B receptor	5641.32	2191.76	2.57388	9.53776e-05	5343.76	5987.5	5592.7	2373.49	2219.64	1982.14
NM_026385	Pllp	RefSeq_NM	1889	chr8	NP_080661	Q9DCU2	Plasma membrane proteolipid	2473.18	1328.69	1.86136	0.000102388	2427.56	2579.58	2412.4	1392.53	1366.44	1227.1
NM_080444	Asb10	RefSeq_NM	2318	chr5	NP_536692	Q91ZT7	Ankyrin repeat and SOCS box-containing 10	149.026	98.5823	1.51169	0.000109084	149.723	149.448	147.907	102.059	92.0486	101.639
NM_010077	Drd2	RefSeq_NM	1549	chr9	NP_034207	P61168|Q0VGH9	Dopamine receptor D2	95.0694	31.0142	3.06535	0.000110495	88.4446	100.656	96.1075	29.9658	35.3695	27.7074
NM_001033259	Ccdc109a	RefSeq_NM	1423	chr10	NP_001028431	Q3UMR5	Coiled-coil domain containing 109A	178.946	102.885	1.73928	0.000111685	179.538	173.675	183.625	110.558	101.659	96.439
NM_033478	Ly6g6d	RefSeq_NM	605	chr17	NP_258439	Q9Z1Q3|Q8C4V9	Lymphocyte antigen 6 complex, locus G6D	228.981	142.569	1.60611	0.000113373	232.704	228.707	225.533	152.186	141.826	133.695
NM_025429	Serpinb1a	RefSeq_NM	1931	chr13	NP_079705	Q9D154|Q8BK60	Serine (or cysteine) peptidase inhibitor, clade B, member 1a	528.175	198.98	2.65441	0.000120033	554.86	511.661	518.005	224.631	207.096	165.214
NM_001025258	Mbp	RefSeq_NM	2075	chr18	NP_034907	P04370|Q09J72|Q3UGF3|Q542T4|Q5D096	Myelin basic protein	2445.77	1571.03	1.5568	0.000128964	2484.41	2385.15	2467.76	1628.9	1616.07	1468.12
NM_007657	Cd9	RefSeq_NM	1306	chr6	NP_031683	P40240	CD9 antigen	6439.05	4305.4	1.49557	0.000130325	6257.79	6609.67	6449.7	4517.06	4195.68	4203.47
NM_183046	Kif20b	RefSeq_NM	5563	chr19	NP_898867	Q80WE4|B7ZWN1	Kinesin family member 20B	144.693	100.858	1.43463	0.000151011	145.844	149.242	138.994	99.7143	100.342	102.517
NM_173428	Sspo	RefSeq_NM	15580	chr6	NP_775604	Q8CG65|Q8CG66	SCO-spondin	782.957	428.235	1.82833	0.000158645	781.722	820.54	746.608	454.072	425.641	404.993
NM_001100182	Cyp2j12-ps	RefSeq_NM	1509	chr4	NP_001093652		Cytochrome P450, family 2, subfamily j, polypeptide 12	80.1092	35.7809	2.23888	0.000161457	77.6832	83.9757	78.6687	38.0575	38.6144	30.6708
NM_001115154	Samd3	RefSeq_NM	1892	chr10	NP_001108626	Q8C4H2|B9EKF8	Sterile alpha motif domain containing 3	360.075	188.77	1.90748	0.000171161	345.623	383.766	350.837	180.714	194.32	191.276
NM_008309	Htr1d	RefSeq_NM	2908	chr4	NP_032335	Q61224|Q3ZB48|Q63815|Q8BUW7	5-hydroxytryptamine (serotonin) receptor 1D	1561.12	387.024	4.03365	0.000191544	1542.61	1715.28	1425.47	405.765	425.58	329.729
NM_145977	Slc45a3	RefSeq_NM	3354	chr1	NP_666089	Q8K0H7	Solute carrier family 45, member 3	364.84	158.967	2.29507	0.000192357	346.31	380.203	368.008	165.161	176.126	135.614
NM_010605	Kcnj5	RefSeq_NM	4496	chr9	NP_034735	P48545|Q3MI15|Q3TPX9|Q9QYM1	Potassium inwardly-rectifying channel, subfamily J, member 5	99.6857	42.4168	2.35015	0.000193537	100.433	104.302	94.3214	47.7215	43.0092	36.5197
NM_001038624	Ric3	RefSeq_NM	5303	chr7	NP_848895	Q8BPM6	Resistance to inhibitors of cholinesterase 3 homolog (C. elegans)	5204.51	2415.95	2.15423	0.000197451	5486.52	5093.06	5033.95	2504.67	2636.18	2107.01
NM_175646	Txnl4b	RefSeq_NM	1796	chr8	NP_783577	Q8BUH1|Q52KF0	Thioredoxin-like 4B	410.694	205.258	2.00086	0.00020711	382.431	436.215	413.435	210.347	205.949	199.479
NM_009521	Wnt3	RefSeq_NM	3115	chr11	NP_033547	P17553|A2A649|Q3TQ59|Q3TSV5|Q8BLT2	Wingless-related MMTV integration site 3	777.881	418.423	1.85908	0.00020958	781.861	802.355	749.428	457.633	420.535	377.1
NM_011268	Rgs9	RefSeq_NM	2486	chr11	NP_035398	O54828|A1L351|A1L352|A2A6V6|A2A6V9|Q3UUR0	Regulator of G-protein signaling 9	18833.6	7508.45	2.50832	0.000213265	17549	20417.2	18534.6	7710.32	7839	6976.03
NM_009630	Adora2a	RefSeq_NM	2534	chr10	NP_033760	Q60613|Q2NLC1|Q8CAU3	Adenosine A2a receptor	2716.94	784.775	3.46206	0.000214095	2927.62	2760.85	2462.34	844.57	854.928	654.826
NM_001101503	A230065H16Rik	RefSeq_NM	657	chr12	NP_001094973		RIKEN cDNA A230065H16 gene	2008.11	1064.51	1.88642	0.000221517	2037.86	2084.17	1902.29	1106.13	1123.27	964.122
NM_023595	Dut	RefSeq_NM	2358	chr2	NP_076084	Q8VCG1|Q9CQ43|Q9JJ44	Deoxyuridine triphosphatase	1236.86	1006.46	1.22892	0.000236705	1238.27	1257.41	1214.91	984.422	1003.19	1031.78
NM_001162980	1700024P16Rik	RefSeq_NM	3136	chr4	NP_001156452	A2A995|B2RQ28|B7ZMX4|B7ZMX5	RIKEN cDNA 1700024P16 gene	254.375	116.024	2.19244	0.000247923	236.332	272.022	254.772	121.082	119.775	107.215
NM_010054	Dlx2	RefSeq_NM	2492	chr2	NP_034184	P40764|Q52KJ2	Distal-less homeobox 2	9625.71	5330.78	1.80569	0.000250012	10136	9621.04	9120.1	5628.71	5383	4980.63
NM_001110129	Ppih	RefSeq_NM	2197	chr4	NP_082953	Q9D868|A2BGI8|A2BGI9|A2BGJ0|Q3UWH9|Q3UY37|Q4G0C5	Peptidyl prolyl isomerase H	187.81	122.501	1.53313	0.000259151	184.11	190.522	188.797	125.869	128.969	112.665
NM_019781	Pex14	RefSeq_NM	1942	chr4	NP_062755	Q9R0A0|B1AS89|Q9QX52	Peroxisomal biogenesis factor 14	184.832	147.913	1.2496	0.000262644	183.844	186.572	184.079	145.376	153.714	144.647
NM_026097	Rffl	RefSeq_NM	3533	chr11	NP_080373	Q6ZQM0|B1AT06|Q148A8|Q3TEV8|Q3UCG9|Q3UD78|Q6YAT5|Q6YAT6	Ring finger and FYVE like domain containing protein	490.954	304.953	1.60993	0.000264018	505.286	487.32	480.255	323.429	312.492	278.938
NM_181402	Parp11	RefSeq_NM	3724	chr6	NP_852067	Q8CFF0|Q8BML7	Poly (ADP-ribose) polymerase family, member 11	162.827	113.991	1.42842	0.000268793	161.788	168.776	157.918	109.505	114.335	118.134
NM_053190	S1pr5	RefSeq_NM	2512	chr9	NP_444420	Q91X56	Sphingosine-1-phosphate receptor 5	3607.28	1741.95	2.07082	0.000270826	3566.33	3869.85	3385.66	1796.6	1812.74	1616.52
NM_130859	Card10	RefSeq_NM	4748	chr15	NP_570929	P58660	Caspase recruitment domain family, member 10	3508.07	2077.38	1.6887	0.000270992	3447.27	3706.03	3370.92	2159.06	2116.29	1956.78
NM_026393	Nmral1	RefSeq_NM	1186	chr16	NP_080669	Q8K2T1	NmrA-like family domain containing 1	2048.52	1335.26	1.53418	0.000272806	1998.35	2159.34	1987.88	1369.53	1338.35	1297.89
NM_001082962	Snrpn	RefSeq_NM	2076	chr7	NP_038698	P63163|Q9WU12|O70499|Q3UN87	Small nuclear ribonucleoprotein N	182.372	98.2716	1.85579	0.000280022	182.857	192.542	171.716	97.4191	104.957	92.4389
NM_133775	Il33	RefSeq_NM	2534	chr19	NP_598536	Q8BVZ5	Interleukin 33	284.931	191.437	1.48838	0.000295852	291.055	287.012	276.725	204.318	188.079	181.913
NM_010903	Nfe2l3	RefSeq_NM	2544	chr6	NP_035033	Q9WTM4|Q3U5G2|Q3UUW2|Q3UVS3|Q3UZC1|Q9D246|Q9D3M5	Nuclear factor, erythroid derived 2, like 3	391.698	200.256	1.95598	0.000298056	396.618	396.844	381.631	221.852	208.634	170.282
NM_080854	Slc34a3	RefSeq_NM	2031	chr2	NP_543130	Q80SU6|Q05AC3	Solute carrier family 34 (sodium phosphate), member 3	224.754	129.914	1.73003	0.000299498	223.798	237.549	212.915	133.518	133.865	122.358
NM_001033954	Calca	RefSeq_NM	1022	chr7	NP_031613	Q99JA0|P70160|O88610|Q3V1A7	Calcitonin/calcitonin-related polypeptide, alpha	841.31	391.929	2.14659	0.000300843	854.276	864.501	805.155	429.224	421.693	324.871
NM_001025259	Mbp	RefSeq_NM	1985	chr18	NP_034907	P04370|Q09J72|Q3UGF3|Q542T4|Q5D096	Myelin basic protein	10442.9	5580.65	1.87128	0.000305787	10068.8	11238.2	10021.8	5810.1	5531.63	5400.22
NM_022565	Ndst4	RefSeq_NM	3489	chr3	NP_072087	Q9EQW8|D3Z1R7	N-deacetylase/N-sulfotransferase (heparin glucosaminyl) 4	212.001	98.6581	2.14885	0.000307057	196.467	226.734	212.803	106.056	91.5137	98.405
NM_001025251	Mbp	RefSeq_NM	2186	chr18	NP_034907	P04370|Q09J72|Q3UGF3|Q542T4|Q5D096	Myelin basic protein	1405.51	669.688	2.09876	0.000319303	1357.5	1528.81	1330.23	695.367	648.991	664.707
NM_019942	41523	RefSeq_NM	3550	chrX	NP_064326	Q9R1T4|Q3UUU4	Septin 6	213.742	148.551	1.43884	0.000334505	214.061	215.195	211.969	158.028	149.066	138.56
NM_172822	Pigz	RefSeq_NM	2184	chr16	NP_766410	Q8BTP0|Q149K0	Phosphatidylinositol glycan anchor biosynthesis, class Z	5481.5	2944.19	1.8618	0.000352905	5760.98	5489.39	5194.12	3148.48	3042.84	2641.24
NM_027394	Ube2cbp	RefSeq_NM	1828	chr9	NP_081670	Q8BX13|Q9D0H0	Ubiquitin-conjugating enzyme E2C binding protein	121.156	94.6228	1.28041	0.000359937	119.351	120.77	123.347	97.932	95.0832	90.8531
NM_053131	Pcdhb6	RefSeq_NM	2319	chr18	NP_444361	B2RWV0|Q8CCS3|Q91XZ4|Q925M3	Protocadherin beta 6	241.389	183.704	1.31401	0.000414235	240.471	248.829	234.867	190.623	180.048	180.443
NM_013703	Vldlr	RefSeq_NM	8327	chr19	NP_038731	P98156|Q3UVX6|Q71V85|Q91YY0	Very low density lipoprotein receptor	653.528	444.513	1.47021	0.000436784	664.452	672.717	623.415	451.106	461.738	420.696
NM_001033334	Tmem90a	RefSeq_NM	2499	chr12	NP_001028506	Q3USQ7|B2RRM8	Transmembrane protein 90a	523.457	239.05	2.18974	0.000447202	565.438	474.182	530.75	239.266	244.865	233.017
NM_025821	Carhsp1	RefSeq_NM	2849	chr16	NP_080097	Q9CR86|Q3U434|Q3UD53|Q5M9P7	Calcium regulated heat stable protein 1	23432.6	14307.6	1.63777	0.000447896	22648.8	24563.4	23085.5	15292.9	14513	13117
NM_172570	Trim47	RefSeq_NM	1897	chr11	NP_766158	Q8C0E3|A2A861|A3KMJ7|B7ZN75|Q497Z1|Q66JW4|Q7TMQ8	Tripartite motif-containing 47	2391.43	1672.35	1.42998	0.000449686	2442.19	2433.28	2298.81	1735.95	1706.44	1574.68
NM_001163741	1110021J02Rik	RefSeq_NM	4625	chr17	NP_081058	Q9D162	RIKEN cDNA 1110021J02 gene	843.993	604.33	1.39658	0.00045908	843.35	869.225	819.405	611.928	630.336	570.726
NM_013496	Crabp1	RefSeq_NM	741	chr9	NP_038524	P62965|Q6P071	Cellular retinoic acid binding protein I	1366.41	493.862	2.76679	0.000465957	1280.06	1492.65	1326.53	559.333	532.043	390.21
NM_009078	Rpl19	RefSeq_NM	761	chr11	NP_033104	P84099|A2A547|Q5I0T8	Ribosomal protein L19	984.255	630.176	1.56187	0.00046823	957.352	1047.07	948.343	627.71	610.459	652.36
NM_026515	2810417H13Rik	RefSeq_NM	2387	chr9	NP_080791	Q9CQX4	RIKEN cDNA 2810417H13 gene	75.9143	60.1644	1.26178	0.000470318	76.7205	76.3782	74.6443	61.6035	61.444	57.4458
NM_001005525	Rsrc2	RefSeq_NM	2170	chr5	NP_079714	A2RTL5|B7ZNU2|Q3TKL3|Q8BI46|Q922F2|Q9CSJ3	Arginine/serine-rich coiled-coil 2	1047.14	788.778	1.32755	0.000479201	1026.25	1088.93	1026.24	809.231	793.409	763.692
NM_010275	Gdnf	RefSeq_NM	3509	chr15	NP_034405	P48540	Glial cell line derived neurotrophic factor	187.225	97.2672	1.92485	0.00048007	184.858	199.46	177.358	103.688	102.216	85.8978
NM_029529	Slc35d3	RefSeq_NM	2629	chr10	NP_083805	Q8BGF8|B9EI54	Solute carrier family 35, member D3	3175.93	1457.31	2.17931	0.000503059	3101.16	3394.14	3032.48	1549.34	1612.39	1210.2
NM_001048192	Agbl5	RefSeq_NM	3303	chr5	NP_777274	Q09M02	ATP/GTP binding protein-like 5	1937.69	1280.18	1.5136	0.000504778	1948.87	1913.89	1950.32	1377.45	1300.47	1162.64
NM_144526	Fam64a	RefSeq_NM	1466	chr11	NP_653109	Q8BFY7|Q5RIU1|Q5RIU2|Q8VDW8	Family with sequence similarity 64, member A	224.832	94.8868	2.36948	0.000510819	241.562	227.206	205.729	96.8136	106.341	81.5059
NM_026731	Ppp1r14a	RefSeq_NM	531	chr7	NP_081007	Q91VC7	Protein phosphatase 1, regulatory (inhibitor) subunit 14A	13252.1	6619.31	2.00204	0.000523539	13316.8	14200.7	12238.8	6868.39	7005.11	5984.44
NM_001025255	Mbp	RefSeq_NM	2108	chr18	NP_034907	P04370|Q09J72|Q3UGF3|Q542T4|Q5D096	Myelin basic protein	2895.62	1695.52	1.70781	0.000528469	2677.53	3079.06	2930.28	1723.75	1688.54	1674.26
NM_013604	Mtx1	RefSeq_NM	1522	chr3	NP_038632	P47802|Q8R5C0	Metaxin 1	2268.84	1619.65	1.40082	0.000542687	2256.58	2368.33	2181.6	1652.49	1655.94	1550.52
NM_027997	Serpina9	RefSeq_NM	1694	chr12	NP_082273	Q9D7D2|A2RSX5	Serine (or cysteine) peptidase inhibitor, clade A (alpha-1 antiproteinase, antitrypsin), member 9	987.307	257.369	3.83616	0.000548283	1075.67	1038.14	848.113	257.552	287.244	227.311
NM_133256	Gsx2	RefSeq_NM	1665	chr5	NP_573555	P31316|Q3TXX0	GS homeobox 2	97.7271	30.1862	3.23747	0.00054839	100.17	107.89	85.1204	31.1235	30.3308	29.1044
NM_011242	Rasgrp2	RefSeq_NM	2209	chr19	NP_035372	Q9QUG9	RAS, guanyl releasing protein 2	115.574	77.5562	1.49019	0.000549465	109.575	117.393	119.753	80.8351	78.4494	73.3843
NM_053136	Pcdhb11	RefSeq_NM	3615	chr18	NP_444366	Q14B56|Q8C5K2|Q91UZ8	Protocadherin beta 11	1434.21	957.946	1.49718	0.000557746	1429.86	1481.6	1391.18	1012.53	980.504	880.798
NM_022427	Gpr88	RefSeq_NM	3450	chr3	NP_071872	Q9EPB7|B2RXU4	G-protein coupled receptor 88	16184.2	10129.3	1.59776	0.00057111	15995.2	16986.1	15571.4	10758.7	10348.4	9280.91
NM_029354	Mzt2	RefSeq_NM	1010	chr16	NP_083630	Q9CQ25	Mitotic spindle organizing protein 2	1609.91	1206.31	1.33457	0.000573953	1587.6	1673.69	1568.44	1239.73	1158.62	1220.6
NM_001134767	Ccdc62	RefSeq_NM	3920	chr5	NP_001128239		Coiled-coil domain containing 62	615.661	428.037	1.43834	0.000584904	603.801	640.569	602.614	443.265	441.365	399.482
NM_001164243	Prpsap2	RefSeq_NM	1814	chr11	NP_659055	Q8R574|Q05BD4|Q5SWZ0|Q8BK37	Phosphoribosyl pyrophosphate synthetase-associated protein 2	630.866	486.138	1.29771	0.000593543	621.648	657.228	613.723	493.968	490.192	474.254
NM_001164614	Ccdc159	RefSeq_NM	1545	chr9	NP_080253	Q8C963	Coiled-coil domain containing 159	77.8935	62.2704	1.25089	0.000601924	75.7386	78.165	79.7769	63.1085	60.1402	63.5624
NM_001164697	Klk6	RefSeq_NM	1346	chr7	NP_035307	O88301|Q91Y82	Kallikrein related-peptidase 6	102.802	51.3844	2.00064	0.000604448	98.7461	111.564	98.0943	56.5163	51.0335	46.6035
NM_001164696	Klk6	RefSeq_NM	1350	chr7	NP_035307	O88301|Q91Y82	Kallikrein related-peptidase 6	75.7753	37.452	2.02326	0.000609237	70.6453	82.0894	74.5913	36.6918	41.2542	34.4101
NM_001123362	Prdm12	RefSeq_NM	2471	chr2	NP_001116834	A2AJ77	PR domain containing 12	237.085	84.0927	2.81932	0.000620707	253.936	238.267	219.051	96.6468	95.584	60.0474
NM_130458	Sp7	RefSeq_NM	2284	chr15	NP_569725	Q8VI67|Q2KHK9|Q5RM08	Sp7 transcription factor 7	653.101	379.281	1.72195	0.000657634	633.429	684.142	641.731	425.761	364.959	347.122
NM_029972	Ermn	RefSeq_NM	3550	chr2	NP_084248	Q5EBJ4	Ermin, ERM-like protein	637.922	365.948	1.7432	0.000658533	628.281	678.324	607.161	348.448	403.737	345.659
NM_053129	Pcdhb4	RefSeq_NM	3719	chr18	NP_444359	Q3TUJ6|Q8CBE8|Q8CE07|Q91XZ6|Q925M5	Protocadherin beta 4	270.169	173.773	1.55472	0.000665108	274.932	275.357	260.219	174.172	188.731	158.418
NM_008553	Ascl1	RefSeq_NM	2259	chr10	NP_032579	Q02067|Q53WV9|Q7TNT5	Achaete-scute complex homolog 1 (Drosophila)	3015.47	1883.68	1.60084	0.000684552	3052.68	3099.62	2894.12	1967.28	2002.26	1681.5
NM_001013766	Samd3	RefSeq_NM	2620	chr10	NP_001108626	Q8C4H2|B9EKF8	Sterile alpha motif domain containing 3	108.882	50.4467	2.15835	0.000685442	109.923	117.645	99.0768	55.9877	45.8086	49.5437
NM_133977	Trf	RefSeq_NM	2332	chr9	NP_598738	Q921I1|Q63916	Transferrin	3912.8	2541.01	1.53986	0.00069372	3838.69	4025.37	3874.35	2719.91	2622.22	2280.89
NM_015805	Atp9b	RefSeq_NM	5444	chr18	NP_056620	P98195|D3YV00|Q2HXI8	ATPase, class II, type 9B	419.795	277.659	1.51191	0.000716978	413.103	443.403	402.878	292.85	278.447	261.68
NM_207219	AI314976	RefSeq_NM	1135	chr17	NP_997102	Q8R5F3|Q3U5M3|Q3UG43	Expressed sequence AI314976	1615.37	1076.04	1.50121	0.000734974	1579.14	1689.24	1577.73	1164.42	1023.15	1040.56
NM_001163144	Pcsk5	RefSeq_NM	5783	chr19	NP_001177412	Q04592|Q91VK0	Proprotein convertase subtilisin/kexin type 5	6087.4	3727.9	1.63293	0.000738026	6226.28	6226.4	5809.52	4021.79	3844.84	3317.08
NM_027366	Ly6g6e	RefSeq_NM	1137	chr17	NP_081642	Q8K1T6|Q9D7E5	Lymphocyte antigen 6 complex, locus G6E	2748.76	1478.66	1.85895	0.000755593	2518.1	2943.43	2784.73	1571.67	1493.21	1371.11
NM_001033711	Evi2a	RefSeq_NM	2316	chr11	NP_034291	P20934|Q8VD58|Q3TBB7|Q5SYH8|Q6DKP1	Ecotropic viral integration site 2a	344.291	201.268	1.71061	0.000769026	344.107	368.568	320.197	195.072	214.766	193.965
NM_026558	Fam92a	RefSeq_NM	1349	chr4	NP_080834	Q8BP22	Family with sequence similarity 92, member A	28462.3	21969.7	1.29553	0.000796663	27987.2	29760.9	27638.7	22120.5	22344.8	21443.8
NM_010217	Ctgf	RefSeq_NM	2418	chr10	NP_034347	P29268|Q91V29	Connective tissue growth factor	11956.1	5383.91	2.22071	0.000821918	12332.4	12472.3	11063.7	6082.28	5815.75	4253.69
NM_026947	1810022C23Rik	RefSeq_NM	1346	chr13	NP_081223	D3U0D8|Q78JN3	Enoyl-Coenzyme A delta isomerase 3	3895.62	2956.92	1.31746	0.000825133	3758.72	4055.84	3872.3	3063.19	2867.61	2939.97
NM_026887	Ap1s2	RefSeq_NM	3204	chrX	NP_081163		Adaptor-related protein complex 1, sigma 2 subunit	5696.33	3828.31	1.48795	0.00083592	5390.3	5959.16	5739.54	4018.62	3871.5	3594.79
NM_153196	Rbks	RefSeq_NM	1047	chr5	NP_694876	Q8R1Q9	Ribokinase	127.381	94.2926	1.35092	0.000857664	126.4	131.662	124.082	99.4226	94.192	89.2634
NM_178242	Tnrc18	RefSeq_NM	6226	chr5	NP_839973	Q80WC3|Q52KG0	Trinucleotide repeat containing 18	1836.06	1195.92	1.53528	0.000861561	1865.62	1864.71	1777.85	1271.97	1249.89	1065.9
NM_173007	Tspan12	RefSeq_NM	2490	chr6	NP_766595	Q8BKT6	Tetraspanin 12	399.53	249.993	1.59817	0.000863119	414.847	401.761	381.982	275.937	244.727	229.313
NM_172952	Gphn	RefSeq_NM	3307	chr12	NP_766540	Q8BUV3|A0JNY3|Q571C2|Q9ESW9|Q9ESX0	Gephyrin	165.305	131.43	1.25775	0.000867048	162.19	161.678	172.047	128.08	133.833	132.376
NM_001162934	Ctxn2	RefSeq_NM	1047	chr2	NP_001156406	Q3URE8	Cortexin 2	653.587	505.716	1.2924	0.000906499	627.841	680.336	652.582	512.537	491.533	513.077
NM_001040399	Larp1b	RefSeq_NM	1705	chr3	NP_001035489	Q3TQS1|Q497V3|Q8BVS5|Q8C4B1|Q8R3F0|Q9D423	La ribonucleoprotein domain family, member 1B	2262.73	1822.91	1.24128	0.000928462	2277.74	2332.39	2178.06	1847.66	1841.31	1779.75
NM_031199	Tgfa	RefSeq_NM	4229	chr6	NP_112476	P48030|Q545E4|Q6LC37	Transforming growth factor alpha	9987.51	5391.64	1.85241	0.000929808	9294.03	10826.5	9841.99	5703.68	5618.78	4852.45
NM_001081493	Cartpt	RefSeq_NM	835	chr13	NP_038760	P56388|Q3UY31|Q3UYI4	CART prepropeptide	3104.72	1606.18	1.93299	0.000934767	3203.16	3199.35	2911.66	1876.83	1540.33	1401.37
NM_001114662	Mfsd4	RefSeq_NM	3842	chr1	NP_766098	Q6PDC8|C7C6B9|Q68EM5|Q8C572	Major facilitator superfamily domain containing 4	18634.4	12433.6	1.49872	0.000940969	18283.9	19409.1	18210.2	13341.2	12641.5	11318
NM_025863	Trim59	RefSeq_NM	2920	chr3	NP_080139		Tripartite motif-containing 59	859.837	573.185	1.5001	0.000948737	807.464	919.86	852.187	578.683	567.253	573.618
NM_007409	Adh1	RefSeq_NM	1348	chr3	NP_031435	P00329|Q3UKA4	Alcohol dehydrogenase 1 (class I)	420.328	245.056	1.71523	0.000960079	394.1	450.413	416.472	254.778	258.691	221.698
NM_133187	Fam198b	RefSeq_NM	6627	chr3	NP_573450	Q3UPI1	Family with sequence similarity 198, member B	109.828	72.0735	1.52383	0.000965461	106.397	116.493	106.593	75.7597	73.851	66.6099
NM_023290	Mkrn2	RefSeq_NM	2241	chr6	NP_075779	Q9ERV1|Q6GTY9|Q9D776	Makorin, ring finger protein, 2	8298.26	6583.84	1.2604	0.000987003	8308.27	8397	8189.5	6851.48	6681.46	6218.57
NM_028075	Tnfrsf13c	RefSeq_NM	1906	chr15	NP_082351	Q9D8D0|Q3SXS6|Q3SXS7|Q3U106|Q8R4W8	Tumor necrosis factor receptor superfamily, member 13c	217.163	134.311	1.61686	0.000999488	218.641	217.684	215.164	141.399	146.156	115.379
NM_001163421	Tatdn3	RefSeq_NM	1258	chr1	NP_081171	Q3U1C6|D3Z0V5	TatD DNase domain containing 3	1512.36	1124.27	1.3452	0.00101901	1549.99	1513.53	1473.57	1172.03	1155	1045.77
NM_175033	BC089491	RefSeq_NM	1225	chr7	NP_778198	Q5FWB9	CDNA sequence BC089491	211.338	138.051	1.53087	0.00102734	209.035	216.233	208.747	149.048	143.124	121.982
NM_001082961	Snrpn	RefSeq_NM	2032	chr7	NP_038698	P63163|Q9WU12|O70499|Q3UN87	Small nuclear ribonucleoprotein N	398.129	206.479	1.92818	0.00102979	367.752	438.605	388.031	215.405	212.878	191.153
NM_015759	Fgd3	RefSeq_NM	3110	chr13	NP_056574	O88842|Q3TNB8	FYVE, RhoGEF and PH domain containing 3	221.934	147.317	1.50651	0.00103263	222.68	234.841	208.28	155.593	144.159	142.199
NM_015816	Lsm4	RefSeq_NM	953	chr8	NP_056631	Q9QXA5|Q9CY46|Q9D181	LSM4 homolog, U6 small nuclear RNA associated (S. cerevisiae)	110.448	87.7704	1.25837	0.0010534	113.99	108.854	108.499	90.6687	83.9465	88.696
NM_080644	Cacng5	RefSeq_NM	3678	chr11	NP_542375	Q8VHW4|Q544Q4|Q8R4I0	Calcium channel, voltage-dependent, gamma subunit 5	335.148	222.676	1.50509	0.00106551	331.863	356.89	316.69	234.983	218.374	214.671
NM_183248	Nkx6-2	RefSeq_NM	1306	chr7	NP_899071	D3Z4R4|Q8CF07	NK6 homeobox 2	1199.7	657.112	1.82571	0.00108291	1236.4	1272.39	1090.29	669.991	705.392	595.954
NM_011797	Car14	RefSeq_NM	1625	chr3	NP_035927		Carbonic anhydrase 14	498.988	299.829	1.66424	0.00110305	498.461	536.743	461.761	319.279	290.131	290.078
NM_009406	Tnni3	RefSeq_NM	854	chr7	NP_033432	P48787|Q497F1|Q9QXX9	Troponin I, cardiac 3	239.384	119.325	2.00616	0.00111626	239.537	259.096	219.52	136.174	114.55	107.25
NM_172701	Oscp1	RefSeq_NM	2152	chr4	NP_766289	Q8BHW2|A0ZV96|A2A8Y5	Organic solute carrier partner 1	2015.58	1546	1.30374	0.00111666	1954.56	2123.84	1968.34	1569.16	1549.04	1519.8
NM_170592	Mettl11a	RefSeq_NM	1217	chr2	NP_733480	Q8R2U4|A2APZ2|A2APZ3	Methyltransferase like 11A	656.59	476.635	1.37755	0.0011365	630.53	695.533	643.705	476.494	461.864	491.546
NM_008557	Fxyd3	RefSeq_NM	524	chr7	NP_032583	Q61835|Q3TLM3|Q80UV3	FXYD domain-containing ion transport regulator 3	217.888	180.612	1.20639	0.00114165	223.792	220.183	209.69	183.163	178.025	180.648
NM_026714	Ccdc163	RefSeq_NM	1231	chr4	NP_080990	A2AGD5|A2AGD6|A2AGD7|A8Y5M6|A8Y5M7|A8Y5M8|A8Y5M9|A8Y5N0	Coiled-coil domain containing 163	411.064	309.463	1.32831	0.00114799	417.656	425.541	389.994	314.246	316.2	297.943
NM_181859	Oxct2b	RefSeq_NM	1755	chr4	NP_862907	Q9ESL0	3-oxoacid CoA transferase 2B	76.1242	49.8702	1.52645	0.00116079	76.2629	80.2716	71.8382	50.4851	46.0876	53.0378
NM_001163187	Plekhb1	RefSeq_NM	1815	chr7	NP_038774		Pleckstrin homology domain containing, family B (evectins) member 1	8455.98	6410.56	1.31907	0.00116923	8095.97	8558.31	8713.65	6665.63	6104.99	6461.06
NM_183297	Nxph4	RefSeq_NM	1675	chr10	NP_899120	Q8BTD1	Neurexophilin 4	489.011	264.611	1.84804	0.0011698	448.003	536.871	482.158	279.955	262.016	251.863
NM_007940	Ephx2	RefSeq_NM	2035	chr14	NP_031966	P34914|A8JYK8|Q3UQ71	Epoxide hydrolase 2, cytoplasmic	771.778	596.08	1.29476	0.00117598	772.342	799.197	743.795	622.919	589.866	575.454
NM_010161	Evi2a	RefSeq_NM	1503	chr11	NP_034291	P20934|Q8VD58|Q3TBB7|Q5SYH8|Q6DKP1	Ecotropic viral integration site 2a	18121.5	9158.33	1.97869	0.00117618	18952.6	18359	17052.8	10209.8	9961.13	7304.01
NM_001166371	Zfml	RefSeq_NM	4410	chr6	NP_032743	Q61464|Q3TNM0|Q3TQ35|Q3TQM2|Q3TZK9|Q3UEX6|Q99LP9	Zinc finger, matrin-like	1916.7	1521.62	1.25965	0.00117755	1912.31	1992.49	1845.29	1556.88	1526.7	1481.27
NM_007702	Cidea	RefSeq_NM	1164	chr18	NP_031728	O70302|Q4V9X2	Cell death-inducing DNA fragmentation factor, alpha subunit-like effector A	432.437	298.854	1.44699	0.00117959	425.613	460.772	410.927	307.309	303.435	285.817
NM_008614	Mobp	RefSeq_NM	3286	chr9	NP_032640	Q9D2P8	Myelin-associated oligodendrocytic basic protein	17881	9092.13	1.96664	0.00118129	18723.2	18365	16554.8	10422.2	9282.87	7571.28
NM_001101560	Cldn20	RefSeq_NM	660	chr17	NP_001095030		Claudin 20	196.143	150.557	1.30278	0.00121541	188.838	205.9	193.693	155.104	147.699	148.868
NM_021487	Kcne1l	RefSeq_NM	1446	chrX	NP_067462	Q9QZ26|Q8C1K1	Potassium voltage-gated channel, Isk-related family, member 1-like, pseudogene	3615.27	2083.07	1.73555	0.00121838	3361.15	3897.98	3586.68	2199.17	2175.28	1874.76
NM_010338	Gpr37	RefSeq_NM	3205	chr6	NP_034468	Q9QY42	G protein-coupled receptor 37	1142.33	718.713	1.58941	0.00122124	1220.62	1080.3	1126.06	753.562	746.352	656.225
NM_133666	Ndufv1	RefSeq_NM	1572	chr19	NP_598427	Q91YT0	NADH dehydrogenase (ubiquinone) flavoprotein 1	10003.5	7279.99	1.37411	0.00125879	9676.56	10470.8	9863.22	7505.54	7524.96	6809.46
NM_199465	Nexn	RefSeq_NM	2580	chr3	NP_955759	Q7TPW1	Nexilin	474.62	262.336	1.80921	0.00127374	440.032	517.698	466.128	285.916	260.078	241.013
NM_147201	Nrbp1	RefSeq_NM	2146	chr5	NP_671734	Q99J45|Q3TCW5|Q8C5Y9	Nuclear receptor binding protein 1	1615.43	1171.74	1.37866	0.00128217	1543.99	1689.85	1612.45	1213.8	1199.91	1101.5
NM_011123	Plp1	RefSeq_NM	2561	chrX	NP_035253	P60202|A2AEB1|Q3UYM8|Q62079|Q9Z1H2	Proteolipid protein (myelin) 1	11272.4	7208.72	1.56372	0.00129592	10465.2	12143.5	11208.5	7477.06	7139.28	7009.81
NM_008446	Kif4	RefSeq_NM	4712	chrX	NP_032472	P33174|Q3UWH4|Q3UXW0|Q80YP3	Kinesin family member 4	66.703	48.7086	1.36943	0.00129655	63.7998	69.8108	66.4984	46.1277	50.9749	49.0231
NM_027420	2610034B18Rik	RefSeq_NM	2184	chr7	NP_081696	Q9D0A3	RIKEN cDNA 2610034B18 gene	325.07	218.07	1.49067	0.00129865	319.155	345.254	310.801	222.555	229.727	201.929
NM_178724	Harbi1	RefSeq_NM	2321	chr2	NP_848839	Q8BR93|A2AH20|B7ZCF6|B7ZCF7	Harbinger transposase derived 1	157.186	111.204	1.41349	0.00130532	150.664	166.481	154.412	116.493	105.547	111.573
NM_011805	Dido1	RefSeq_NM	4662	chr2	NP_808520		Death inducer-obliterator 1	6113.14	4286.08	1.42628	0.00130944	6295.81	6322.65	5720.97	4498.98	4257.44	4101.84
NM_028232	Sgol1	RefSeq_NM	3609	chr17	NP_082508	Q9CXH7	Shugoshin-like 1 (S. pombe)	70.2941	44.6333	1.57493	0.00131197	64.3007	72.8403	73.7414	43.9442	46.7722	43.1835
NM_144953	1700019D03Rik	RefSeq_NM	834	chr1	NP_659202	Q9CPS8	RIKEN cDNA 1700019D03 gene	2978.95	2282.98	1.30485	0.00133757	2918.09	3085.27	2933.48	2379	2320.84	2149.09
NM_025841	Kdelr2	RefSeq_NM	1870	chr5	NP_080117	Q9CQM2	KDEL (Lys-Asp-Glu-Leu) endoplasmic reticulum protein retention receptor 2	267.254	208.103	1.28424	0.0013649	267.477	268.425	265.86	220.732	208.524	195.053
NM_175462	Kcnt1	RefSeq_NM	5893	chr2	NP_780671	Q6ZPR4|A2AHB6|A2AHB7|A2AHB8|A2AHB9|C0KTP6|Q8C853	Potassium channel, subfamily T, member 1	4905.22	3887.64	1.26175	0.00137581	4801.87	5121.84	4791.94	4015.31	3869.47	3778.14
NM_026636	5430437P03Rik	RefSeq_NM	1592	chr8	NP_080912	Q3UI43	RIKEN cDNA 5430437P03 gene	2878.46	2270.44	1.2678	0.00138828	2818.28	2965.84	2851.26	2347.47	2317.49	2146.38
NM_013732	Cartpt	RefSeq_NM	874	chr13	NP_038760	P56388|Q3UY31|Q3UYI4	CART prepropeptide	644.505	317.184	2.03196	0.00140854	588.848	723.284	621.384	328.51	298.358	324.684
NM_138719	Gnb5	RefSeq_NM	1799	chr9	NP_619733	P62881|Q3TSE8|Q3UG14|Q3V331|Q9CU21	Guanine nucleotide binding protein (G protein), beta 5	5462.17	3394.1	1.60931	0.00142185	5636.37	5593.81	5156.32	3732.95	3451.47	2997.89
NM_001081062	Ccno	RefSeq_NM	1876	chr13	NP_001074531	P0C242|B2RWG0	Cyclin O	1248.02	700.288	1.78215	0.00143236	1273.45	1279.04	1191.57	763.984	764.449	572.432
NM_001163579	Lrrcc1	RefSeq_NM	5675	chr3	NP_083191	Q69ZB0|B9EI20	Leucine rich repeat and coiled-coil domain containing 1	1112.73	779.301	1.42786	0.00145836	1117.16	1155.15	1065.89	830.438	792.669	714.795
NM_012060	Bcap31	RefSeq_NM	1214	chrX	NP_036190	Q61335|A2ALM8|Q3U9U5	B-cell receptor-associated protein 31	3683.27	2774.95	1.32733	0.00147228	3531.41	3902.37	3616.02	2839.24	2740.66	2744.96
NM_009107	Rxrg	RefSeq_NM	2151	chr1	NP_033133	P28705|Q3V193|Q6LDB2	Retinoid X receptor gamma	146.207	98.5006	1.48433	0.00148373	135.737	151.238	151.647	102.399	100.981	92.1213
NM_008681	Ndrg1	RefSeq_NM	2909	chr15	NP_032707	Q62433|B7ZWC0|Q3TD08|Q3TSR4|Q545R3	N-myc downstream regulated gene 1	35731.6	23423	1.52549	0.00148968	33701.2	37895.1	35598.6	24914.5	23893	21461.5
NM_145399	Scgn	RefSeq_NM	1425	chr13	NP_663374	Q91WD9|Q5NCL7	Secretagogin, EF-hand calcium binding protein	661.859	437.576	1.51256	0.00149447	661.216	690.619	633.744	469.715	451.997	391.016
NM_022985	Zfand6	RefSeq_NM	1658	chr7	NP_075361	Q9DCH6	Zinc finger, AN1-type domain 6	7472.49	5528.33	1.35167	0.00149655	7206.87	7872.61	7337.98	5800.59	5487.23	5297.19
NM_175414	Tspan9	RefSeq_NM	3930	chr6	NP_780623	Q8BJU2	Tetraspanin 9	14554.3	10814	1.34588	0.00152295	14561.8	15242	13859.2	11333.7	10713.3	10395
NM_028270	Aldh1b1	RefSeq_NM	2302	chr4	NP_082546	Q9CZS1|B1AWX7	Aldehyde dehydrogenase 1 family, member B1	1547.45	935.996	1.65326	0.0015245	1418.91	1678.77	1544.67	974.204	946.804	886.98
NM_145983	Kcna5	RefSeq_NM	3032	chr6	NP_666095	Q61762|Q9Z1R6	Potassium voltage-gated channel, shaker-related subfamily, member 5	2044.43	1017.99	2.0083	0.00154163	2219.59	2067.3	1846.41	1108.38	1083.15	862.45
NM_025904	1600012F09Rik	RefSeq_NM	3436	chr13	NP_080180	Q5XK20|Q8BPG2|Q9CS38|Q9D033|Q9D053|Q9D064|Q9DAY6	RIKEN cDNA 1600012F09 gene	1846.04	1354.4	1.36299	0.00154244	1847.72	1877.87	1812.52	1434.79	1393.97	1234.43
NM_173719	Med8	RefSeq_NM	1743	chr4	NP_776067	Q9D7W5|A2A9C4|A2A9C5|A2A9C6|A2A9C8|Q9CY05|Q9DAY7	Mediator of RNA polymerase II transcription, subunit 8 homolog (yeast)	1402.58	978.559	1.43331	0.00156315	1349.34	1476.7	1381.7	1053.3	966.239	916.14
NM_010134	En2	RefSeq_NM	3537	chr5	NP_034264	P09066|Q3TZM2	Engrailed 2	632.328	295.635	2.13888	0.00157633	602.3	680.143	614.54	338.863	325.714	222.328
NM_001111140	Lrrc10b	RefSeq_NM	1359	chr19	NP_001104610		Leucine rich repeat containing 10B	344.318	174.883	1.96885	0.00157917	360.269	357.688	314.998	196.778	185.632	142.238
NM_146023	Evi2b	RefSeq_NM	3944	chr11	NP_034291	P20934|Q8VD58|Q3TBB7|Q5SYH8|Q6DKP1	protein EVI2B precursor	954.521	517.694	1.84379	0.00160973	1038.12	963.697	861.749	567.869	506.314	478.899
NM_029537	Tmem98	RefSeq_NM	1444	chr11	NP_083813	Q91X86	Transmembrane protein 98	10028.2	5540.43	1.81	0.00164602	10736.6	10127.7	9220.26	5928.12	5949.88	4743.29
NM_007633	Ccne1	RefSeq_NM	2022	chr7	NP_031659	Q61457|A0JLN2|B2RS11	Cyclin E1	421.354	324.673	1.29778	0.00166644	396.017	433.708	434.337	324.652	321.063	328.305
NM_001081069	Rgs11	RefSeq_NM	2006	chr17	NP_001074538	Q9Z2H1|Q9CTZ3	Regulator of G-protein signaling 11	17274.1	13498.6	1.2797	0.0016686	17072.1	17216.2	17534.1	14368.6	13426	12701.1
NM_001024922	Ddx49	RefSeq_NM	2104	chr8	NP_001020093	Q4FZF3|Q3UTV0	DEAD (Asp-Glu-Ala-Asp) box polypeptide 49	1391.49	1113.48	1.24967	0.00168763	1350.94	1448.51	1375.02	1153.59	1111.53	1075.32
NM_134118	Tecr	RefSeq_NM	1190	chr8	NP_598879	Q9CY27|Q14C44|Q3TAN8|Q52L67|Q9CWN2	Trans-2,3-enoyl-CoA reductase	17305.7	14137.9	1.22406	0.00169373	17781	17633.4	16502.6	14129.7	14357.5	13926.5
NM_001199151	Sncaip	RefSeq_NM	3624	chr18	NP_080684	Q99ME3|A2BDD1|Q3TVI3|Q3V1N2|Q4KMM4|Q8BRF4|Q8C4I8|Q9D3W0|Q9D3Y6	Synuclein, alpha interacting protein (synphilin)	549.405	317.323	1.73138	0.00171902	559.293	501.367	587.556	342.591	326.792	282.585
NM_001166842	Vmn1r168	RefSeq_NM	930	chr7	NP_001160314		Vomeronasal 1 receptor 168	144.278	70.8837	2.03542	0.00175062	151.431	148.967	132.436	85.5052	68.6326	58.5133
NM_009568	Zfp94	RefSeq_NM	2621	chr7	NP_033594	Q3TPJ2|Q3UUP5|Q61117|Q99K61	Zinc finger protein 94	170.69	129.787	1.31515	0.00179317	165.881	180.595	165.594	134.09	129.77	125.5
NM_178624	Fbxl2	RefSeq_NM	3203	chr9	NP_848739	Q8BH16|Q811S7|B2RUD2|Q3TQM5|Q4VA21|Q8BH21	F-box and leucine-rich repeat protein 2	2693.6	1596.28	1.68742	0.00181011	2890.27	2637.67	2552.86	1760.49	1638.87	1389.49
NM_009313	Tacr1	RefSeq_NM	5036	chr6	NP_033339	P30548|Q3V353|Q8BYR7	Tachykinin receptor 1	1416.36	745.772	1.89918	0.0018321	1519.7	1426.4	1302.97	787.791	833.767	615.759
NM_001174054	Camk2b	RefSeq_NM	3986	chr11	NP_031621	P28652|Q3TY93|Q5SVI0|Q5SVI1|Q5SVI2|Q5SVI3|Q5SVI9|Q5SVJ0|Q5SVJ1|Q68EG2|Q8BL41|Q8K4W4|Q8K4W5|Q9WVJ1	Calcium/calmodulin-dependent protein kinase II, beta	220.177	158.973	1.38499	0.00183699	229.431	223.996	207.102	168.557	156.249	152.114
NM_144794	Tmem63a	RefSeq_NM	3239	chr1	NP_659043	Q91YT8	Transmembrane protein 63a	296.488	181.111	1.63705	0.00185109	279.166	324.246	286.053	190.211	186.208	166.915
NM_008517	Lta4h	RefSeq_NM	2066	chr10	NP_032543	P24527|Q3UY71	Leukotriene A4 hydrolase	2921.14	2044.8	1.42857	0.00186757	2783.46	3134.65	2845.3	2087.12	2105.39	1941.88
NM_027949	Phf7	RefSeq_NM	1984	chr14	NP_082225	Q9DAG9|A2RTI5|B7ZNN0	PHD finger protein 7	616.037	439.714	1.401	0.00187058	620.697	634.401	593.014	474.86	441.594	402.688
NM_001168517	Zdhhc24	RefSeq_NM	2316	chr19	NP_081752	Q6IR37|Q3TA22|Q6PHB4	Zinc finger, DHHC domain containing 24	10212.3	7987.39	1.27855	0.00189535	10405.6	10464.9	9766.27	8228.12	8161.9	7572.15
NM_016798	Pdlim3	RefSeq_NM	1578	chr8	NP_058078	O70209	PDZ and LIM domain 3	1761.3	1174.51	1.4996	0.00190191	1707.29	1832.81	1743.8	1240.9	1251.19	1031.45
NM_178773	Ano4	RefSeq_NM	4134	chr10	NP_848888	Q8C5H1|D3Z1D8|Q8CA69	Anoctamin 4	482.335	319.247	1.51085	0.00191379	487.274	495.795	463.937	353.048	321.993	282.701
NM_207205	Igsf3	RefSeq_NM	7330	chr3	NP_997088		Immunoglobulin superfamily, member 3	85.1454	59.4843	1.43139	0.0019221	91.6287	83.5573	80.2501	59.4656	61.3185	57.6688
NM_011618	Tnnt1	RefSeq_NM	934	chr7	NP_035748	O88346|B7ZNV4|Q3TVB8|Q9CTJ8	Troponin T1, skeletal, slow	558.086	317.272	1.75901	0.00196919	587.618	592.1	494.538	327.94	327.244	296.633
NM_026829	Mthfs	RefSeq_NM	768	chr9	NP_081105	Q9D110|Q3TYX5	5, 10-methenyltetrahydrofolate synthetase	1878.88	1446.99	1.29847	0.00197057	1863.05	1915.79	1857.81	1496.79	1510.99	1333.2
NM_019988	Mlst8	RefSeq_NM	3377	chr17	NP_064372	Q9DCJ1	MTOR associated protein, LST8 homolog (S. cerevisiae)	117.159	84.8209	1.38125	0.00202158	111.241	125.422	114.814	83.5649	87.8438	83.054
NM_025423	1110059E24Rik	RefSeq_NM	1428	chr19	NP_079699	Q9CQ90	RIKEN cDNA 1110059E24 gene	747.281	499.288	1.49669	0.00202454	781.462	770.997	689.384	530.448	502.132	465.284
NM_025289	Tbrg1	RefSeq_NM	1583	chr9	NP_079565	Q3UB74|Q6KAP9|Q9CSZ5	Transforming growth factor beta regulated gene 1	3736.34	3043.33	1.22772	0.00205979	3654.07	3912.2	3642.76	3112.06	3049.9	2968.03
NM_026751	Myadml2	RefSeq_NM	2325	chr11	NP_081027	Q08AU7	Myeloid-associated differentiation marker-like 2	7130.4	4826.44	1.47736	0.00206049	6629.88	7710.24	7051.09	4973.88	4793.02	4712.41
NM_175286	Tprn	RefSeq_NM	2825	chr2	NP_780495	A2AI08	Taperin	6184.6	4199.81	1.47259	0.00206641	6062.47	6553.97	5937.35	4382.46	4428.55	3788.41
NM_011900	Mpdu1	RefSeq_NM	1314	chr11	NP_036030	Q9R0Q9|Q5F2A9|Q5F2B1|Q8C9V6|Q8R0J2	Mannose-P-dolichol utilization defect 1	1875.53	1490.42	1.25839	0.00207873	1840.99	1980.6	1805	1498.66	1499.42	1473.17
NM_016885	Emcn	RefSeq_NM	1437	chr3	NP_058581	Q9R0H2|Q3UKX4	Endomucin	1154.39	744.467	1.55062	0.00208356	1167.98	1229.11	1066.08	794.376	756.419	682.607
NM_001081231	Lhfpl3	RefSeq_NM	2981	chr5	NP_084266	Q9CTN8	Lipoma HMGIC fusion partner-like 3	415.233	256.635	1.61799	0.00208549	444.22	418.381	383.099	277.858	260.87	231.177
NM_172124	B3gat2	RefSeq_NM	4367	chr1	NP_742122	P59270|Q3UWJ6|Q5DTT7	Beta-1,3-glucuronyltransferase 2 (glucuronosyltransferase S)	403.428	254.849	1.58301	0.0020938	396.489	421.999	391.796	292.027	240.51	232.01
NM_001168304	Cdk19	RefSeq_NM	5828	chr10	NP_937807		Cyclin-dependent kinase 19	897.932	660.346	1.35979	0.00210379	910.844	942.221	840.731	639.062	652.518	689.457
NM_173376	Rbmx2	RefSeq_NM	1743	chrX	NP_775552	Q8R0F5|Q3TVB5	RNA binding motif protein, X-linked 2	1652.46	1228.41	1.34521	0.00210646	1609.3	1729.47	1618.62	1271.32	1277.15	1136.76
NM_001080131	Tmpo	RefSeq_NM	3317	chr10	NP_035735	Q61033|Q61029|B2RUB9|Q3TNH0|Q3TXQ1|Q3U7B3|Q3U955|Q3UCI5|Q3UR33|Q78WP6	Thymopoietin	649.694	510.477	1.27272	0.00210929	667.291	652.571	629.222	488.713	542.304	500.413
NM_008752	Nxph2	RefSeq_NM	2579	chr2	NP_032778	Q61199|Q3KP70	Neurexophilin 2	1891.62	1140.81	1.65814	0.0021186	1950.65	1984.49	1739.7	1226.75	1201.55	994.125
NM_001110218	Ppm1h	RefSeq_NM	6413	chr10	NP_795893		Protein phosphatase 1H (PP2C domain containing)	1456.45	984.607	1.47922	0.00214907	1510.58	1416.69	1442.1	1069.79	1017.43	866.601
NM_146072	Grik1	RefSeq_NM	3660	chr16	NP_666184	Q60934|Q3UZT1|Q8BQZ0|Q8BRQ3|Q8BRT2|Q8C825|Q8C9A0|Q8K0C2	Glutamate receptor, ionotropic, kainate 1	960.056	764.69	1.25548	0.00215505	945.734	1001.75	932.69	795.112	766.078	732.88
NM_206872	Vmn1r177	RefSeq_NM	930	chr7	NP_996755	Q8R2B7	Vomeronasal 1 receptor 177	93.4474	46.7518	1.9988	0.0021561	86.0314	104.342	89.9683	53.97	43.7317	42.5536
NM_153195	Fbxo7	RefSeq_NM	1886	chr10	NP_694875	Q3U7U3|Q3UBC1|Q3UD93|Q3UGI9|Q8CAH3	F-box protein 7	1165.05	930.28	1.25236	0.00215725	1164	1207.42	1123.71	962.927	942.132	885.782
NM_001080929	Cdr2l	RefSeq_NM	3700	chr11	NP_001074398	A2A6T1|B2RWR4|B7ZMV4	Cerebellar degeneration-related protein 2-like	9891.53	7394.64	1.33766	0.00217389	9790.5	10179	9705.05	7918.06	7465.67	6800.2
NM_144822	Cbara1	RefSeq_NM	2275	chr10	NP_659071	Q8VCX5	Calcium binding atopy-related autoantigen 1	577.404	466.117	1.23875	0.00217838	548.988	597.818	585.406	474.518	469.577	454.256
NM_001035241	Trpm3	RefSeq_NM	6712	chr19	NP_796315	B2RUS0|Q3UQF1|Q5F4S6|Q5F4S7|Q5F4S8|Q5F4S9|Q5F4T0|Q69ZE8|Q8BIH6|Q8BJ11|Q8BJE6|Q8BKH4|Q8BKI1	Transient receptor potential cation channel, subfamily M, member 3	302.202	202.696	1.49091	0.00218994	296.534	323.225	286.846	212.543	211.122	184.422
NM_178686	Cep120	RefSeq_NM	4572	chr18	NP_848801	Q7TSG1	Centrosomal protein 120	80.3397	65.1215	1.23369	0.00220343	79.5251	83.3703	78.1236	63.9582	68.1164	63.29
NM_023209	Pbk	RefSeq_NM	1663	chr14	NP_075698	Q9JJ78	PDZ binding kinase	552.434	325.034	1.69962	0.00220726	560.302	603.075	493.924	310.769	332.382	331.951
NM_021712	Slc18a3	RefSeq_NM	2414	chr14	NP_068358	O35304|Q3TYJ1	Solute carrier family 18 (vesicular monoamine), member 3	420.092	308.039	1.36377	0.00222085	432.082	439.152	389.043	305.642	303.386	315.088
NM_013753	X99384	RefSeq_NM	4274	chr10	NP_038781	P70261|B2RQ13|B7ZMW4|B7ZMW5	CDNA sequence X99384	1997.79	1610.39	1.24056	0.0022455	1939.67	2107.08	1946.61	1631.53	1598.84	1600.8
NM_011871	Prkra	RefSeq_NM	1554	chr2	NP_036001	Q9WTX2|A2ATI5	Protein kinase, interferon inducible double stranded RNA dependent activator	1856.92	1461.46	1.27059	0.00227003	1832.63	1910.16	1827.96	1463.78	1547.58	1373
NM_010590	Jub	RefSeq_NM	3255	chr14	NP_034720	Q91XC0|Q9CZW7	Ajuba	914.031	623.322	1.46639	0.00229553	920.209	953.1	868.784	667.622	646.177	556.168
NM_007548	Prdm1	RefSeq_NM	5143	chr10	NP_031574	Q60636	PR domain containing 1, with ZNF domain	844.502	639.052	1.32149	0.00230826	838.324	894.59	800.592	654.376	615.805	646.974
NM_025402	1110031I02Rik	RefSeq_NM	1243	chr11	NP_079678	Q9D136|B1AXK9	RIKEN cDNA 1110031I02 gene	873.509	690.477	1.26508	0.00231089	839.718	910.206	870.604	721.571	686.597	663.263
NM_001164570	Rffl	RefSeq_NM	3592	chr11	NP_080373	Q6ZQM0|B1AT06|Q148A8|Q3TEV8|Q3UCG9|Q3UD78|Q6YAT5|Q6YAT6	Ring finger and FYVE like domain containing protein	179.173	110.404	1.62289	0.00231742	172.296	193.858	171.366	123.007	108.249	99.9556
NM_009911	Cxcr4	RefSeq_NM	1821	chr1	NP_034041	P70658|A1E2I3	Chemokine (C-X-C motif) receptor 4	403.136	286.278	1.4082	0.00233109	386.731	421.711	400.966	302.248	297.352	259.234
NM_013737	Pla2g7	RefSeq_NM	1923	chr17	NP_038765	Q60963|Q3U1V7|Q9DB74	Phospholipase A2, group VII (platelet-activating factor acetylhydrolase, plasma)	4238.06	3165.48	1.33884	0.00233465	4374.85	4152.22	4187.11	3419.82	3138.27	2938.36
NM_013834	Sfrp1	RefSeq_NM	4389	chr8	NP_038862	Q8C4U3|Q505A2	Secreted frizzled-related protein 1	10978.8	7111.13	1.54388	0.00234328	10959.9	11114.4	10862	7608.43	7727	5997.98
NM_021282	Cyp2e1	RefSeq_NM	1759	chr7	NP_067257	Q05421|Q0PGA0|Q0PGA1	Cytochrome P450, family 2, subfamily e, polypeptide 1	65.1128	48.086	1.35409	0.00234965	68.8499	62.9061	63.5825	46.1143	51.2891	46.8548
NM_010207	Fgfr2	RefSeq_NM	5223	chr7	NP_963895	P21803|A1YYM3|A1YYM4|A1YYM5|A1YYM6|A1YYM7|A1YYM8|A1YYM9|A1YYN0|A1YYN1|A1YYN2|A1YYN3|A1YYN4|A1YYN5|A1YYN6|A1YYN7|A1YYN8|A1YYN9|A1YYP0|A1YYP1|B7ZWP2|B9EKY4	Fibroblast growth factor receptor 2	309.251	193.082	1.60166	0.0023777	298.458	326.042	303.254	222.372	179.952	176.922
NM_025923	Fancl	RefSeq_NM	1775	chr11	NP_080199	Q9CR14	Fanconi anemia, complementation group L	665.11	521.436	1.27554	0.00238431	656.99	698.394	639.945	527.457	538.202	498.647
NM_026411	1700021F05Rik	RefSeq_NM	898	chr10	NP_080687	Q9CQF4	RIKEN cDNA 1700021F05 gene	2628.19	2065.72	1.27229	0.00238707	2602.7	2760.56	2521.32	2113.54	2103.15	1980.48
NM_011129	41521	RefSeq_NM	1649	chr11	NP_035259	P28661|Q5ND09|Q5ND13|Q5ND18	Septin 4	7766.14	5807.87	1.33717	0.00239283	7732.13	8236.23	7330.05	6016.21	5618.09	5789.31
NM_001177390	Gm6985	RefSeq_NM	270	chrX	NP_001170861		Predicted pseudogene 6985	10499	7627.98	1.37639	0.00239721	9804.41	11137.7	10555	7799.15	7788.63	7296.17
NM_194066	Ifi27l1	RefSeq_NM	1023	chr12	NP_919045	Q3UK07|Q70LM9|Q70LN0|Q70LN2|Q70LN3|Q8C6G0|Q9D1E1	Interferon, alpha-inducible protein 27 like 1	3518.39	2793.22	1.25962	0.0023989	3465.95	3611.46	3477.76	2968.39	2770.75	2640.51
NM_175226	Rnf139	RefSeq_NM	4348	chr15	NP_780435	Q7TMV1	Ring finger protein 139	330.575	228.172	1.4488	0.00241087	344.545	331.405	315.775	241.184	240.134	203.198
NM_025331	Gng11	RefSeq_NM	849	chr6	NP_079607	P61953	Guanine nucleotide binding protein (G protein), gamma 11	4772.74	3577.93	1.33394	0.00242496	4865.57	4890.46	4562.19	3719.45	3716.51	3297.82
NM_144524	Angel1	RefSeq_NM	3867	chr12	NP_653107	Q8VCU0	Angel homolog 1 (Drosophila)	2380.69	1767.73	1.34675	0.00243823	2334.08	2531.27	2276.71	1845.89	1772.67	1684.62
NM_001081317	Anubl1	RefSeq_NM	2536	chr6	NP_001074786	Q80ZS6	AN1, ubiquitin-like, homolog (Xenopus laevis)	1525.16	974.009	1.56586	0.00244778	1599.96	1577.55	1397.99	1020.7	1027.06	874.259
NM_177345	Mapkap1	RefSeq_NM	3044	chr2	NP_796319	Q8BKH7|A2AR12|A2AR15	Mitogen-activated protein kinase associated protein 1	1438.45	1152.73	1.24786	0.00245795	1366.33	1502.41	1446.6	1136.13	1181.7	1140.35
NM_010814	Mog	RefSeq_NM	1725	chr17	NP_034944	Q61885|Q29ZQ5|Q3UY21|Q66JM2|Q80YU5	Myelin oligodendrocyte glycoprotein	3022.36	1651.89	1.82964	0.00246702	2991.09	3269.87	2806.13	1814.08	1790.49	1351.11
NM_001193271	Meis1	RefSeq_NM	3441	chr11	NP_034919	Q60954|Q3UJ00	Meis homeobox 1	147.026	93.9981	1.56414	0.00247444	153.684	151.486	135.909	88.3401	88.7171	104.937
NM_001039365	Mobp	RefSeq_NM	1499	chr9	NP_032640	Q9D2P8	Myelin-associated oligodendrocytic basic protein	237.105	158.04	1.50029	0.00253259	237.091	247.39	226.835	174.947	159.253	139.919
NM_001127685	BC048943	RefSeq_NM	761	chr12	NP_001121157	B2RV38	CDNA sequence BC048943	631.047	427.109	1.47749	0.00253314	578.291	681.153	633.697	437.574	426.194	417.559
NM_001033415	Shisa3	RefSeq_NM	2039	chr5	NP_001028587	Q3UPR0	Shisa homolog 3 (Xenopus laevis)	1119.08	663.13	1.68757	0.00253988	1111.43	1209.68	1036.13	723.834	691.377	574.18
NM_001130409	Ptk2	RefSeq_NM	3598	chr15	NP_032008	P34152|Q2VQT9	PTK2 protein tyrosine kinase 2	562.479	374.118	1.50348	0.00254336	541.875	614.715	530.846	391.65	372.03	358.674
NM_133972	Armc6	RefSeq_NM	2215	chr8	NP_598733	Q8BNU0	Armadillo repeat containing 6	367.054	260.267	1.4103	0.00257251	343.797	393.223	364.141	273.308	257.738	249.754
NM_029409	Mff	RefSeq_NM	1920	chr1	NP_083685	Q6PCP5	Mitochondrial fission factor	21394	17787.1	1.20278	0.00258096	21284.6	22003.5	20893.9	18631	17500.8	17229.6
NM_133858	Fam63a	RefSeq_NM	2823	chr3	NP_955769	Q76LS9|Q8BIW1|B7ZMR0|Q6IS37|Q91VW2|Q9CUK7	Family with sequence similarity 63, member A	2718.62	2127.71	1.27772	0.00259643	2750.2	2826.28	2579.37	2185.55	2168.84	2028.74
NM_016765	Ddah2	RefSeq_NM	1324	chr17	NP_058045	Q99LD8|A4FUQ8|O08972	Dimethylarginine dimethylaminohydrolase 2	1289.8	934.154	1.38071	0.00260251	1211.72	1390.4	1267.26	945.947	932.93	923.587
NM_133905	Papd4	RefSeq_NM	1873	chr13	NP_598666	Q91YI6	PAP associated domain containing 4	6962.52	5167.42	1.34739	0.00261007	7186.04	7147.18	6554.34	5388.76	5290.26	4823.24
NM_144844	Pcca	RefSeq_NM	2603	chr14	NP_659093	Q91ZA3|Q3UGC8	Propionyl-Coenzyme A carboxylase, alpha polypeptide	2327.81	1680.22	1.38542	0.00261136	2252.1	2473.46	2257.87	1792.62	1676.96	1571.08
NM_178870	Hs3st3a1	RefSeq_NM	3933	chr11	NP_849201	Q8BKN6|Q52KJ0|Q8C3A3	Heparan sulfate (glucosamine) 3-O-sulfotransferase 3A1	4278.28	2880.49	1.48526	0.00261929	4170.64	4630.88	4033.31	3078.52	2846.35	2716.61
NM_008991	Abcd3	RefSeq_NM	3399	chr3	NP_033017	P55096|Q3U645|Q3UNS0|Q71V77|Q91VT3|Q9DBZ6	ATP-binding cassette, sub-family D (ALD), member 3	2120.51	1611.68	1.31571	0.00262085	2113.01	2143.91	2104.59	1747.86	1599.29	1487.88
NM_013871	Mapk12	RefSeq_NM	1905	chr15	NP_038899	O08911|Q99M09	Mitogen-activated protein kinase 12	1615.13	1185.91	1.36193	0.00262111	1606.99	1722.21	1516.19	1230.21	1180.47	1147.06
NM_015795	Fbxo16	RefSeq_NM	1256	chr14	NP_056610	Q9QZM9|Q0VGS0|Q14BG9|Q8BRT0	F-box protein 16	784.851	629.048	1.24768	0.00262987	803.056	793.192	758.305	661.114	630.745	595.285
NM_017379	Tuba8	RefSeq_NM	1432	chr6	NP_059075	Q9JJZ2|Q8C9G7	Tubulin, alpha 8	3799.26	2740.25	1.38646	0.00265193	3902.52	3900.92	3594.35	2922.17	2789.71	2508.87
NM_010777	Mbp	RefSeq_NM	2531	chr18	NP_034907	P04370|Q09J72|Q3UGF3|Q542T4|Q5D096	Myelin basic protein	7465.15	4148.1	1.79965	0.00269851	6611.79	8305.72	7477.93	4347.55	3973.22	4123.54
NM_001039038	Nhlrc4	RefSeq_NM	2141	chr17	NP_001034127	Q3UP44	NHL repeat containing 4	131.304	65.2147	2.01341	0.00271779	138.23	126.129	129.554	75.0181	74.0632	46.5629
NM_145123	Crtac1	RefSeq_NM	2616	chr19	NP_660105	Q8R555	Cartilage acidic protein 1	21206.3	13994.8	1.5153	0.00274362	20775.2	22376.7	20466.9	15247.9	14535.2	12201.2
NM_025998	Nkain1	RefSeq_NM	2571	chr4	NP_080274	Q9D035|A4FUT4	Na+/K+ transporting ATPase interacting 1	1487.47	1107.65	1.3429	0.00275995	1441.84	1579.03	1441.52	1177.64	1078.2	1067.12
NM_024172	Hspbp1	RefSeq_NM	1488	chr7	NP_077134	Q99P31	HSPA (heat shock 70kDa) binding protein, cytoplasmic cochaperone 1	1268.43	919.097	1.38008	0.00277136	1241.78	1366.41	1197.1	941.462	887.983	927.846
NM_025961	Gatm	RefSeq_NM	2357	chr2	NP_080237	Q9D964	Glycine amidinotransferase (L-arginine:glycine amidinotransferase)	2112.91	1449.07	1.45812	0.00278672	2164.3	2167.19	2007.25	1539.99	1530.53	1276.69
NM_172301	Ccnb1	RefSeq_NM	2316	chr13	NP_758505	P24860|C5IGX4|Q3TFV6|Q3TQW9|Q3UWL3|Q68EM3	Cyclin B1	226.989	163.893	1.38498	0.00280395	220.584	238.031	222.351	169.701	173.661	148.317
NM_001039562	Ankrd37	RefSeq_NM	921	chr8	NP_001034651	Q569N2	Ankyrin repeat domain 37	1698.49	1352.5	1.25581	0.00281399	1656.26	1778.7	1660.51	1417.39	1300.28	1339.84
NM_001131068	Rfesd	RefSeq_NM	2357	chr13	NP_849247	Q8K2P6	Rieske (Fe-S) domain containing	2721.1	2042.02	1.33255	0.00281692	2663.13	2817.66	2682.5	2176.3	2082.99	1866.78
NM_153537	Phldb1	RefSeq_NM	5482	chr9	NP_705765	Q6PDH0|Q6IS62|Q8BWJ2|Q8R3A3	Pleckstrin homology-like domain, family B, member 1	373.936	273.697	1.36624	0.00281811	359.126	379.695	382.986	293.032	280.038	248.022
NM_029770	Unc5b	RefSeq_NM	5867	chr10	NP_084046	Q8K1S3|Q3TCV5|Q3TYW6|Q3UH38	Unc-5 homolog B (C. elegans)	5261.01	2723.31	1.93184	0.00282955	5711.29	5284.32	4787.41	3063.69	2942.22	2164.02
NM_001081688	Tmprss9	RefSeq_NM	3454	chr10	NP_001075157	P69525|B2RY54|Q0X0F1	Transmembrane protease, serine 9	177.456	124.762	1.42236	0.00285544	171.899	179.243	181.225	136.209	127.61	110.467
NM_001037761	Capzb	RefSeq_NM	1647	chr4	NP_033928	P47757|A2AMV4|A2AMV5|A2AMV7|A2AMV8|A2AMV9|A2AMW0|P97856|Q3TRH8|Q3TVK4|Q923G3|Q9D9A5	Capping protein (actin filament) muscle Z-line, beta	4543.57	3422.62	1.32751	0.00286652	4296	4806.14	4528.58	3561.07	3449.43	3257.35
NM_021791	Doc2g	RefSeq_NM	1481	chr19	NP_068563	Q9ESN1	Double C2, gamma	30064	21006.3	1.43119	0.002875	28722.9	32462.9	29006.3	22292.9	20844.3	19881.7
NM_013780	Npas3	RefSeq_NM	5879	chr12	NP_038808	Q9QZQ0|Q0IJ77|Q3TRD6	Neuronal PAS domain protein 3	314.123	251.647	1.24827	0.00288708	296.439	318.525	327.406	256.786	250.786	247.368
NM_001081469	Gtf2ird1	RefSeq_NM	3304	chr5	NP_065064	Q9JI57|Q5XJY7|Q6PD35|Q80ZG7|Q80ZG8|Q80ZG9|Q8BP10|Q8C555|Q9EQE6	General transcription factor II I repeat domain-containing 1	139.5	100.661	1.38583	0.00289646	134.306	142.062	142.131	92.7287	110.937	98.3183
NM_145588	Kif22	RefSeq_NM	2086	chr7	NP_663563	Q3V300	Kinesin family member 22	172.632	113	1.52771	0.00290069	166.567	187.456	163.874	120.716	115.602	102.683
NM_028426	3110007F17Rik	RefSeq_NM	962	chrX	NP_082702	Q8CCR8|Q8K193|Q9CXT3	RIKEN cDNA 3110007F17 gene	880.045	544.873	1.61514	0.00290352	912.846	910.5	816.79	572.81	597.306	464.502
NM_001100110	Srp54c	RefSeq_NM	2516	chr12	NP_001093580	Q8C1Y6|Q99JZ9	Signal recognition particle 54C	32250.9	24947.9	1.29273	0.00291273	32439.9	33794.4	30518.2	25673.9	25420.1	23749.7
NM_019587	Plxnb3	RefSeq_NM	6024	chrX	NP_062533	Q9QY40|A2AFF9|Q684R0	Plexin B3	1350.43	802.319	1.68316	0.00291352	1212.26	1499.86	1339.18	827.241	803.537	776.18
NM_133727	Kptn	RefSeq_NM	1665	chr7	NP_598488	Q8VCX6	Kaptin	540.377	429.333	1.25864	0.00292734	513.298	564.855	542.978	439.434	435.924	412.641
NM_152825	Usp45	RefSeq_NM	6018	chr4	NP_690038	Q8K387	Ubiquitin specific petidase 45	1500.58	1109.1	1.35298	0.00294068	1409.04	1591.98	1500.74	1155.38	1117.76	1054.15
NM_023737	Ehhadh	RefSeq_NM	3010	chr16	NP_076226	Q9DBM2|Q91W49|Q9R0Z4	Enoyl-Coenzyme A, hydratase/3-hydroxyacyl Coenzyme A dehydrogenase	96.6104	75.0091	1.28798	0.00296091	94.42	99.2216	96.1897	77.8544	68.9389	78.2341
NM_011272	Rln1	RefSeq_NM	697	chr19	NP_035402	P47932|A2RTV8|A7MAW2|Q2M2Q1	Relaxin 1	593.776	429.879	1.38126	0.0029755	593.387	628.637	559.303	429.103	457.382	403.152
NM_198610	Igsf21	RefSeq_NM	2017	chr4	NP_941012	Q7TNR6	Immunoglobin superfamily, member 21	36553.6	27331.7	1.33741	0.00297863	35521.7	37769.2	36369.8	28231.6	28941.4	24822.1
NM_026810	Mlh1	RefSeq_NM	2598	chr9	NP_081086	Q9JK91|Q3TG77|Q8CAP8|Q8VDI4|Q9CTA7	MutL homolog 1 (E. coli)	110.027	82.4248	1.33488	0.0029873	103.746	114.905	111.431	83.487	86.543	77.2443
NM_026897	Haghl	RefSeq_NM	1262	chr17	NP_081173	Q9DB32|D3YZU6	Hydroxyacylglutathione hydrolase-like	1889.62	1227.49	1.53942	0.00298846	1766.07	2034.57	1868.22	1335.06	1241.91	1105.49
NM_028604	Trmt11	RefSeq_NM	2359	chr10	NP_082880	Q9CWH5	TRNA methyltransferase 11 homolog (S. cerevisiae)	1382.73	970.907	1.42416	0.0029891	1322.95	1447.72	1377.51	1013.85	1032.9	865.964
NM_009311	Tac1	RefSeq_NM	1034	chr6	NP_033337	P41539|B7ZMQ2|Q149W7	Tachykinin 1	3845.36	2181.4	1.76279	0.00299764	3742.64	4207.46	3586	2406.15	2310.2	1827.86
NM_026772	Cdc42ep2	RefSeq_NM	1466	chr19	NP_081048	Q8JZX9|Q9CTH5	CDC42 effector protein (Rho GTPase binding) 2	4164.19	2713.79	1.53446	0.00305653	4339.53	4280.22	3872.83	2846.98	2923.06	2371.32
NM_001136064	Bscl2	RefSeq_NM	1965	chr19	NP_032170	Q9Z2E9	Bernardinelli-Seip congenital lipodystrophy 2 homolog (human)	226.791	152.203	1.49005	0.00310775	238.889	238.009	203.475	150.865	154.118	151.627
NM_001112739	Kcnc1	RefSeq_NM	4307	chr7	NP_032447	P15388|Q3TR92|Q3UHB6|Q8C364	Potassium voltage gated channel, Shaw-related subfamily, member 1	4360.87	3499.73	1.24606	0.00311894	4497.35	4376.73	4208.53	3705.98	3440.45	3352.78
NM_146748	Olfr661	RefSeq_NM	960	chr7	NP_666959	A0PK70|Q99NH4|Q9WU96	Olfactory receptor 661	112.912	80.8726	1.39617	0.0031227	119.832	114.07	104.834	77.9774	78.7886	85.8517
NM_001165934	Rgs9	RefSeq_NM	7642	chr11	NP_035398	O54828|A1L351|A1L352|A2A6V6|A2A6V9|Q3UUR0	Regulator of G-protein signaling 9	1167.29	812.563	1.43655	0.00312385	1192.1	1235.82	1073.94	813.259	860.219	764.21
NM_001174053	Camk2b	RefSeq_NM	4034	chr11	NP_031621	P28652|Q3TY93|Q5SVI0|Q5SVI1|Q5SVI2|Q5SVI3|Q5SVI9|Q5SVJ0|Q5SVJ1|Q68EG2|Q8BL41|Q8K4W4|Q8K4W5|Q9WVJ1	Calcium/calmodulin-dependent protein kinase II, beta	298.019	224.591	1.32694	0.00312474	310.871	304.438	278.748	227.924	233.03	212.818
NM_009665	Amd1	RefSeq_NM	3203	chr10	NP_033795	P31154|Q3TJI4|Q58E47	S-adenosylmethionine decarboxylase 1	1948.93	1604.51	1.21466	0.00313022	1920.84	2041.05	1884.89	1656.56	1587.09	1569.87
NM_173746	Gm11818	RefSeq_NM	1498	chr4	NP_776107	B2B9E1|Q8C830	Predicted gene 11818	1202.2	969.105	1.24053	0.00313335	1146.35	1216.05	1244.2	1002.81	977.573	926.934
NM_026304	l7Rn6	RefSeq_NM	1045	chr7	NP_080580	Q9DD02	Lethal, Chr 7, Rinchik 6	7386.89	6082.35	1.21448	0.00313346	7089.01	7754.33	7317.33	6208.06	6029.1	6009.89
NM_001039519	Gtf2a2	RefSeq_NM	916	chr9	NP_001034608	Q80ZM7|Q05C74|Q3TE88|Q3TN86|Q3UT44	General transcription factor II A, 2	13172.2	10034.7	1.31267	0.0031531	12541.7	14057.1	12917.7	10049.8	10358.6	9695.68
NM_013538	Cdca3	RefSeq_NM	1488	chr6	NP_038566	Q99M54	Cell division cycle associated 3	134.413	93.9196	1.43115	0.00315618	130.861	139.348	133.03	95.5046	103.166	83.0883
NM_205823	Tlr12	RefSeq_NM	3174	chr4	NP_991392	Q6QNU9|A2RRZ9|Q3UPN5	Toll-like receptor 12	514.457	398.742	1.2902	0.00316706	506.521	543.006	493.845	420.102	385.753	390.371
NM_018766	Ntsr1	RefSeq_NM	3916	chr2	NP_061236	O88319|A2ACT4|Q9QZQ2	Neurotensin receptor 1	6522.67	4474.9	1.45761	0.00317443	6135.5	6859.86	6572.65	4803.94	4625	3995.76
NM_146136	Slc16a4	RefSeq_NM	2216	chr3	NP_666248	Q8BLA5|Q8BWE3|Q8R0M8|Q8R157	Solute carrier family 16 (monocarboxylic acid transporters), member 4	979.776	644.47	1.52028	0.00317602	1020.91	1004.5	913.918	711.784	651.822	569.803
NM_178790	Abi3bp	RefSeq_NM	4394	chr16	NP_848905	B2RWZ0|Q59IW5|Q59IW6|Q59IW7|Q59IW8|Q59IW9|Q8BKQ1|Q8BLU9|Q8BUA2|Q8R0M1	ABI gene family, member 3 (NESH) binding protein	129.638	88.6335	1.46262	0.00317744	117.01	134.255	137.648	88.9676	90.2266	86.7062
NM_009936	Col9a3	RefSeq_NM	2846	chr2	NP_034066	A2ACT7|Q14C48|Q61248|Q8BSX1|Q8K2L1|Q8VHY3|Q9CTK5|Q9JKK4	Collagen, type IX, alpha 3	774.108	575.106	1.34603	0.00318066	779.154	797.161	746.009	604.269	601.147	519.901
NM_178253	Klhdc1	RefSeq_NM	1949	chr12	NP_839984	Q80YG3|Q0VDQ8	Kelch domain containing 1	203.445	160.79	1.26529	0.00318608	195.632	205.799	208.905	171.547	156.506	154.317
NM_024236	Qdpr	RefSeq_NM	1394	chr5	NP_077198	Q8BVI4	Quinoid dihydropteridine reductase	10183.4	6746.98	1.50932	0.00319998	9659	10785	10106.1	7420.72	6883.42	5936.82
NM_173445	Rccd1	RefSeq_NM	2340	chr7	NP_775621	Q8BTU7	RCC1 domain containing 1	365.553	263.003	1.38992	0.00322955	365.001	389.021	342.636	262.978	278.977	247.054
NM_008612	Mnat1	RefSeq_NM	2505	chr12	NP_032638	P51949|A4FUR7	Menage a trois 1	4589.57	3561.59	1.28863	0.0032422	4315.69	4857.5	4595.5	3653.35	3526.36	3505.05
NM_010904	Nefh	RefSeq_NM	4004	chr11	NP_035034	P19246|Q80TQ3	Neurofilament, heavy polypeptide	35083.6	27814.9	1.26132	0.00324762	35628.9	35644.6	33977.2	29515.7	27917.4	26011.7
NM_009525	Wnt5b	RefSeq_NM	2384	chr6	NP_033551	P22726	Wingless-related MMTV integration site 5B	1717.34	1396.47	1.22977	0.0032588	1668.22	1784.87	1698.92	1458.39	1401.12	1329.89
NM_027123	Fastkd3	RefSeq_NM	2362	chr13	NP_081399	Q8BSN9|Q9D7G1	FAST kinase domains 3	1025.05	771.621	1.32844	0.00326514	989.827	1087.66	997.679	818.598	764.303	731.962
NM_011530	Tap2	RefSeq_NM	2490	chr17	NP_035660	P36371|A6X8J5|A6X8J6|Q3TXM1|Q3UA79|Q61227|Q61228|Q61229|Q61230|Q61231|Q61232|Q792S7|Q80WF7	Transporter 2, ATP-binding cassette, sub-family B (MDR/TAP)	2162.34	1632.62	1.32446	0.00326736	2217.69	2210.96	2058.38	1685.01	1711.84	1501
NM_019980	Litaf	RefSeq_NM	2240	chr16	NP_064364	Q9JLJ0	LPS-induced TN factor	1700.49	961.862	1.76792	0.00332361	1900.42	1676.63	1524.42	1007.6	1005.61	872.373
NM_007968	Ewsr1	RefSeq_NM	2400	chr11	NP_031994	Q61545|Q3UGI7|Q3UI30|Q5SUS8|Q5SUS9|Q5SUT0|Q6NVA3|Q8BQU4|Q9CRS5|Q9D2P0	Ewing sarcoma breakpoint region 1	4257.38	3233.59	1.31661	0.00333378	4314.59	4436.74	4020.81	3429.21	3213.21	3058.34
NM_026416	S100a16	RefSeq_NM	1091	chr3	NP_080692	Q3TVE3|Q9D708	S100 calcium binding protein A16	33962.2	25600.6	1.32662	0.00333512	34470.1	35075.3	32341.2	27148.7	26052.9	23600
NM_020009	Mtor	RefSeq_NM	8612	chr4	NP_064393	Q9JLN9|A2AH71|Q3T9E1|Q925G8	Mechanistic target of rapamycin (serine/threonine kinase)	143.034	102.544	1.39485	0.00333849	150.748	142.866	135.488	101.269	111.33	95.0346
NM_018795	Abcc6	RefSeq_NM	4958	chr7	NP_061265	Q9R1S7|A2TAJ0|A2TAJ1	ATP-binding cassette, sub-family C (CFTR/MRP), member 6	111.213	79.4342	1.40007	0.00333959	104.967	117.693	110.979	86.3982	75.1547	76.7499
NM_001163833	Msl3l2	RefSeq_NM	2140	chr10	NP_001157305	Q3U2B0	Male-specific lethal 3-like 2 (Drosophila)	13224	10641.5	1.24267	0.00334423	13771.5	13263.8	12636.6	11011.4	10162.3	10751
NM_080595	Emid1	RefSeq_NM	1911	chr11	NP_542162	Q91VF5|Q5SUT2|Q5SUT3|Q8VDH3	EMI domain containing 1	5926.05	3917.33	1.51278	0.00337037	5901.72	6090.14	5786.3	4281.62	4169.12	3301.27
NM_033444	Clic1	RefSeq_NM	1159	chr17	NP_254279	Q9Z1Q5|Q3TIP8|Q542F1	Chloride intracellular channel 1	2593.99	2160.01	1.20092	0.00337097	2564.12	2702.29	2515.55	2219.46	2180.24	2080.32
NM_138942	Dbh	RefSeq_NM	2282	chr2	NP_620392	Q64237|Q3V1U4	Dopamine beta hydroxylase	303.151	169.627	1.78716	0.00338164	324.41	315.16	269.882	186.075	179.396	143.409
NM_026873	Ptcd2	RefSeq_NM	1675	chr13	NP_081149	Q8R3K3	Pentatricopeptide repeat domain 2	1628.23	1281.03	1.27103	0.00339004	1573.16	1684.24	1627.3	1345.28	1305.02	1192.79
NM_008409	Itm2a	RefSeq_NM	1632	chrX	NP_032435	Q61500|A2ACA1	Integral membrane protein 2A	2867.6	1679.8	1.70711	0.00340229	2896.16	3002.82	2703.83	1924.92	1760.7	1353.77
NM_139269	Pla2g16	RefSeq_NM	3523	chr19	NP_644675	Q8R3U1	Phospholipase A2, group XVI	2095.01	1393.9	1.50298	0.00340429	2128.18	2154.44	2002.4	1551.35	1428.92	1201.43
NM_029437	Ckap5	RefSeq_NM	6521	chr2	NP_083713	A2AGT5|Q4V782|Q6PB55|Q80U79|Q8K250	Cytoskeleton associated protein 5	4058.66	3160.09	1.28435	0.0034165	4211.07	4101.48	3863.42	3303.07	3214.46	2962.74
NM_016967	Olig2	RefSeq_NM	2462	chr16	NP_058663	Q9EQW6|Q542S0	Oligodendrocyte transcription factor 2	11779.6	7701.15	1.52959	0.00343701	12049	12384.3	10905.4	8630.15	7457.26	7016.03
NM_013531	Gnb4	RefSeq_NM	2751	chr3	NP_038559	P29387|Q3THF3|Q3TY18|Q3U2F9	Guanine nucleotide binding protein (G protein), beta 4	477.366	257.812	1.85161	0.00345389	428.605	538.499	464.994	286.592	247.162	239.681
NM_001177620	Arpp21	RefSeq_NM	3366	chr9	NP_150289	Q9DCB4|Q8BY43	Cyclic AMP-regulated phosphoprotein, 21	33920.9	20931.3	1.62058	0.00346055	32868.4	36193.6	32700.6	23092.5	22263.8	17437.5
NM_177244	Fastkd1	RefSeq_NM	2877	chr2	NP_796218	Q6DI86	FAST kinase domains 1	497.93	400.378	1.24365	0.00350362	508.579	513.821	471.391	414.623	385.343	401.168
NM_011674	Ugt8a	RefSeq_NM	3599	chr3	NP_035804	Q64676	UDP galactosyltransferase 8A	337.041	188.831	1.78488	0.00351837	312.378	374.659	324.086	216.55	182.913	167.029
NM_026498	Mrps11	RefSeq_NM	1043	chr7	NP_080774	Q9DCA2|Q3TLY7|Q3U8Y1	Mitochondrial ribosomal protein S11	358.13	276.934	1.29319	0.00353545	348.614	379.464	346.311	291.868	272.949	265.986
NM_007596	Caml	RefSeq_NM	1387	chr13	NP_031622	P49070|Q6P3A5	Calcium modulating ligand	2785.43	2257.24	1.234	0.00354038	2741.78	2895.58	2718.94	2338.56	2305.58	2127.58
NM_178755	Agbl2	RefSeq_NM	3462	chr2	NP_848870	Q8CDK2	ATP/GTP binding protein-like 2	59.1543	40.3922	1.4645	0.00354206	63.1967	60.9436	53.3225	41.6175	39.8242	39.7348
NM_144920	Plekha5	RefSeq_NM	5133	chr6	NP_659169	Q6ZPK1|Q8CIA7|Q8VDM7|Q91YS3	Pleckstrin homology domain containing, family A member 5	181.588	135.321	1.3419	0.00354767	178.753	192.122	173.888	141.956	138.908	125.099
NM_198408	Crhbp	RefSeq_NM	1697	chr13	NP_940800	Q60571|Q3TPS3|Q3UY07	Corticotropin releasing hormone binding protein	2880.49	2167.78	1.32877	0.00355257	2757.33	3099.16	2784.98	2222.35	2185.7	2095.29
NM_011438	Sox12	RefSeq_NM	4436	chr2	NP_035568	Q04890	SRY-box containing gene 12	4558.51	3304.89	1.37932	0.00356551	4361.91	4814.61	4498.99	3508.65	3403.01	3003.02
NM_020025	B3galt2	RefSeq_NM	4578	chr1	NP_064409	O54905	UDP-Gal:betaGlcNAc beta 1,3-galactosyltransferase, polypeptide 2	2899.17	2168.77	1.33678	0.00359509	2819.03	3023.57	2854.9	2303.01	2232.75	1970.54
NM_011479	Sptlc2	RefSeq_NM	3754	chr12	NP_035609	P97363|Q3UT78|Q3UZQ0|Q542D6|Q6A053|Q8BNV0|Q8C9F8	Serine palmitoyltransferase, long chain base subunit 2	1809.88	1325.69	1.36524	0.00360135	1756.57	1965.19	1707.88	1334.79	1318.41	1323.86
NM_021563	Erbb2ip	RefSeq_NM	6380	chr13	NP_067538	Q80TH2|B2RUJ2|B2RUK2|B7ZNX6|B7ZNY4	Erbb2 interacting protein	289.486	215.907	1.34079	0.00360829	308.12	289.084	271.253	212.001	208.797	226.924
NM_001146318	Cnp	RefSeq_NM	2548	chr11	NP_034053	P16330|Q09J73|Q3TYL9|Q3TYV5	2',3'-cyclic nucleotide 3' phosphodiesterase	167.541	100.203	1.67202	0.00362333	154.144	184.64	163.838	104.673	108.269	87.6654
NM_007909	Efna2	RefSeq_NM	2153	chr10	NP_031935	P52801|Q3USB4	Ephrin A2	902.721	619.807	1.45645	0.00362469	835.108	958.295	914.76	677.363	597.182	584.876
NM_009805	Cflar	RefSeq_NM	2036	chr1	NP_997536	O35732|Q3TTS9|Q5U4G3|Q812G4	CASP8 and FADD-like apoptosis regulator	540.172	340.771	1.58515	0.00362648	510.234	580.54	529.743	363.668	367.819	290.827
NM_027179	Tecr	RefSeq_NM	1145	chr8	NP_598879	Q9CY27|Q14C44|Q3TAN8|Q52L67|Q9CWN2	Trans-2,3-enoyl-CoA reductase	23334.8	18932.4	1.23253	0.00363238	24416.6	23366.1	22221.6	19582.6	18794.9	18419.7
NM_025817	Tril	RefSeq_NM	5377	chr6	NP_080093	Q9DBY4	TLR4 interactor with leucine-rich repeats	20202.2	13892.1	1.45422	0.00364669	20886.7	20246.8	19473	15177.3	14460.6	12038.4
NM_019703	Pfkp	RefSeq_NM	3986	chr13	NP_062677	Q9WUA3|Q8C605|Q8C8E8|Q9D255	Phosphofructokinase, platelet	19833.5	14783	1.34164	0.0036842	18799.4	21467.4	19233.5	14927	14735.8	14686.3
NM_028135	Tmem163	RefSeq_NM	2517	chr1	NP_082411	Q8C996	Transmembrane protein 163	1387.06	990.548	1.4003	0.00369128	1346.7	1486.57	1327.92	987.125	1064.53	919.984
NM_172655	Hecw2	RefSeq_NM	1132	chr1	NP_766243	Q6I6G8|A3KPB7|Q8BQD5|Q8C8B5	HECT, C2 and WW domain containing E3 ubiquitin protein ligase 2	470.729	327.28	1.43831	0.00370926	471.681	502.695	437.81	351.498	328.572	301.771
NM_025633	Metap1d	RefSeq_NM	1259	chr2	NP_079909	Q9CPW9|Q8C933|Q9CRV0	Methionyl aminopeptidase type 1D (mitochondrial)	1144.64	793.509	1.4425	0.0037196	1184.2	1154.28	1095.43	837.038	852.837	690.651
NM_145078	2610305D13Rik	RefSeq_NM	2576	chr4	NP_659544	A2A799|A2A7A0|A2A7A1|A2A7A2|A6H6F1|Q8K293|Q9CZZ3	RIKEN cDNA 2610305D13 gene	36.1596	27.2536	1.32678	0.00373062	35.344	35.9202	37.2147	29.9155	25.4376	26.4077
NM_013805	Cldn5	RefSeq_NM	1420	chr16	NP_038833	O54942	Claudin 5	12581.9	9387.84	1.34023	0.00375662	12373.7	12960.9	12411.1	9846.43	9913.02	8404.08
NM_015817	Ppap2c	RefSeq_NM	1646	chr10	NP_056632	Q9DAX2|Q05DC4|Q5U4G4	Phosphatidic acid phosphatase type 2C	2256.74	1304.03	1.73059	0.00375771	2241.48	2307.99	2220.75	1496.8	1418.25	997.042
NM_010317	Gng4	RefSeq_NM	2976	chr13	NP_034447	P50153|Q3UFJ8	Guanine nucleotide binding protein (G protein), gamma 4	3331.33	2009.5	1.65779	0.00376282	3658.04	3302.43	3033.51	2239.6	1967.19	1821.71
NM_001048061	Hnrnpab	RefSeq_NM	2545	chr11	NP_034578	Q99020|Q20BD0|Q3TMZ8|Q544Z3|Q80XR6|Q8CIR3|Q9D6G1	Heterogeneous nuclear ribonucleoprotein A/B	1739.27	1375.89	1.2641	0.00376516	1720.59	1796.2	1701.02	1446.18	1408.49	1273.01
NM_007544	Bid	RefSeq_NM	1906	chr6	NP_031570	P70444	BH3 interacting domain death agonist	788.234	620.944	1.26941	0.00379249	804.877	819.152	740.673	623.141	596.363	643.327
NM_026066	Cmtm5	RefSeq_NM	890	chr14	NP_080342	Q9D6G9|Q45TP8	CKLF-like MARVEL transmembrane domain containing 5	5933.69	4718.17	1.25762	0.0038117	5818.98	6312.23	5669.84	4802.49	4735.41	4616.62
NM_033144	41525	RefSeq_NM	4583	chr11	NP_149156	Q8CHH9|B1AQY8|B1AQY9|B7ZC46	Septin 8	1590.24	1268.66	1.25348	0.00381486	1532.93	1685.54	1552.24	1315.24	1243.71	1247.03
NM_010671	Krtap13	RefSeq_NM	902	chr16	NP_034801	O88375	Keratin associated protein 13	71.992	53.0003	1.35833	0.00387088	66.5077	76.8045	72.6637	53.3674	51.0668	54.5667
NM_012020	Foxl2	RefSeq_NM	2520	chr9	NP_036150	O88470|Q2TVT7	Forkhead box L2	444.949	323.395	1.37587	0.00388116	457.133	465.066	412.648	347.389	310.397	312.399
NM_001167818	Rnls	RefSeq_NM	1632	chr19	NP_001161290	A7RDN6	Renalase, FAD-dependent amine oxidase	277.528	212.467	1.30622	0.00388322	276.351	296.617	259.618	216.028	210.673	210.7
NM_009398	Tnfaip6	RefSeq_NM	1601	chr2	NP_033424	O08859|Q3USX6	Tumor necrosis factor alpha induced protein 6	549.799	339.694	1.61851	0.00388444	508.398	575.95	565.048	366.613	368.907	283.561
NM_021334	Itgax	RefSeq_NM	4025	chr7	NP_067309	Q9QXH4|Q3TD13|Q3U1P9|Q6KAS4|Q6PG66|Q8C270	Integrin alpha X	80.7505	61.1744	1.32001	0.00389157	78.7322	86.1512	77.3681	64.2986	61.1335	58.091
NM_178873	Adck2	RefSeq_NM	3539	chr6	NP_849204	Q6NSR3	AarF domain containing kinase 2	804.395	637.533	1.26173	0.0038963	850.507	797.938	764.74	645.611	613.356	653.632
NM_007640	Cd1d2	RefSeq_NM	1246	chr3	NP_031666	P11610|Q6PG97|Q80XA2	CD1d2 antigen	103.631	75.4961	1.37266	0.00391008	110.699	103.729	96.4643	79.3925	71.5063	75.5894
NM_001163126	Cog5	RefSeq_NM	2997	chr12	NP_001156598	Q8C0L8	Component of oligomeric golgi complex 5	1209.76	953.638	1.26857	0.00396176	1176.54	1237.14	1215.6	1002.84	981.64	876.43
NM_011333	Ccl2	RefSeq_NM	806	chr11	NP_035463	P10148|Q3U5L6|Q3U5S8|Q5SVU3|Q7TMS1	Chemokine (C-C motif) ligand 2	200.393	157.506	1.27229	0.00397824	210.061	203.904	187.216	156.807	161.76	153.95
NM_007568	Btc	RefSeq_NM	2795	chr5	NP_031594	Q05928|Q3TP84|Q543J8	Betacellulin, epidermal growth factor family member	365.495	289.005	1.26467	0.00402143	366.015	383.98	346.49	301.046	276.926	289.043
NM_009604	Chrng	RefSeq_NM	1921	chr1	NP_033734	P04760	Cholinergic receptor, nicotinic, gamma polypeptide	73.601	41.1486	1.78866	0.00403469	81.4607	63.5259	75.8165	43.3499	38.671	41.4248
NM_181728	Art3	RefSeq_NM	1578	chr5	NP_859417	P17515|Q8R2G4|B7ZNM3|Q0PL64|Q3U6X5|Q3UAS6|Q3UCV1|Q3UK71|Q548V9|Q8R2H8	ADP-ribosyltransferase 3	557.404	374.775	1.4873	0.00409075	524.712	617.136	530.364	388.991	362.728	372.605
NM_177834	Cpa6	RefSeq_NM	1930	chr1	NP_808502	Q5U901|Q0VDR2	Carboxypeptidase A6	262.868	144.293	1.82176	0.00409459	238.876	297.745	251.982	153.408	153.471	126.002
NM_029001	Elovl7	RefSeq_NM	5453	chr13	NP_083277	Q9D2Y9	ELOVL family member 7, elongation of long chain fatty acids (yeast)	761.055	562.707	1.35249	0.00410251	745.934	803.909	733.323	592.871	583.391	511.858
NM_198019	Cep78	RefSeq_NM	2576	chr19	NP_932136	Q6IRU7|Q8K0Y4	Centrosomal protein 78	205.182	163.867	1.25212	0.00410572	206.408	212.026	197.112	169.948	168.713	152.94
NM_001113564	Serbp1	RefSeq_NM	6667	chr6	NP_080090	Q9CY58|Q3UEI6|Q3UJK2|Q3UMP4|Q3V274	Serpine1 mRNA binding protein 1	9559.28	6796.11	1.40658	0.00411066	9653.86	9888.44	9135.56	7341.2	7057.59	5989.56
NM_001083958	Zfp655	RefSeq_NM	1765	chr5	NP_082574	Q5DTG8|Q6P8W7|Q6P9P9|Q9CZP3	Zinc finger protein 655	236.265	157.815	1.4971	0.00413417	244.701	245.474	218.618	170.437	164.83	138.178
NM_029933	Bcl9	RefSeq_NM	4652	chr3	NP_084209	Q9D219	B-cell CLL/lymphoma 9	282.021	204.286	1.38052	0.00414445	263.97	299.794	282.298	209.113	215.418	188.327
NM_153393	Col23a1	RefSeq_NM	5665	chr11	NP_700442	Q8K4G2|B1ATK5	Collagen, type XXIII, alpha 1	1095.01	793.506	1.37996	0.00415335	1065.12	1132.74	1087.16	841.031	840.287	699.198
NM_020283	B3galt1	RefSeq_NM	4995	chr2	NP_064679		UDP-Gal:betaGlcNAc beta 1,3-galactosyltransferase, polypeptide 1	25404.1	21006.3	1.20936	0.0041741	24381.1	26626.3	25204.9	21564.1	21119.2	20335.5
NM_001033306	Shb	RefSeq_NM	2762	chr4	NP_001028478	Q6PD21|A2AKW1	Src homology 2 domain-containing transforming protein B	7178.07	4199.86	1.70912	0.00419546	7570.08	7233.45	6730.68	4640.77	4647.9	3310.9
NM_133999	Fig4	RefSeq_NM	3278	chr10	NP_598760	Q91WF7|Q3TA31|Q3TE15|Q3U2A4	FIG4 homolog (S. cerevisiae)	914.094	619.628	1.47523	0.00421797	840.717	1009.91	891.652	617.392	625.495	615.996
NM_001005787	Inadl	RefSeq_NM	2898	chr4	NP_766284	Q63ZW7|A2ADL9|A2ADM0|A2ADM1|A2ADM2|A2ADM3|A2ADS6|A2ADS9|A2ADT1|Q3U191|Q3U5G6|Q3UGL9|Q3UWX0	InaD-like (Drosophila)	191.799	150.194	1.27701	0.00422074	184.491	202.367	188.539	151.896	141.536	157.151
NM_172418	Mamstr	RefSeq_NM	2179	chr7	NP_766006	Q0ZCJ7|Q8BT89|Q8CBF9	MEF2 activating motif and SAP domain containing transcriptional regulator	647.273	441.965	1.46453	0.00425246	654.007	678.317	609.494	460.046	480.131	385.718
NM_145222	B3gnt7	RefSeq_NM	2608	chr1	NP_660257	Q8K0J2|A0PJH7	UDP-GlcNAc:betaGal beta-1,3-N-acetylglucosaminyltransferase 7	523.147	389.143	1.34435	0.00425252	540.715	529.002	499.723	409.27	407.771	350.389
NM_146108	Hibch	RefSeq_NM	1720	chr1	NP_666220	Q8QZS1	3-hydroxyisobutyryl-Coenzyme A hydrolase	541.813	362.171	1.49601	0.00428987	482.635	574.097	568.707	361.667	376.779	348.068
NM_001001982	A430105I19Rik	RefSeq_NM	4716	chr2	NP_001001982	A3KGF9	RIKEN cDNA A430105I19 gene	285.361	208.298	1.36997	0.00429828	294.892	296.858	264.334	212.978	219.156	192.758
NM_199008	Cox11	RefSeq_NM	2259	chr11	NP_950173	Q6P8I6|Q5SRC5	COX11 homolog, cytochrome c oxidase assembly protein (yeast)	953.491	663.409	1.43726	0.0043258	976.631	999.517	884.324	696.413	700.792	593.021
NM_019501	Pdss1	RefSeq_NM	1638	chr2	NP_062374	Q8CBW3|Q33DR2|B7ZCT9|B7ZCU0|B7ZCU1|B7ZCU2|B7ZCU3|B7ZCU4|B7ZCU5|B8JJX0|Q3TJ64|Q3TJR5|Q3TMI0|Q3TPY5|Q3UAH6|Q3UBL3|Q6AXD3|Q9CUQ6|Q9CZQ1	Prenyl (solanesyl) diphosphate synthase, subunit 1	642.08	489.678	1.31123	0.00432833	639.31	676.02	610.909	518.334	494.652	456.048
NM_199079	Ddx17	RefSeq_NM	2860	chr15	NP_951062	Q501J6|Q3TU25|Q3U6Y5|Q3U741|Q78W10|Q8K392	DEAD (Asp-Glu-Ala-Asp) box polypeptide 17	51.7924	36.8433	1.40575	0.00433201	48.597	54.5034	52.2769	35.3529	34.5538	40.6233
NM_001034864	Gm4907	RefSeq_NM	1310	chrX	NP_001030036	B1AXB9|Q3V085	Predicted gene 4907	53.4563	39.6561	1.348	0.00433765	49.6427	56.2883	54.438	38.2908	42.2625	38.415
NM_007527	Bax	RefSeq_NM	869	chr7	NP_031553	Q07813|Q3TXJ7|Q544Z6|Q8K3J2|Q8VHY7|Q9R0K9	BCL2-associated X protein	7090.98	4958.3	1.43012	0.00435551	7525.86	7005.66	6741.42	5467.43	4927.17	4480.3
NM_173785	A230051G13Rik	RefSeq_NM	4024	chr11	NP_776146	Q8CAK1|B2FDE8|Q8CER8	RIKEN cDNA A230051G13 gene	213.632	150.54	1.41911	0.00436486	207.993	227.646	205.257	162.106	154.963	134.551
NM_029658	Fam101b	RefSeq_NM	3533	chr11	NP_083934	Q5SVD0	Family with sequence similarity 101, member B	7833.79	5604.09	1.39787	0.00437204	8016.14	8156.97	7328.27	5966.14	5806.69	5039.43
NM_028131	Cenpn	RefSeq_NM	1768	chr8	NP_082407	Q9CZW2	Centromere protein N	149.588	122.72	1.21894	0.00437233	144.879	157.057	146.828	121.321	118.954	127.885
NM_008921	Prim1	RefSeq_NM	1533	chr10	NP_032947	P20664|Q3UZF0|Q5FW94	DNA primase, p49 subunit	382.753	255.983	1.49523	0.00440302	357.274	413.872	377.115	280.419	256.498	231.031
NM_008353	Il12rb1	RefSeq_NM	2873	chr8	NP_032379	Q60837|Q3TAD0|Q3UV59|Q6PG56	Interleukin 12 receptor, beta 1	321.177	220.868	1.45416	0.00441412	301.956	342.702	318.872	240.131	225.453	197.018
NM_001198766	Postn	RefSeq_NM	3130	chr3	NP_056599	Q62009|Q3U4U1|Q6GUA3	Periostin, osteoblast specific factor	244.435	170.691	1.43203	0.00441448	239.986	264.006	229.313	166.631	160.15	185.293
NM_023716	Tubb2b	RefSeq_NM	1922	chr13	NP_076205	Q9CWF2|B2RSN3|Q8BK89	Tubulin, beta 2B	658.821	532.877	1.23635	0.00441812	686.572	653.225	636.667	545.758	551.896	500.978
NM_028863	Isca2	RefSeq_NM	868	chr12	NP_083139	Q9DCB8|Q8R245	Iron-sulfur cluster assembly 2 homolog (S. cerevisiae)	4755.33	3502.25	1.35779	0.0044338	4875.95	4823.48	4566.56	3735	3655.44	3116.3
NM_009236	Sox18	RefSeq_NM	1619	chr2	NP_033262	P43680|B7ZCS2|Q3UND6	SRY-box containing gene 18	3450.48	2056.34	1.67797	0.00443486	3822.2	3376.23	3153.01	2238.16	2147.95	1782.91
NM_011287	Rpl10a	RefSeq_NM	830	chr17	NP_035417	P53026|Q3U561|Q5XJF6|Q99JL6	Ribosomal protein L10A	233.48	154.141	1.51472	0.00444351	222.971	255.131	222.339	165.327	159.468	137.627
NM_016894	Ramp1	RefSeq_NM	2549	chr1	NP_848488	Q9WTJ5|Q3TNJ3|Q3UNB0|Q8VII7|Q9CT60	Receptor (calcitonin) activity modifying protein 1	284.038	189.692	1.49736	0.00444797	289.113	283.894	279.106	204.557	206.924	157.597
NM_026348	Itgb3bp	RefSeq_NM	2738	chr4	NP_080624	Q9CQ82|B0LAB2|B1AZQ7	Integrin beta 3 binding protein (beta3-endonexin)	479.966	354.093	1.35548	0.00445448	455.24	516.565	468.094	371.076	358.299	332.902
NM_011818	Gmcl1	RefSeq_NM	2967	chr6	NP_035948	Q920G9|Q3U2J9|Q3UID6|Q3V0Z2|Q9QZU0	Germ cell-less homolog 1 (Drosophila)	3385.23	2555.47	1.3247	0.00446579	3235.19	3605.43	3315.08	2643.12	2646.63	2376.66
NM_007867	Dlx4	RefSeq_NM	1820	chr11	NP_031893	P70436	Distal-less homeobox 4	776.983	532.04	1.46039	0.00446971	840.167	793.559	697.224	527.59	525.816	542.714
NM_022999	Prrg2	RefSeq_NM	1312	chr7	NP_075375	Q8R182|D3Z0A6	Proline-rich Gla (G-carboxyglutamic acid) polypeptide 2	2746.12	2020.31	1.35926	0.00448321	2824.66	2729.06	2684.65	2248.25	1964.75	1847.93
NM_001170486	Arpc4	RefSeq_NM	2152	chr6	NP_080828	P59999|Q3TX55|Q7TPD9|Q8BVW6|Q9D3C4	Actin related protein 2/3 complex, subunit 4	419.611	337.789	1.24223	0.00449328	408.051	429.59	421.192	355.165	312.974	345.227
NM_001025256	Mbp	RefSeq_NM	2063	chr18	NP_034907	P04370|Q09J72|Q3UGF3|Q542T4|Q5D096	Myelin basic protein	5489.77	3022.04	1.81658	0.0045002	4787.31	6230.38	5451.61	3196.03	2858.95	3011.14
NM_001039364	Mobp	RefSeq_NM	3207	chr9	NP_032640	Q9D2P8	Myelin-associated oligodendrocytic basic protein	1171.49	646.346	1.81248	0.0045037	1341.47	1137.6	1035.39	665.973	655.37	617.696
NM_028492	Ccdc103	RefSeq_NM	1800	chr11	NP_082768	Q9D9P2	Coiled-coil domain containing 103	376.624	286.811	1.31314	0.00452106	351.378	404.514	373.978	290.305	288.284	281.845
NM_020560	Mrps31	RefSeq_NM	1536	chr8	NP_065585	Q61733	Mitochondrial ribosomal protein S31	1926.15	1515.04	1.27135	0.0045282	1859.23	1985.37	1933.86	1636.54	1469.42	1439.17
NM_177596	Zfp947	RefSeq_NM	2659	chr17	NP_808264	Q0VAV0|Q8BIQ6	Zinc finger protein 947	846.29	693.772	1.21984	0.00454292	839.257	882.301	817.313	729.348	684.379	667.59
NM_001164369	Bcas1	RefSeq_NM	2952	chr2	NP_084091	Q80YN3|A2AVX0|A2AVX1|A2AVX2|Q14CE2|Q14DK3|Q80ZP3|Q8C0B4	Breast carcinoma amplified sequence 1	427.949	292.685	1.46215	0.00454834	457.08	432.155	394.611	312.426	302.35	263.28
NM_009377	Th	RefSeq_NM	1757	chr7	NP_033403	P24529|Q3UTB3|Q91ZN2	Tyrosine hydroxylase	7593.85	4911.27	1.54621	0.00455084	7741.38	7897.56	7142.59	5421.64	5203.81	4108.35
NM_031375	Ngrn	RefSeq_NM	1321	chr7	NP_113552	Q99KS2	Neugrin, neurite outgrowth associated	422.212	332.213	1.27091	0.00456558	426.746	442.802	397.088	344.259	335.727	316.652
NM_145978	Pdlim2	RefSeq_NM	1550	chr14	NP_666090	Q8R1G6|Q3UUU5	PDZ and LIM domain 2	6359.72	3304.44	1.9246	0.00457359	6769.93	6483.72	5825.52	3750.61	3764.8	2397.9
NM_001195529	Gm4980	RefSeq_NM	3037	chr7	NP_001182458	Q8C013	Predicted gene 4980	3457.44	2263.56	1.52743	0.00457762	3617.5	3569.77	3185.04	2423.24	2417.49	1949.95
NM_172670	Gyltl1b	RefSeq_NM	2424	chr2	NP_766258	Q5XPT3|A2AHG6|A2AHG7|A2AHG8|D9IG02|Q14AT0|Q571K8|Q8BHM3	Glycosyltransferase-like 1B	119.129	92.1975	1.29211	0.0045805	124.043	122.58	110.764	95.1226	88.1382	93.3315
NM_028031	Zdhhc13	RefSeq_NM	2407	chr7	NP_082307	Q9CWU2	Zinc finger, DHHC domain containing 13	1212.29	873.153	1.38841	0.00458748	1139.57	1274.37	1222.93	961.607	831.414	826.437
NM_001080130	Tmpo	RefSeq_NM	3413	chr10	NP_035735	Q61033|Q61029|B2RUB9|Q3TNH0|Q3TXQ1|Q3U7B3|Q3U955|Q3UCI5|Q3UR33|Q78WP6	Thymopoietin	663.1	497.225	1.3336	0.00460941	708.418	646.324	634.558	526.412	500.098	465.164
NM_029726	Trdn	RefSeq_NM	4514	chr10	NP_084002	Q05BQ8|Q8VIN7|Q8VIN8|Q8VIN9|Q9CV36	Triadin	711.668	448.762	1.58585	0.00461313	656.425	799.088	679.492	473.633	437.761	434.894
NM_013779	Magel2	RefSeq_NM	4662	chr7	NP_038807	Q9QZ04|Q6IR13|Q9JIN9	Melanoma antigen, family L, 2	665.238	436.622	1.5236	0.00463827	686.222	696.991	612.5	456.468	475.596	377.802
NM_024257	Hdhd3	RefSeq_NM	1098	chr4	NP_077219	Q9CYW4	Haloacid dehalogenase-like hydrolase domain containing 3	1096.95	764.585	1.4347	0.00467144	1025.62	1195.48	1069.75	812.13	767.723	713.902
NM_001038621	Rabgap1l	RefSeq_NM	6338	chr1	NP_038890	A6H6A9|Q9CRQ7	RAB GTPase activating protein 1-like	456.8	234.901	1.94465	0.00467919	510.006	469.445	390.948	258.022	245.264	201.417
NM_001190332	Frmd7	RefSeq_NM	4647	chrX	NP_001177261	A2AD83	FERM domain containing 7	329.069	191.255	1.72058	0.0046816	289.033	372.517	325.656	191.305	192.829	189.63
NM_001195265	Pdzd7	RefSeq_NM	3927	chr19	NP_001182194	B7ZWH5|Q8BIA7	PDZ domain containing 7	815.639	630.781	1.29306	0.00468367	762.026	842.631	842.26	654.222	643.313	594.809
NM_173758	1300010F03Rik	RefSeq_NM	3486	chr14	NP_776119	Q8CC88|Q3U2P5|Q9DBH4	RIKEN cDNA 1300010F03 gene	1248.6	810.325	1.54086	0.00472067	1299.13	1293.97	1152.7	878.972	861.904	690.099
NM_001159496	Ppm1b	RefSeq_NM	2753	chr17	NP_035281	P36993|Q3V461|Q546R1|Q5BKS2|Q99NF7	Protein phosphatase 1B, magnesium dependent, beta isoform	805.756	650.21	1.23923	0.00473286	801.458	831.24	784.57	675.413	672.431	602.784
NM_053135	Pcdhb10	RefSeq_NM	2842	chr18	NP_444365	A4QMV0|Q14DQ9|Q91VE5	Protocadherin beta 10	2335.35	1632.87	1.43021	0.00474359	2364.73	2371.08	2270.24	1782.27	1719.31	1397.03
NM_134081	Dnajc9	RefSeq_NM	1631	chr14	NP_598842	Q91WN1|Q8BRQ6	DnaJ (Hsp40) homolog, subfamily C, member 9	4436.23	3337.66	1.32915	0.00475406	4203.97	4793.19	4311.54	3460.69	3326.88	3225.4
NM_018734	Gbp3	RefSeq_NM	2639	chr3	NP_061204	Q61107	Guanylate binding protein 3	152.44	105.272	1.44806	0.00476096	161.734	156.026	139.561	103.143	114.786	97.8874
NM_028012	Xrcc4	RefSeq_NM	1557	chr13	NP_082288	Q924T3	X-ray repair complementing defective repair in Chinese hamster cells 4	1286.7	920.635	1.39762	0.00479562	1190.07	1369.03	1300.99	979.826	932.88	849.198
NM_010745	Ly86	RefSeq_NM	997	chr13	NP_034875	O88188	Lymphocyte antigen 86	3472.7	2711.72	1.28062	0.00485631	3379.79	3597.8	3440.51	2906.44	2730.4	2498.33
NM_025800	Ppp1r2	RefSeq_NM	4098	chr16	NP_080076	Q9DCL8|Q8BVM6|Q9CT86|Q9D5H2	Protein phosphatase 1, regulatory (inhibitor) subunit 2	3794.26	2852.13	1.33032	0.00489768	3829.04	3911.68	3642.06	3052.47	2938.61	2565.31
NM_134161	Fut10	RefSeq_NM	2978	chr8	NP_598922	Q5F2L2	Fucosyltransferase 10	1767.05	1219.52	1.44896	0.0049052	1842.22	1773.83	1685.09	1357.67	1239.23	1061.68
NM_145567	Hibadh	RefSeq_NM	1748	chr6	NP_663542	Q99L13|A0ZNJ2	3-hydroxyisobutyrate dehydrogenase	41293.4	32846.7	1.25716	0.00490557	41204.3	42101.7	40574.4	34531.9	34014.3	29994
NM_001013769	Rsl1	RefSeq_NM	2046	chr13	NP_001013791	Q7M6Y1|Q8BU41	Regulator of sex limited protein 1	522.982	395.455	1.32248	0.00491115	495.648	558.615	514.683	408.806	407.891	369.669
NM_013678	Surf2	RefSeq_NM	1170	chr2	NP_038706	P09926|Q3TA91|Q3TM29|Q4VAF7	Surfeit gene 2	19466.4	13844.8	1.40604	0.00491204	20716.4	18932.2	18750.5	15057.9	14082.2	12394.3
NM_053119	Echs1	RefSeq_NM	1491	chr7	NP_444349	Q8BH95|Q8BU95	Enoyl Coenzyme A hydratase, short chain, 1, mitochondrial	1373.38	1082.55	1.26866	0.00492851	1452.69	1373.55	1293.91	1129.03	1048.74	1069.88
NM_026428	Dcxr	RefSeq_NM	918	chr11	NP_080704	Q91X52|A2AC15|A2AC16	Dicarbonyl L-xylulose reductase	895.67	733.558	1.22099	0.00493704	916.32	924.995	845.694	720.146	718.542	761.985
NM_010218	Fjx1	RefSeq_NM	2446	chr2	NP_034348	Q8BQB4	Four jointed box 1 (Drosophila)	55219.3	41563.8	1.32854	0.00497054	53330.3	56854.6	55472.9	45010.3	42235	37446.1
NM_026238	Narfl	RefSeq_NM	2555	chr17	NP_080514	Q7TMW6	Nuclear prelamin A recognition factor-like	513.625	396.986	1.29381	0.00498077	486.678	551.893	502.305	409.05	396.548	385.36
NM_008935	Prom1	RefSeq_NM	3739	chr5	NP_032961	O54990|Q3URN1|Q8C3K1|Q8CDK8|Q8R056	Prominin 1	717.406	419.912	1.70847	0.00498489	747.732	734.574	669.914	464.411	470.048	325.277
NM_008078	Gad2	RefSeq_NM	5625	chr2	NP_032104	P48320|Q3URJ3|Q548L4|Q6LDA5|Q9EQX8	Glutamic acid decarboxylase 2	316.632	255.207	1.24069	0.00498558	299.245	334.913	315.738	262.112	249.25	254.259
NM_029814	Chmp5	RefSeq_NM	1372	chr4	NP_084090	Q9D7S9|B1AY07	Chromatin modifying protein 5	11357.8	8889.14	1.27772	0.00502774	11125	11832.6	11115.9	9329.21	9189.65	8148.55
NM_019626	Cbln1	RefSeq_NM	2345	chr8	NP_062600	Q9R171|Q3TSS3|Q7TNF5|Q80W16	Cerebellin 1 precursor protein	199.814	141.768	1.40944	0.00503234	198.719	216.051	184.672	131.794	148.196	145.315
NM_173767	Insc	RefSeq_NM	2339	chr7	NP_776128	Q3HNM7|Q05CF3	Inscuteable homolog (Drosophila)	376.832	222.658	1.69243	0.0050361	333.742	424.034	372.721	238.737	220.955	208.282
NM_001033039	Klhdc9	RefSeq_NM	1555	chr1	NP_001028211	Q3USL1|B2RUK8	Kelch domain containing 9	1107.57	734.594	1.50773	0.00504173	1067.55	1207.11	1048.05	791.56	764.597	647.625
NM_018800	Syt6	RefSeq_NM	4416	chr3	NP_061270	Q9R0N8|A9R9W5|A9R9W6|Q05BE2|Q3UY13|Q6P1H9|Q8C8S6|Q9QUK7	Synaptotagmin VI	16620.4	10888.2	1.52646	0.00505702	16275.5	18169.3	15416.3	11859.3	11091.4	9713.78
NM_008795	Cdk18	RefSeq_NM	3061	chr1	NP_032821	Q04899|Q0VDL5|Q0VDL6	Cyclin-dependent kinase 18	492.501	374.608	1.31471	0.00509256	478.719	521.349	477.435	390.209	389.984	343.629
NM_010919	Nkx2-2	RefSeq_NM	2049	chr2	NP_035049	P42586|Q3TRC3|Q3URZ4|Q8BRS9|Q8K3N8|Q9JKR0	NK2 transcription factor related, locus 2 (Drosophila)	1993	1429.05	1.39463	0.00509423	1999.35	2139.91	1839.73	1466.06	1495.29	1325.8
NM_178086	Fa2h	RefSeq_NM	2492	chr8	NP_835187	Q5MPP0	Fatty acid 2-hydroxylase	18570.9	8924.3	2.08093	0.00511024	20961.7	17984.2	16766.7	10180.3	10078.7	6513.84
NM_013661	Sema5b	RefSeq_NM	4556	chr16	NP_038689	Q60519|B1B1A9|B1B1B0	Sema domain, seven thrombospondin repeats (type 1 and type 1-like), transmembrane domain (TM) and short cytoplasmic domain, (semaphorin) 5B	4548.74	2372.07	1.91763	0.00513786	4831.53	4699.85	4114.85	2751.94	2636.83	1727.44
NM_001033360	Gpr101	RefSeq_NM	5425	chrX	NP_001028532	Q80T62|Q1WKE2	G protein-coupled receptor 101	424.546	243.617	1.74268	0.00514655	461.062	422.772	389.803	283.096	251.154	196.601
NM_153790	Scarf2	RefSeq_NM	3309	chr16	NP_722485	P59222|Q58A84	Scavenger receptor class F, member 2	1506.64	1233.82	1.22112	0.00514883	1521.72	1547.63	1450.57	1274.11	1272.83	1154.52
NM_011149	Ppib	RefSeq_NM	979	chr9	NP_035279	P24369|Q6ZQM2|Q9DCY1	Peptidylprolyl isomerase B	12036.2	9854.79	1.22135	0.00517411	11745.5	12711.9	11651.2	10029.7	10078.3	9456.37
NM_001029985	Kcp	RefSeq_NM	4884	chr6	NP_001025156	Q3U492|Q6PB40	Kielin/chordin-like protein	1076.74	745.126	1.44504	0.00522297	995.186	1193.29	1041.74	742.366	739.409	753.604
NM_030082	Hist3h2ba	RefSeq_NM	620	chr11	NP_084358	Q9D2U9|A2AB77	Histone cluster 3, H2ba	7493.95	5036.66	1.48788	0.00523408	7729.81	7639.57	7112.48	5623.53	5215.95	4270.49
NM_025870	2310047B19Rik	RefSeq_NM	1846	chr9	NP_080146	Q8VCI7|Q9CXT5	RIKEN cDNA 2310047B19 gene	439.133	318.031	1.38079	0.0052493	434.67	464.831	417.897	339.84	329.932	284.32
NM_009484	Uty	RefSeq_NM	5228	chrY	NP_033510	P79457|Q3TNX2|Q3TRX5|Q3UQE8|Q5DTQ7|Q8C926	Ubiquitously transcribed tetratricopeptide repeat gene, Y chromosome	1335.37	1026.22	1.30126	0.00525061	1300.14	1376.86	1329.12	1108.07	1038.92	931.658
NM_001013374	Lman2l	RefSeq_NM	2298	chr1	NP_001013392	P59481|D3Z4P2|Q05CD1	Lectin, mannose-binding 2-like	173.062	130.909	1.32201	0.00525105	165.215	185.876	168.096	136.883	132.698	123.144
NM_001081464	Gtf2ird1	RefSeq_NM	3532	chr5	NP_065064	Q9JI57|Q5XJY7|Q6PD35|Q80ZG7|Q80ZG8|Q80ZG9|Q8BP10|Q8C555|Q9EQE6	General transcription factor II I repeat domain-containing 1	12054.7	8222.47	1.46607	0.00528221	12208.3	12503.9	11451.9	8842.69	8843.29	6981.42
NM_001038845	P2rx7	RefSeq_NM	1633	chr5	NP_035157	Q9Z1M0|A2VCP3|C8YIX4|Q3TBP1|Q3ULZ7|Q3UM93|Q3UN00|Q6P5P0|Q8CHP3|Q8CHP4	Purinergic receptor P2X, ligand-gated ion channel, 7	122.983	92.241	1.33328	0.0052967	119.431	131.638	117.879	94.3008	96.9943	85.4279
NM_013670	Snrpn	RefSeq_NM	1970	chr7	NP_038698	P63163|Q9WU12|O70499|Q3UN87	Small nuclear ribonucleoprotein N	18876.7	14586.6	1.29411	0.00532766	18965.4	19168.1	18496.5	15598.3	15049.6	13111.8
NM_001164204	Tsen34	RefSeq_NM	1555	chr7	NP_077130	Q8BMZ5|Q9CWG3	TRNA splicing endonuclease 34 homolog (S. cerevisiae)	595.835	464.993	1.28138	0.00533393	570.95	641.281	575.274	476.368	466.242	452.37
NM_028494	1700034I23Rik	RefSeq_NM	2345	chr3	NP_082770	Q8C5W7|Q9D9Q3	RIKEN cDNA 1700034I23 gene	100.932	75.9186	1.32948	0.00534486	94.3097	104.877	103.611	81.7275	74.8999	71.1285
NM_017467	Zfp316	RefSeq_NM	6893	chr5	NP_059495	Q6PGE4|O35483|Q9WVL8	Zinc finger protein 316	749.537	555.931	1.34826	0.00534645	754.067	775.163	719.383	591.351	582.834	493.609
NM_145070	Hip1r	RefSeq_NM	4402	chr5	NP_659507	Q9JKY5|Q3UJ14|Q6P1F5|Q6ZQ77|Q80UP1|Q8BPA2|Q9D689	Huntingtin interacting protein 1 related	31548.4	24432.3	1.29126	0.00534891	30000.5	33022.4	31622.5	25372.7	25405.2	22519
NM_001098789	Ndufa4l2	RefSeq_NM	986	chr10	NP_001092259	Q4FZG9	NADH dehydrogenase (ubiquinone) 1 alpha subcomplex, 4-like 2	2326.45	1809.93	1.28538	0.00539496	2417.66	2379.23	2182.45	1858.85	1879.96	1690.98
NM_020615	Atp5c1	RefSeq_NM	1180	chr2	NP_065640	Q91VR2|A2AKU9|A2AKV0|A2AKV1|A2AKV2|A2AKV3|Q3UD06|Q8C2Q8|Q9D9D7|Q9ERA8|Q9Z1F5	ATP synthase, H+ transporting, mitochondrial F1 complex, gamma polypeptide 1	13233.3	10462.4	1.26485	0.00539665	13846.9	13437.1	12416.1	10578.2	10866.9	9941.93
NM_024277	Rps27a	RefSeq_NM	726	chr11	NP_077239	P62983|Q3TWD1|Q642L7	Ribosomal protein S27A	3154.64	2223.41	1.41883	0.00540646	3243.43	3201.49	3019	2459.71	2280.15	1930.38
NM_001048267	Tnpo1	RefSeq_NM	5385	chr13	NP_848831	Q8BFY9|Q3TKD0|Q3TQW0|Q3TS78	Transportin 1	144.598	73.0728	1.97882	0.00540732	169.561	134.004	130.229	66.4471	79.1538	73.6176
NM_008890	Pnmt	RefSeq_NM	888	chr11	NP_032916	P40935|Q0VB50	Phenylethanolamine-N-methyltransferase	163.818	96.7448	1.6933	0.00541097	148.426	185.552	157.475	98.9703	104.089	87.1754
NM_026169	Frmd8	RefSeq_NM	3166	chr19	NP_080445	Q3UFK8|Q8CEN3	FERM domain containing 8	230.346	184.085	1.2513	0.00542716	232.731	241.173	217.133	190.355	174.935	186.966
NM_198035	Zbtb39	RefSeq_NM	5970	chr10	NP_932152	Q6A082|Q6P9K5|Q6PDK0	Zinc finger and BTB domain containing 39	7747.13	5789.52	1.33813	0.00543742	7688.41	8179.03	7373.95	6116.34	5999.79	5252.44
NM_001127367	Dnajb6	RefSeq_NM	1642	chr5	NP_035977	O54946|Q9DAN5	DnaJ (Hsp40) homolog, subfamily B, member 6	12754.7	8905.99	1.43215	0.00544983	13800.9	12372.7	12090.7	9695.61	8934.56	8087.8
NM_019675	Stmn4	RefSeq_NM	1249	chr14	NP_062649		Stathmin-like 4	9265.96	6880.81	1.34664	0.00545327	9042.48	9558.99	9196.42	7516.05	7008.75	6117.62
NM_001042673	Fancc	RefSeq_NM	3169	chr13	NP_032011	P50652|Q3UI88|Q3V2X6|Q8CBR3|Q8CHW6	Fanconi anemia, complementation group C	740.229	492.871	1.50187	0.00548714	750.713	766.347	703.625	530.032	538.057	410.525
NM_029341	Capsl	RefSeq_NM	946	chr15	NP_083617	Q6P8Y1	Calcyphosine-like	286.31	189.796	1.50852	0.00549859	291.751	301.013	266.167	208.954	198.629	161.803
NM_011419	Kdm5d	RefSeq_NM	5471	chrY	NP_035549	Q62240|Q3URX5|Q6X2B5|Q6X2B8|Q6X2C0|Q6X2C1|Q8BQM3	Lysine (K)-specific demethylase 5D	5247.62	3439.54	1.52567	0.00550699	5409.98	5324.74	5008.14	3822.57	3666.77	2829.29
NM_001113383	Gls	RefSeq_NM	4419	chr1	NP_001106854	D3Z7P3|Q69ZX9	Glutaminase	11981.6	9083.73	1.31901	0.00551679	12275.5	12165.5	11503.6	9441.93	9665.2	8144.05
NM_011880	Rgs7	RefSeq_NM	2424	chr1	NP_036010	O54829|Q45FE1|Q45FE2|Q45FE4|Q45FE5|Q80XD3	Regulator of G protein signaling 7	3462.89	2763.61	1.25303	0.00551838	3682.18	3429.83	3276.65	2821.07	2805.86	2663.89
NM_001003913	Mars	RefSeq_NM	2948	chr10	NP_001165053	Q68FL6	Methionine-tRNA synthetase	3137.84	2528.66	1.24091	0.00551847	3195.94	3241.28	2976.32	2482.36	2677.66	2425.97
NM_172709	Otop1	RefSeq_NM	3171	chr5	NP_766297	Q80VM9	Otopetrin 1	218.668	140.619	1.55504	0.00551966	234.996	225.976	195.034	144.065	151.854	125.939
NM_009217	Sstr2	RefSeq_NM	1041	chr11	NP_033243	P30875|A2A6M9	Somatostatin receptor 2	2035.02	1597.48	1.2739	0.0055229	1972.56	2158.69	1973.8	1645.53	1494.93	1651.96
NM_025539	Nudt2	RefSeq_NM	929	chr4	NP_079815	P56380|A2ANN5|Q3V1C8	Nudix (nucleoside diphosphate linked moiety X)-type motif 2	1775.17	1334.88	1.32983	0.00552309	1687.36	1856.83	1781.31	1381.12	1415.69	1207.84
NM_001005343	Sp9	RefSeq_NM	2813	chr2	NP_001005343	Q64HY3	Trans-acting transcription factor 9	5796.52	3561.13	1.62772	0.00553191	5437.57	6128.87	5823.11	3894	3945.05	2844.34
NM_016772	Ech1	RefSeq_NM	1138	chr7	NP_058052	O35459	Enoyl coenzyme A hydratase 1, peroxisomal	2829.84	2103.29	1.34543	0.0055375	2588.18	2924.83	2976.5	2207.98	2022.71	2079.19
NM_009250	Serpini1	RefSeq_NM	3133	chr3	NP_033276	O35684	Serine (or cysteine) peptidase inhibitor, clade I, member 1	11801.8	9735.01	1.21231	0.00554094	12194.8	11647.4	11563.2	10224.1	9859.11	9121.82
NM_181406	Rars2	RefSeq_NM	1880	chr4	NP_852071	Q3U186|A2AT41|A2AT42	Arginyl-tRNA synthetase 2, mitochondrial	916.627	689.198	1.32999	0.00554485	954.464	886.795	908.623	743.035	705.613	618.947
NM_178738	Prss35	RefSeq_NM	2525	chr9	NP_848853	Q8C0F9	Protease, serine, 35	383.306	230.632	1.66198	0.00558501	366.899	421.334	361.685	256.208	245.966	189.721
NM_027906	1300010F03Rik	RefSeq_NM	6928	chr14	NP_776119	Q8CC88|Q3U2P5|Q9DBH4	RIKEN cDNA 1300010F03 gene	1367.58	1064.55	1.28466	0.00563579	1298.41	1458.97	1345.36	1119.78	1054.02	1019.84
NM_016768	Pbx3	RefSeq_NM	2393	chr2	NP_058048	O35317|B1AXL8|B1AXL9|B2FDH2|B2FDH3|B2FDI9	Pre B-cell leukemia transcription factor 3	623.397	448.302	1.39057	0.00563935	585.254	684.89	600.047	459.38	455.215	430.313
NM_001166589	Eif5a	RefSeq_NM	1455	chr11	NP_853613	P63242|Q7TMA1|Q7TMB4|Q7TME3|Q7TNN6|Q7TNN7	Eukaryotic translation initiation factor 5A	3328.29	2320.66	1.4342	0.00566057	3664.11	3258.36	3062.41	2427.65	2304.19	2230.13
NM_177099	Lefty2	RefSeq_NM	2534	chr1	NP_796073	P57785	Left-right determination factor 2	136.243	83.7084	1.62759	0.00566828	145.455	142.945	120.328	86.4416	91.6229	73.0607
NM_001081224	Prr16	RefSeq_NM	2224	chr18	NP_001074693	A3KMN5	Proline rich 16	617.929	397.502	1.55453	0.00571423	631.789	640.095	581.902	432.252	435.923	324.331
NM_146093	Ubxn1	RefSeq_NM	1048	chr19	NP_666205	Q922Y1	UBX domain protein 1	68498.8	54397.3	1.25923	0.00571823	68929.6	70711.3	65855.6	57931.3	54890.7	50369.8
NM_007659	Cdk1	RefSeq_NM	2860	chr10	NP_031685	P11440|Q8R4A4|Q99JW7	Cyclin-dependent kinase 1	108.139	60.2193	1.79575	0.00573614	96.5682	125.466	102.383	58.1309	60.6538	61.8732
NM_027773	Fam57a	RefSeq_NM	930	chr11	NP_082049	Q5ND56|B7ZC15|Q3TVE0	Family with sequence similarity 57, member A	245.92	164.612	1.49393	0.00575314	249.995	253.486	234.278	178.763	178.256	136.817
NM_019409	Omg	RefSeq_NM	2226	chr11	NP_062282	Q63912|Q3UVV3|Q5SYH5|Q8CAB4	Oligodendrocyte myelin glycoprotein	9370.1	7150.65	1.31038	0.00575318	9220.86	9840.13	9049.32	7469.5	7501.62	6480.84
NM_030016	Ccdc76	RefSeq_NM	3159	chr3	NP_084292	Q8BGI7|Q8BYH3|Q0VDT4|Q3V3E3|Q9D8D7	Coiled-coil domain containing 76	165.462	125.509	1.31833	0.00580131	160.33	176.104	159.952	134.804	124.888	116.836
NM_178743	Slc26a11	RefSeq_NM	2692	chr11	NP_848858	Q80ZD3|B1ATE1	Solute carrier family 26, member 11	2468.76	1614.65	1.52898	0.00581545	2434.55	2630.98	2340.76	1728.36	1768.31	1347.26
NM_053257	Rpl31	RefSeq_NM	1047	chr1	NP_444487	P62900|Q58DZ1|Q5M9K9|Q9CY93	Ribosomal protein L31	5656.08	4515.13	1.25269	0.00581792	5698.97	5858.49	5410.77	4724.03	4637.26	4184.09
NM_024434	Lap3	RefSeq_NM	2267	chr5	NP_077754	Q9CPY7	Leucine aminopeptidase 3	1985.2	1602.13	1.2391	0.00582736	1912.59	2125.03	1917.98	1612.84	1619.98	1573.58
NM_026758	Mphosph6	RefSeq_NM	1054	chr8	NP_081034	Q9D1Q1	M phase phosphoprotein 6	6331.44	4874.68	1.29884	0.0058504	6289.33	6429.79	6275.2	5369.85	4801.71	4452.49
NM_146247	BC024814	RefSeq_NM	1347	chr16	NP_666359	Q8R1C6	Methyltransferase like 22	9534.57	6955.4	1.37082	0.0058564	9214.6	10255.2	9133.95	7530.37	6905.16	6430.66
NM_172488	9030625A04Rik	RefSeq_NM	2419	chr14	NP_766076	Q8BZT9|Q8BKC3	RIKEN cDNA 9030625A04 gene	666.268	508.571	1.31008	0.00585734	621.837	721.295	655.671	515.424	502.488	507.803
NM_001167829	Fam45a	RefSeq_NM	2345	chr19	NP_080713	Q9D8N2|Q3TH34	Family with sequence similarity 45, member A	817.548	619.937	1.31876	0.00586156	769.434	874.547	808.664	644.879	635.673	579.259
NM_153780	2610044O15Rik	RefSeq_NM	1472	chr17	NP_722475	Q8BG62	RIKEN cDNA 2610044O15 gene	18343.4	14630.4	1.25379	0.00586926	17673.5	19348.5	18008.2	15419.4	14672	13799.7
NM_024450	Scd3	RefSeq_NM	3470	chr19	NP_077770	Q3UWK5|Q8BNZ5|Q99PL7|Q9D550	Stearoyl-coenzyme A desaturase 3	233.807	168.553	1.38714	0.0058703	224.563	247.919	228.939	172.929	183.013	149.718
NM_009723	Atp2b2	RefSeq_NM	7111	chr6	NP_033853	Q9R0K7|Q3UHH0|Q3UHJ3|Q6DIB8	ATPase, Ca++ transporting, plasma membrane 2	577.195	442.201	1.30528	0.00587835	579.886	591.594	560.104	483.664	440.6	402.338
NM_010701	Lect1	RefSeq_NM	1436	chr14	NP_034831	Q9Z1F6|Q80UX1	Leukocyte cell derived chemotaxin 1	56.9178	44.8863	1.26805	0.00589287	55.2255	55.714	59.8139	41.7568	47.6706	45.2314
NM_025642	2610039C10Rik	RefSeq_NM	1300	chr16	NP_079918	Q9CZJ6|Q9CXR6|Q9D086	RIKEN cDNA 2610039C10 gene	1354.85	1068.87	1.26755	0.0058968	1287.19	1440.48	1336.88	1123.52	1056.53	1026.56
NM_173751	Ilvbl	RefSeq_NM	2348	chr10	NP_776112	Q8BU33	IlvB (bacterial acetolactate synthase)-like	380.011	256.818	1.47969	0.00591406	381.781	404.831	353.42	251.304	289.725	229.424
NM_027150	2310046A06Rik	RefSeq_NM	1224	chr9	NP_081426	Q5FW52|A2RRY2|B7ZMP8	RIKEN cDNA 2310046A06 gene	1892.97	1529.71	1.23747	0.00592998	1910.19	1923.94	1844.78	1575.05	1609.8	1404.29
NM_025585	1700029F12Rik	RefSeq_NM	1130	chr13	NP_079861	Q810S0|Q9CRB4	RIKEN cDNA 1700029F12 gene	86.6165	72.0543	1.2021	0.00593194	84.7695	85.4048	89.675	75.3187	73.108	67.7362
NM_011921	Aldh1a7	RefSeq_NM	2060	chr19	NP_036051	O35945|B2RTL5	Aldehyde dehydrogenase family 1, subfamily A7	775.593	608.497	1.27461	0.00595229	810.357	803.269	713.154	610.021	605.164	610.305
NM_010045	Darc	RefSeq_NM	1158	chr1	NP_034175	Q9QUI6|Q53ZP8|Q7TSL2	Duffy blood group, chemokine receptor	45173.4	35017.9	1.29001	0.00595476	42767.1	47420.4	45332.7	36702.5	35997.5	32353.7
NM_001001985	Nat8l	RefSeq_NM	6529	chr5	NP_001001985	Q3UGX3	N-acetyltransferase 8-like	33693.4	25961.5	1.29782	0.0059553	33833.8	34479.4	32767	27367.9	27277.2	23239.5
NM_001024706	Gm5458	RefSeq_NM	1004	chr14	NP_001019877	Q6P8Z5	Predicted gene 5458	143.041	111.429	1.2837	0.00596932	143.785	148.392	136.946	114.922	117.636	101.729
NM_181529	Syt15	RefSeq_NM	3625	chr14	NP_852682	Q8C6N3	Synaptotagmin XV	96.2345	60.962	1.5786	0.00596948	98.4292	99.6312	90.6431	67.727	66.1411	49.0178
NM_001110331	Peci	RefSeq_NM	1442	chr13	NP_035998	Q9WUR2|Q3TCD4	Enoyl-Coenzyme A delta isomerase 2	641.439	507.351	1.26429	0.00598119	608.076	678.9	637.341	536.442	492.388	493.224
NM_023523	Pecr	RefSeq_NM	1205	chr1	NP_076012	Q99MZ7|Q3UXD9	Peroxisomal trans-2-enoyl-CoA reductase	407.286	292.82	1.39091	0.00602097	417.952	412.918	390.986	332.017	278.958	267.484
NM_182807	Fam19a2	RefSeq_NM	4153	chr10	NP_877959	Q7TPG7|Q3US64	Family with sequence similarity 19, member A2	1217.07	897.917	1.35544	0.00602306	1210.52	1312.15	1128.55	891.551	949.307	852.893
NM_028527	Fam177a	RefSeq_NM	3863	chr12	NP_082803	Q8BR63|Q3TVY3|Q9D1U8	Family with sequence similarity 177, member A	6953.85	5064.7	1.373	0.0060576	6495.56	7529.6	6836.39	5310.3	5181.1	4702.68
NM_010156	Samd9l	RefSeq_NM	5344	chr6	NP_034286	Q69Z37|Q6PIQ3|Q8BZG4|Q8C059|Q9WVE2|Q9WVE3	Sterile alpha motif domain containing 9-like	4873.2	3820.84	1.27543	0.00607969	5244.32	4808.71	4566.58	3838.22	3808.21	3816.11
NM_023229	Fastk	RefSeq_NM	1840	chr5	NP_075718	Q9JIX9|Q8C725|Q8CAK5|Q91WQ6|Q9CTC9	Fas-activated serine/threonine kinase	20233.7	16150.2	1.25285	0.00611733	20250.9	20874	19576.2	17117.4	16480.8	14852.4
NM_011751	Zfp207	RefSeq_NM	2271	chr11	NP_035881	B1AQG7|Q8CCB2|Q99LA2|Q9JMD0|Q9Z326	Zinc finger protein 207	3278.47	2713.82	1.20807	0.00613129	3214.62	3447.02	3173.78	2842.69	2646.01	2652.76
NM_207282	Dpp6	RefSeq_NM	4719	chr5	NP_997165	Q9Z218|Q3TY19|Q5U4C2|Q80VM5|Q8C8I1	Dipeptidylpeptidase 6	3367.52	2461.55	1.36805	0.00615211	3299.35	3508.7	3294.52	2656.86	2575.13	2152.67
NM_027982	Ppm1j	RefSeq_NM	1733	chr3	NP_082258	Q149T7	Protein phosphatase 1J	2297.04	1259.49	1.82379	0.00618454	2471.7	2327.47	2091.95	1507.29	1317.77	953.393
NM_024438	Dusp19	RefSeq_NM	1463	chr2	NP_077758	Q8K4T5|Q99N12|Q9CRR3|Q9D6P6	Dual specificity phosphatase 19	474.412	367.112	1.29228	0.00619381	452.465	514.795	455.975	370.857	363.034	367.446
NM_001163305	Pxmp3	RefSeq_NM	2051	chr3	NP_033020	P55098|Q3UJB7|Q91YZ5	Peroxisomal membrane protein 3	2712.42	2169.28	1.25038	0.00623745	2759.19	2748.24	2629.84	2261.15	2266.4	1980.3
NM_201256	Eif4ebp3	RefSeq_NM	1151	chr18	NP_957708	Q80VV3	Eukaryotic translation initiation factor 4E binding protein 3	206.656	158.125	1.30692	0.00625258	221.465	207.001	191.502	163.261	158.876	152.237
NM_001146295	Celf4	RefSeq_NM	2258	chr18	NP_573458	Q7TSY6	CUGBP, Elav-like family member 4	354.264	246.805	1.4354	0.00626884	371.938	356.674	334.179	267.509	260.357	212.549
NM_011648	Tshr	RefSeq_NM	4332	chr12	NP_035778	P47750|Q78U67	Thyroid stimulating hormone receptor	148.874	99.9483	1.48951	0.00627844	132.139	163.953	150.529	102.428	99.3499	98.0667
NM_027999	Haus5	RefSeq_NM	2201	chr7	NP_082275	Q9D786	HAUS augmin-like complex, subunit 5	963.581	740.536	1.30119	0.00628263	889.491	1034.62	966.63	753.943	733.259	734.405
NM_025540	Sln	RefSeq_NM	536	chr9	NP_079816	Q9CQD6	Sarcolipin	238.861	164.215	1.45457	0.00629088	231.536	256.279	228.768	179.25	171.089	142.305
NM_001113515	Col2a1	RefSeq_NM	4944	chr15	NP_112440	P28481	Collagen, type II, alpha 1	410.289	215.289	1.90576	0.00629133	445.721	415.836	369.309	250.227	239.513	156.127
NM_198645	Ccdc58	RefSeq_NM	1096	chr16	NP_941047	Q8R3Q6	Coiled-coil domain containing 58	1291.95	1047.96	1.23283	0.00629483	1223.01	1376.75	1276.09	1058.12	1060.28	1025.46
NM_027014	Gins1	RefSeq_NM	1100	chr2	NP_081290	Q9CZ15|A2ANB5|Q6ZQH1|Q8K1A2	GINS complex subunit 1 (Psf1 homolog)	322.702	226.523	1.42459	0.00630224	318.655	336.052	313.4	257.794	222.434	199.34
NM_172646	Dnm3	RefSeq_NM	4590	chr1	NP_766234	Q8BZ98|Q8BUT2|Q8CDP4	Dynamin 3	164.908	104.489	1.57824	0.0063061	160.198	176.457	158.068	114.809	114.046	84.6118
NM_008957	Ptch1	RefSeq_NM	4305	chr13	NP_032983	Q61115|Q3LG17|Q3TM50|Q3TQB0|Q3UUD4|Q5R1U4|Q5R252|Q5TLE7|Q5TLE8	Patched homolog 1	105.18	83.2321	1.2637	0.00631062	110.826	103.954	100.761	79.0434	88.9159	81.7371
NM_175154	Galk2	RefSeq_NM	2520	chr2	NP_780363	Q68FH4|B7ZCT3|B7ZCT4|B7ZCT5|Q3U3H5|Q3U728|Q8BMX0|Q8BUU7|Q8BWB2	Galactokinase 2	818.538	604.961	1.35304	0.00631198	791.934	862.468	801.211	669.421	592.383	553.079
NM_028194	Fryl	RefSeq_NM	11488	chr5	NP_082470		Furry homolog-like (Drosophila)	857.415	689.577	1.24339	0.00632069	824.845	907.796	839.603	728.054	668.357	672.321
NM_010866	Myod1	RefSeq_NM	1854	chr7	NP_034996	P10085|Q8C6B1	Myogenic differentiation 1	328.118	157.855	2.07861	0.0063221	371.558	323.224	289.573	201.909	138.722	132.934
NM_177461	Micall1	RefSeq_NM	6708	chr15	NP_803412	Q8BGT6|Q3V2Z9|Q3V475	Microtubule associated monoxygenase, calponin and LIM domain containing -like 1	84.004	60.5592	1.38714	0.00632738	86.1933	84.9307	80.8879	67.9777	60.1713	53.5287
NM_008552	Mas1	RefSeq_NM	2475	chr17	NP_032578	P30554|Q0VB49|Q9D5Q2	MAS1 oncogene	8969.05	6620.63	1.35471	0.00634438	9456.39	9165.27	8285.5	7132.21	6551.63	6178.05
NM_007586	Calb2	RefSeq_NM	1462	chr8	NP_031612	Q08331|Q8CCS7	Calbindin 2	1727.62	1304.18	1.32468	0.00636586	1697.69	1764.07	1721.09	1353.81	1408.42	1150.32
NM_001038699	Fn3k	RefSeq_NM	3882	chr11	NP_071297	Q9ER35|B1ATT8|Q6P264|Q7TQJ3	Fructosamine 3 kinase	701.419	477.589	1.46867	0.00638474	683.207	740.135	680.914	518.04	513.422	401.305
NM_025942	Ola1	RefSeq_NM	2189	chr2	NP_084367	Q9CZ30|B1AYJ9|Q3TJF2|Q3TW21	Obg-like ATPase 1	16355.8	12603.6	1.29771	0.00640089	15643.5	17048.2	16375.7	13227.2	13164.3	11419.3
NM_028901	Myo18b	RefSeq_NM	8280	chr5	NP_083177	B7ZNF7|Q8C3H0|Q9D4I1	Myosin XVIIIb	769.441	506.896	1.51795	0.00642932	721.721	843.362	743.24	558.448	518.309	443.93
NM_001199244	Kcnip4	RefSeq_NM	2403	chr5	NP_084541	Q6PHZ8|Q3UFC0|Q3V060|Q3YAA5|Q3YAA6|Q3YAA7|Q3YAA8	Kv channel interacting protein 4	105.783	77.3548	1.36751	0.00647015	100.805	116.267	100.278	79.1043	78.6034	74.3566
NM_001024920	Trp53i13	RefSeq_NM	1366	chr11	NP_001020091	Q5F267|B2RVS3	Transformation related protein 53 inducible protein 13	2874.17	2100.04	1.36862	0.00647857	2828.42	3047.48	2746.6	2194.9	2240.55	1864.67
NM_001122642	Arhgap17	RefSeq_NM	3317	chr7	NP_653112	Q3UIA2|Q3V425	Rho GTPase activating protein 17	227.991	160.76	1.41821	0.00648193	249.267	227.98	206.726	166.024	163.305	152.95
NM_001163637	Jakmip2	RefSeq_NM	3511	chr18	NP_001157109	Q3UPL4|Q8CEM9	Janus kinase and microtubule interacting protein 2	6406.06	4600.79	1.39238	0.00650198	6590.9	6539.1	6088.18	4961.42	4853.07	3987.88
NM_145610	Ppan	RefSeq_NM	1671	chr9	NP_663585	Q91YU8|Q8BYM4	Peter pan homolog (Drosophila)	175.968	135.985	1.29402	0.0065026	166.793	190.953	170.156	136.142	138.331	133.482
NM_198031	Tubgcp3	RefSeq_NM	3663	chr8	NP_932148	P58854|Q3TAJ6|Q3TN67|Q8BKJ3	Tubulin, gamma complex associated protein 3	987.536	629.932	1.56769	0.00650262	1049.62	1016.59	896.402	656.924	700.835	532.037
NM_025380	Eef1e1	RefSeq_NM	1039	chr13	NP_079656		Eukaryotic translation elongation factor 1 epsilon 1	11415.2	8952.46	1.27509	0.0065157	10960.5	12205.3	11079.6	9200.58	9221.95	8434.84
NM_008364	Il1rap	RefSeq_NM	4576	chr16	NP_598864	Q61730|Q3UEL3|Q3UVZ1|Q3V2X3	Interleukin 1 receptor accessory protein	6853.73	4339.22	1.57948	0.00652536	6594.55	7511.72	6454.9	4793.53	4578.6	3645.54
NM_175293	D630023F18Rik	RefSeq_NM	2180	chr1	NP_780502	Q8C3M9|B2RQD7	RIKEN cDNA D630023F18 gene	377.858	285.739	1.32239	0.00653118	356.02	401.035	376.52	304.502	289.423	263.292
NM_053273	Ttyh2	RefSeq_NM	3456	chr11	NP_444503	Q3TH73	Tweety homolog 2 (Drosophila)	12090.6	7250.22	1.66761	0.00656575	12214.9	12476	11580.8	8526.7	7696.62	5527.34
NM_029793	Golga1	RefSeq_NM	4421	chr2	NP_084069	Q9CW79|A3KGQ8|Q05CJ8|Q3TR77|Q66JW2	Golgi autoantigen, golgin subfamily a, 1	1397.73	1109.53	1.25974	0.00661033	1379.43	1477.56	1336.19	1175.24	1105.02	1048.34
NM_145589	Prr14	RefSeq_NM	2325	chr7	NP_663564	Q7TPN9	Proline rich 14	2247.17	1859.99	1.20816	0.00664447	2165.87	2391.87	2183.77	1884.06	1823.51	1872.39
NM_025865	2310030G06Rik	RefSeq_NM	1296	chr9	NP_080141	Q9D8L0	RIKEN cDNA 2310030G06 gene	1813.05	1344.32	1.34867	0.00665806	1837.38	1911.67	1690.1	1442.43	1364.08	1226.45
NM_029648	D19Ertd737e	RefSeq_NM	2035	chr19	NP_083924	Q8C6C7|Q6P7X3|Q8C3L3|Q9D0I3	DNA segment, Chr 19, ERATO Doi 737, expressed	1656.35	1311.59	1.26285	0.00672671	1759.03	1671.41	1538.61	1349.15	1299.87	1285.75
NM_146217	Aars	RefSeq_NM	4891	chr8	NP_666329	Q8BTW3|Q8BGQ7|Q3TZ32|Q3UD67|Q6PDM7|Q6XMP4|Q8R346	Alanyl-tRNA synthetase	7794.08	6267.38	1.2436	0.00672803	7881.41	8177.59	7323.24	6448.99	6400.95	5952.19
NM_175090	Slc31a1	RefSeq_NM	3764	chr4	NP_780299	Q8K211|A8Y5P1|Q3TDB6	Solute carrier family 31, member 1	761.524	611.775	1.24478	0.00672998	735.36	805.421	743.792	649.028	598.595	587.704
NM_207232	Ptpdc1	RefSeq_NM	4329	chr13	NP_997115	Q6NZK8|C9K102	Protein tyrosine phosphatase domain containing 1	13125.5	9360.16	1.40227	0.00673707	12449.5	14384.2	12542.7	9648.83	9807.06	8624.58
NM_011155	Ppp5c	RefSeq_NM	2084	chr7	NP_035285	Q60676	Protein phosphatase 5, catalytic subunit	1776.24	1353.37	1.31245	0.00674232	1863.79	1788.02	1676.9	1452.03	1367.96	1240.12
NM_153419	Grwd1	RefSeq_NM	1905	chr7	NP_700468	Q810D6|Q5XJZ3|Q8BIF7|Q8K335	Glutamate-rich WD repeat containing 1	4695.11	3868.77	1.21359	0.00674377	4546.01	4913.58	4625.74	4053.64	3895.55	3657.12
NM_033217	Ngfr	RefSeq_NM	3409	chr11	NP_150086	Q9Z0W1|Q8BYY1|Q8CFT3	Nerve growth factor receptor (TNFR superfamily, member 16)	1285.98	882.186	1.45771	0.00676832	1358.76	1361.25	1137.92	931.469	872.212	842.878
NM_053261	Impa2	RefSeq_NM	1386	chr18	NP_444491	Q91UZ5|Q3TAU6|Q3TC14|Q3U3B7|Q924A9	Inositol (myo)-1(or 4)-monophosphatase 2	1974.66	1459.7	1.35279	0.00677282	2137.21	1965.34	1821.44	1533.27	1454.77	1391.05
NM_001146012	R3hcc1	RefSeq_NM	1743	chr14	NP_001139484	Q8BSI6	R3H domain and coiled-coil containing 1	2033.43	1573.04	1.29268	0.00681259	1871.16	2116.77	2112.38	1545.05	1525.65	1648.42
NM_001077632	Nkx2-2	RefSeq_NM	1354	chr2	NP_035049	P42586|Q3TRC3|Q3URZ4|Q8BRS9|Q8K3N8|Q9JKR0	NK2 transcription factor related, locus 2 (Drosophila)	346.087	244.221	1.41711	0.00681949	366.321	353.143	318.798	262.383	253.353	216.928
NM_001177898	Skap1	RefSeq_NM	2033	chr11	NP_001171370	Q3UUV5|A2A881|A8Y5F0|A8Y5F1|B1AQX1|B1AQX5|B2RWZ1|B7ZWB3|Q3U5H2|Q3V3C6|Q3V3I1	Src family associated phosphoprotein 1	224.237	153.682	1.4591	0.00681956	219.449	249.949	203.313	154.583	150.982	155.48
NM_198602	Cux1	RefSeq_NM	2972	chr5	NP_941004	P70403|P53564|P70381|Q3UMF6|Q3V2M8|Q5BL05|Q6AXG1|Q9CVV0|Q9JJB6	Cut-like homeobox 1	32184.2	25046.3	1.28498	0.00684651	30929.9	34819.4	30803.2	25493.5	25493.2	24152.4
NM_019657	Hsd17b12	RefSeq_NM	1839	chr2	NP_062631	O70503|Q0VGQ1|Q8BPF1|Q9CSR6	Hydroxysteroid (17-beta) dehydrogenase 12	3753.43	2977.81	1.26047	0.00685045	3782.04	3938.61	3539.64	3135.22	2997.36	2800.85
NM_019640	Pitpnb	RefSeq_NM	2761	chr5	NP_062614	P53811|Q8JZZ5	Phosphatidylinositol transfer protein, beta	615.465	511.214	1.20393	0.00686229	615.292	641.526	589.577	527.565	522.174	483.904
NM_011592	Timm44	RefSeq_NM	1798	chr8	NP_035722	O35857|A2VCP9|Q2NLC5|Q8R3X4	Translocase of inner mitochondrial membrane 44	372.956	273.523	1.36353	0.00686467	344.639	403.648	370.58	291.598	267.602	261.369
NM_178389	Gale	RefSeq_NM	1537	chr4	NP_848476	Q8R059|B1AV53|B1AV54|B1AV55	Galactose-4-epimerase, UDP	266.948	189.168	1.41117	0.00687811	263.723	281.205	255.915	208.842	194.625	164.038
NM_007653	Cd63	RefSeq_NM	918	chr10	NP_031679	P41731|Q3UC80|Q549D0|Q8BT06	CD63 antigen	280.437	212.105	1.32216	0.00688105	271.904	287.185	282.221	231.72	215.892	188.703
NM_013841	Vps45	RefSeq_NM	2643	chr3	NP_038869	P97390|Q3THX4	Vacuolar protein sorting 45 (yeast)	755.527	584.561	1.29247	0.00688887	752.885	773.024	740.673	604.57	627.27	521.844
NM_153062	Slc37a1	RefSeq_NM	2942	chr17	NP_694702	Q3TQ11|Q3UPC2|Q8K0Y8|Q8R070	Solute carrier family 37 (glycerol-3-phosphate transporter), member 1	144.823	115.151	1.25768	0.00691138	140.148	153.948	140.374	121.995	113.567	109.891
NM_030749	Sil1	RefSeq_NM	1715	chr18	NP_109674	Q9EPK6	Endoplasmic reticulum chaperone SIL1 homolog (S. cerevisiae)	920.922	725.76	1.26891	0.00691434	928.151	961.929	872.685	765.897	739.311	672.071
NM_146190	Tubgcp5	RefSeq_NM	3681	chr7	NP_666302	Q8BKN5|Q3UY55|Q8BUB7|Q8R2X3	Tubulin, gamma complex associated protein 5	2893.72	1923.71	1.50424	0.00691442	2740.57	3142.64	2797.96	2056.96	2074.61	1639.55
NM_025768	Grtp1	RefSeq_NM	1310	chr8	NP_080044	Q9D3N8	GH regulated TBC protein 1	964.981	745.232	1.29487	0.00691817	890.521	1027.9	976.527	723.629	736.726	775.342
NM_146230	Acaa1b	RefSeq_NM	1669	chr9	NP_666342	Q8VCH0|Q3TUU3|Q3UKM0	Acetyl-Coenzyme A acyltransferase 1B	413.53	300.928	1.37418	0.00691969	383.751	447.621	409.218	324.343	292.384	286.057
NM_027009	Rfc3	RefSeq_NM	1215	chr5	NP_081285	Q8R323|Q3TKD1|Q8BY26	Replication factor C (activator 1) 3	709.112	584.162	1.2139	0.00692247	664.876	729.498	732.961	579.048	604.09	569.347
NM_001033789	Gm5820	RefSeq_NM	2187	chr18	NP_001028961	Q3ULQ8	Predicted gene 5820	154.135	116.889	1.31864	0.00692494	145.306	167.265	149.833	122.606	113.467	114.595
NM_001164242	Prpsap2	RefSeq_NM	1771	chr11	NP_659055	Q8R574|Q05BD4|Q5SWZ0|Q8BK37	Phosphoribosyl pyrophosphate synthetase-associated protein 2	1066.73	834.073	1.27894	0.00692664	1115.13	1088.05	997.007	857.831	866.493	777.894
NM_001083903	Sbsn	RefSeq_NM	756	chr7	NP_757342	Q8CIT9|B9EID7	Suprabasin	277.235	217.552	1.27434	0.00695861	257.67	278.486	295.549	209.552	223.031	220.071
NM_177667	Ttc22	RefSeq_NM	2535	chr4	NP_808335	Q8C159|A2AVQ6	Tetratricopeptide repeat domain 22	296.79	185.65	1.59865	0.00695951	301.599	323.13	265.642	181.069	211.662	164.219
NM_031878	Smarcd2	RefSeq_NM	2401	chr11	NP_114084	Q99JR8|B1ARI5|B1ARI6|Q3TM59|Q3TXH6	SWI/SNF related, matrix associated, actin dependent regulator of chromatin, subfamily d, member 2	1028.55	773.071	1.33047	0.00695953	1019.04	1061.35	1005.26	857.579	766.924	694.709
NM_029815	Bcas1	RefSeq_NM	3090	chr2	NP_084091	Q80YN3|A2AVX0|A2AVX1|A2AVX2|Q14CE2|Q14DK3|Q80ZP3|Q8C0B4	Breast carcinoma amplified sequence 1	935.397	582.309	1.60636	0.00700207	822.219	1057.91	926.062	600.971	559.261	586.695
NM_015827	Copb2	RefSeq_NM	3043	chr9	NP_056642	O55029	Coatomer protein complex, subunit beta 2 (beta prime)	5173.27	4195.02	1.23319	0.00702608	4996.12	5329.06	5194.63	4443.07	4262.22	3879.78
NM_053204	Erc1	RefSeq_NM	8760	chr6	NP_835186	Q99MI1	ELKS/RAB6-interacting/CAST family member 1	690.083	510.676	1.35131	0.00705719	647.858	754.14	668.253	536.537	490.553	504.938
NM_175423	Orai1	RefSeq_NM	1871	chr5	NP_780632	Q8BWG9|A3KCG1	ORAI calcium release-activated calcium modulator 1	404.296	298.817	1.35299	0.00707014	402.411	428.064	382.415	311.804	317.665	266.983
NM_001033365	Gm628	RefSeq_NM	2242	chr15	NP_001028537	B7ZWG8|B9EKG2|Q3TY91	Predicted gene 628	451.18	361.712	1.24735	0.0070995	421.026	464.706	467.808	379.712	354.847	350.576
NM_030026	Mccc2	RefSeq_NM	2146	chr13	NP_084302	Q3ULD5|B2RUK5|Q6PD20|Q8K1L7|Q9D2F6	Methylcrotonoyl-Coenzyme A carboxylase 2 (beta)	1278.37	1018.66	1.25495	0.00713442	1273.62	1324.01	1237.48	1063.47	1063.18	929.327
NM_001159376	Dusp15	RefSeq_NM	3121	chr2	NP_665687	Q8R4V2|B7ZMN9	Dual specificity phosphatase-like 15	4493.25	3157.81	1.4229	0.00715348	4488.85	4746.37	4244.53	3453.25	3293.06	2727.1
NM_007911	Efnb3	RefSeq_NM	3231	chr11	NP_031937	O35393|Q543Q7	Ephrin B3	32374.3	21304.4	1.51961	0.0071606	33073	34121.8	29928.1	23778.3	22299.7	17835.2
NM_008669	Naga	RefSeq_NM	1913	chr15	NP_032695	Q9QWR8|Q3U6T2|Q3UZX5	N-acetyl galactosaminidase, alpha	2729.38	2023.46	1.34887	0.00719489	2695.05	2934.48	2558.62	2159.44	2047.03	1863.89
NM_175529	Leng9	RefSeq_NM	1690	chr7	NP_780738	Q3UYM5|Q8BTG8|Q8BTN6	Leukocyte receptor cluster (LRC) member 9	5782.31	4624.35	1.25041	0.00720422	5698.02	6066.67	5582.24	4877.68	4710.46	4284.9
NM_001100116	1700047I17Rik2	RefSeq_NM	3863	chr12	NP_001093586	Q8BR63|Q3TVY3	RIKEN cDNA 1700047I17 gene 2	2389.91	1869.08	1.27866	0.00720737	2323.09	2383.2	2463.44	1923.79	1998.72	1684.72
NM_008916	Inpp5k	RefSeq_NM	2660	chr11	NP_032942	Q8C5L6|Q05DI2|Q5ND43|Q5ND44	Inositol polyphosphate 5-phosphatase K	498.271	347.896	1.43224	0.00724885	459.51	538.648	496.655	363.508	370.31	309.869
NM_001163185	Plekhb1	RefSeq_NM	1814	chr7	NP_038774		Pleckstrin homology domain containing, family B (evectins) member 1	2357.25	1770.99	1.33103	0.00726052	2190.42	2551.1	2330.22	1754.79	1693.91	1864.28
NM_028247	Slc16a10	RefSeq_NM	2313	chr10	NP_082523	Q3U9N9|Q3UEL7|Q7TPW2|Q9CSW3	Solute carrier family 16 (monocarboxylic acid transporters), member 10	121.904	69.0418	1.76565	0.00728905	120.451	133.706	111.554	83.4837	68.8579	54.7837
NM_025927	Mrpl45	RefSeq_NM	2431	chr11	NP_080203	A2A9T8|Q9D0Q7	mitochondrial ribosomal protein L45	1053.05	867.991	1.21321	0.00730104	1091.55	1047.75	1019.86	901.988	894.327	807.657
NM_009097	Rps6ka1	RefSeq_NM	3153	chr4	NP_033123	P18653|A3KGL5|A3KGL6|A3KGL7|Q3TIM6|Q3UFZ5|Q505N6|Q810V8|Q9Z278	Ribosomal protein S6 kinase polypeptide 1	5949.75	4764.98	1.24864	0.00730546	5958.37	6207.13	5683.77	4974.12	4914.85	4405.96
NM_001130190	Sgce	RefSeq_NM	1782	chr6	NP_035490	O70258|Q3V1W5|Q4H437|Q4H438|Q6L8N9	Sarcoglycan, epsilon	6119.3	4833.31	1.26607	0.00732279	6502.68	6131.12	5724.09	5015.22	4881.84	4602.89
NM_019752	Htra2	RefSeq_NM	1739	chr6	NP_062726	Q9JIY5|Q3TXN0|Q3UJR3|Q80V84	HtrA serine peptidase 2	6906.77	5085.18	1.35822	0.00733089	6661.69	7342.9	6715.72	5467.17	5269.07	4519.29
NM_027219	Cdc42ep1	RefSeq_NM	2542	chr15	NP_081495	Q91W92	CDC42 effector protein (Rho GTPase binding) 1	9044.44	5346.47	1.69166	0.00734038	9355.62	9579.1	8198.6	5947.97	5941.23	4150.23
NM_029789	Lass2	RefSeq_NM	2048	chr3	NP_084065		LAG1 homolog, ceramide synthase 2	3526.24	2677.73	1.31688	0.00734252	3724.04	3547.04	3307.64	2894.29	2650.58	2488.33
NM_001177899	Skap1	RefSeq_NM	2142	chr11	NP_001171370	Q3UUV5|A2A881|A8Y5F0|A8Y5F1|B1AQX1|B1AQX5|B2RWZ1|B7ZWB3|Q3U5H2|Q3V3C6|Q3V3I1	Src family associated phosphoprotein 1	277.165	199.813	1.38712	0.0073575	296.162	268.02	267.312	219.245	202.617	177.577
NM_026187	Ankzf1	RefSeq_NM	2777	chr1	NP_080463	Q80UU1	Ankyrin repeat and zinc finger domain containing 1	857.767	659.929	1.29979	0.00737808	880.836	889.092	803.372	716.486	636.308	626.991
NM_015824	Orc3	RefSeq_NM	6313	chr4	NP_056639	B1AXD8|Q9JK30|Q3ULT0	Origin recognition complex, subunit 3	6061.79	4836.66	1.2533	0.00740566	5862.81	6359.21	5963.36	5044.84	5011.11	4454.03
NM_011434	Sod1	RefSeq_NM	661	chr16	NP_035564	P08228|Q8C355	Superoxide dismutase 1, soluble	44807.4	37090.4	1.20806	0.00742052	43864.1	46600.9	43957.1	39144.3	37300.5	34826.5
NM_080853	Slc17a6	RefSeq_NM	4338	chr7	NP_543129	Q8BLE7	Solute carrier family 17 (sodium-dependent inorganic phosphate cotransporter), member 6	381.773	291.915	1.30782	0.00744544	366.489	412.129	366.702	304.769	297.761	273.216
NM_023878	Cldn10	RefSeq_NM	1200	chr14	NP_076367	Q9Z0S6|Q8BMD2|Q3URS5|Q4QQM0|Q6PAU2|Q80W18|Q8C3Q2|Q8VC62|Q921J6|Q9CPS9|Q9CX57	Claudin 10	13020.2	9360.37	1.391	0.00745759	13455.2	13231.6	12373.9	10312	9658.12	8111.02
NM_019478	Pqbp1	RefSeq_NM	1059	chrX	NP_062351	Q91VJ5|A2AER7|A2AER8|A2AER9	Polyglutamine binding protein 1	4403.16	3211.87	1.3709	0.00746682	4367.64	4567.98	4273.86	3552.25	3287.7	2795.65
NM_025557	Pcp4l1	RefSeq_NM	1575	chr1	NP_079833	Q6W8Q3	Purkinje cell protein 4-like 1	56700.6	33899.2	1.67262	0.00747572	52805.5	62667.1	54629.2	37347.1	37261.7	27088.8
NM_029623	3110002H16Rik	RefSeq_NM	2134	chr18	NP_083899	Q8VC42|Q3TWH4|Q3U4H5|Q3UMX3	RIKEN cDNA 3110002H16 gene	273.389	201.807	1.35471	0.00752949	267.557	296.748	255.861	214.349	202.969	188.102
NM_028935	Zfp558	RefSeq_NM	3839	chr9	NP_083211	Q9D4E2|Q9DAN2	Zinc finger protein 558	206.887	162.661	1.27189	0.00752952	217.129	207.379	196.154	155.031	157.444	175.508
NM_001166627	Dynlt1f	RefSeq_NM	825	chr17	NP_001186877	P51807|A1E5T5|Q9DAS3	dynein light chain Tctex-type 1F	13608.3	9677.1	1.40624	0.00754112	14289	13784.3	12751.6	10653	9919.45	8458.9
NM_133902	Sdsl	RefSeq_NM	1223	chr5	NP_598663	Q8R238	Serine dehydratase-like	122.283	96.0958	1.27251	0.00760847	115.617	130.686	120.547	101.709	93.8936	92.6849
NM_178879	B3gnt9-ps	RefSeq_NM	2343	chr8	NP_849210		UDP-GlcNAc:betaGal beta-1,3-N-acetylglucosaminyltransferase 9, pseudogene	1388.39	733.031	1.89403	0.0076385	1598.08	1295.88	1271.19	852.143	764.799	582.15
NM_028091	Osgepl1	RefSeq_NM	2283	chr1	NP_082367	Q6PEB4	O-sialoglycoprotein endopeptidase-like 1	5288.12	3812.15	1.38718	0.00764087	5119.94	5571.99	5172.43	4232.56	3867.81	3336.07
NM_175149	2310022B05Rik	RefSeq_NM	3317	chr8	NP_780358	Q8C3W1	RIKEN cDNA 2310022B05 gene	18525.5	12431.8	1.49017	0.00766799	19019.8	19237.9	17318.9	13713.7	13267.1	10314.6
NM_001163566	Crb2	RefSeq_NM	6393	chr2	NP_001157038	Q80YA8|Q8BMI5	Crumbs homolog 2 (Drosophila)	1698.05	1302.79	1.3034	0.00767222	1698.57	1703.4	1692.17	1433.21	1316.41	1158.74
NM_172304	Tex10	RefSeq_NM	3203	chr4	NP_758508	Q3URQ0|Q922R7	Testis expressed gene 10	284.016	213.868	1.328	0.00767593	279.548	288.055	284.446	233.028	221.758	186.819
NM_010706	Lgals4	RefSeq_NM	1297	chr7	NP_034836	Q8K419|O54891|A5XZ78|A5XZ79|A5XZ82|A8DEK1|Q3UL35|Q52LA0	Lectin, galactose binding, soluble 4	1794.62	1393.82	1.28756	0.0076888	1700.43	1949.56	1733.85	1427.89	1396.97	1356.58
NM_011446	Sox7	RefSeq_NM	3266	chr14	NP_035576	P40646|Q3U0W9|Q3U1W5	SRY-box containing gene 7	1205.32	847.822	1.42166	0.007697	1167.31	1288.57	1160.07	913.242	899.686	730.538
NM_027101	Polr2d	RefSeq_NM	998	chr18	NP_081377	Q9D7M8	Polymerase (RNA) II (DNA directed) polypeptide D	9778.27	7670.74	1.27475	0.00775442	9455.65	10293.8	9585.37	8130.75	7866.56	7014.92
NM_023146	Ranbp17	RefSeq_NM	5002	chr11	NP_075635	Q99NF8|Q3TQ31|Q5SQB1|Q5SSA5|Q5SSA8|Q8BWS4|Q9D9H0	RAN binding protein 17	217.46	167.361	1.29935	0.00775585	207.15	231.274	213.955	181.528	158.879	161.676
	Nup62-il4i1	RefSeq_NM	2320	chr7	NP_034345	Q63850|O09046|D3Z4E0|Q3TFE2|Q3THR9|Q3U2X1|Q3UDG5|Q3UGJ7|Q5FWJ9	Nup62-Il4i1 protein	169.507	137.89	1.22929	0.00775608	164.96	174.062	169.5	129.497	135.1	149.072
NM_026275	Ube2r2	RefSeq_NM	3312	chr4	NP_080551	Q6ZWZ2	Ubiquitin-conjugating enzyme E2R 2	3116.4	2420.36	1.28758	0.00776924	3036.27	3309.18	3003.75	2442.07	2585.18	2233.83
NM_026341	Nudt13	RefSeq_NM	2523	chr14	NP_080617	Q8JZU0|Q80VI7|Q8BGA1|Q9D3V2	Nudix (nucleoside diphosphate linked moiety X)-type motif 13	294.595	222.37	1.3248	0.00777067	273.612	322.59	287.583	223.747	220.625	222.737
NM_008230	Hdc	RefSeq_NM	2378	chr2	NP_032256	P23738|Q54AE6|Q7TMW5|Q9QWU3	Histidine decarboxylase	167.96	118.243	1.42047	0.00778529	171.478	182.399	150.002	116.522	113.693	124.514
NM_025530	Cutc	RefSeq_NM	1296	chr19	NP_079806	Q9D8X1|Q9D725	CutC copper transporter homolog (E.coli)	534.587	437.681	1.22141	0.00778771	537.498	559.974	506.289	447.153	414.029	451.862
NM_013640	Psmb10	RefSeq_NM	1270	chr8	NP_038668	O35955|Q3UNP9|Q4FJX8|Q91VC5|Q920I3	Proteasome (prosome, macropain) subunit, beta type 10	231.038	184.206	1.25423	0.00780461	240.448	239.417	213.248	187.415	187.505	177.699
NM_030226	9130019O22Rik	RefSeq_NM	3878	chr7	NP_084502	Q8CBK7|Q8K0G4|Q9D278	RIKEN cDNA 9130019O22 gene	273.708	185.889	1.47243	0.00783546	252.48	296.747	271.897	207.7	184.994	164.972
NM_025958	Cand2	RefSeq_NM	5453	chr6	NP_080234	Q6ZQ73|Q3TD19|Q3UM57|Q9CSM7	Cullin-associated and neddylation-dissociated 2 (putative)	326.774	212.067	1.5409	0.00784578	352.603	331.835	295.885	218.297	236.672	181.233
NM_026739	9530077C05Rik	RefSeq_NM	2173	chr9	NP_081015	Q7TQE7|Q8BT40	RIKEN cDNA 9530077C05 gene	1304.64	1034.78	1.26079	0.00787238	1256.8	1374.62	1282.52	1106.83	1034.22	963.293
NM_007859	Dffb	RefSeq_NM	2073	chr4	NP_031885	O54788|B1AX96|Q7TS81|Q8BP66	DNA fragmentation factor, beta subunit	1621.42	1150.4	1.40944	0.00788483	1566.62	1800.55	1497.1	1180.01	1174.04	1097.16
NM_025635	Zwint	RefSeq_NM	2676	chr10	NP_079911	Q9CQU5	ZW10 interactor	38315.2	31478.1	1.2172	0.00792246	38356.3	39093.7	37495.8	33447.3	31991	28995.9
NM_001113283	BC031353	RefSeq_NM	4355	chr9	NP_705812	Q69ZK7|Q3TXZ2|Q8BN69|Q8K266	CDNA sequence BC031353	9032.81	6707.93	1.34659	0.00793502	8468.45	9805.59	8824.37	7070.49	6829.93	6223.36
NM_026729	Ict1	RefSeq_NM	734	chr11	NP_081005	Q8R035|A2A6T4	Immature colon carcinoma transcript 1	4024.11	3171.98	1.26864	0.00796578	3844.79	4166.11	4061.44	3369.06	3258.48	2888.4
NM_001025085	Gm5797	RefSeq_NM	1028	chr14	NP_001020256	Q5BKP9	Predicted gene 5797	119.842	95.9264	1.24931	0.00798505	113.431	127.587	118.507	97.6354	90.8836	99.2602
NM_172951	Sntg2	RefSeq_NM	2337	chr12	NP_766539	Q925E0|Q8BZG8	Syntrophin, gamma 2	643.975	430.232	1.49681	0.00799848	583.106	680.184	668.637	457.669	464.609	368.417
NM_146241	Trhde	RefSeq_NM	5722	chr10	NP_666353	Q8K093|Q3TR31|Q8BUD7|Q8BZN0	TRH-degrading enzyme	501.73	392.764	1.27744	0.00800388	468.935	539.452	496.803	409.794	383.54	384.957
NM_001083118	Terf2	RefSeq_NM	2467	chr8	NP_033379	O35144|D3YZ08|Q8C806|Q8C9B6	Telomeric repeat binding factor 2	1164.75	826.673	1.40896	0.00802975	1154.23	1238	1102.02	900.537	863.692	715.79
NM_028889	Efhd1	RefSeq_NM	1805	chr1	NP_083165	Q9D4J1	EF hand domain containing 1	11963	6849.79	1.74648	0.00803515	13299.5	11519.5	11070.2	7807.21	7460.69	5281.46
NM_001018087	Ldoc1	RefSeq_NM	1397	chrX	NP_001018097	Q7TPY9	Leucine zipper, down-regulated in cancer 1	1439.92	1081.58	1.33131	0.00803569	1358.01	1549.86	1411.88	1160.34	1082.1	1002.31
NM_146027	Scrn2	RefSeq_NM	1534	chr11	NP_666139	Q8VCA8|A2A709|A2A712|Q91XF1	Secernin 2	2315.95	1739.46	1.33142	0.00805645	2339.1	2423.91	2184.83	1854.18	1812.48	1551.72
NM_011801	Cfdp1	RefSeq_NM	1215	chr8	NP_035931	O88271	Craniofacial development protein 1	15892.7	12958	1.22648	0.00805805	15558.5	16139.2	15980.5	13883.4	13082.5	11908.1
NM_007839	Dhx15	RefSeq_NM	3009	chr5	NP_031865	O35286|Q3TFE5|Q3THD5|Q3UDX4|Q3UKJ6|Q497W9	DEAH (Asp-Glu-Ala-His) box polypeptide 15	28123	20689.5	1.35929	0.00810466	27766.7	29396.4	27205.9	22303.4	21802.5	17962.8
NM_027829	Izumo4	RefSeq_NM	938	chr10	NP_082105	D3Z690|Q6PEP3|Q9D325	IZUMO family member 4	7094.58	5718.17	1.24071	0.00810646	6950.89	7438.49	6894.36	6126.29	5666.85	5361.37
NM_025445	Arfgap3	RefSeq_NM	2618	chr15	NP_079721	Q9D8S3	ADP-ribosylation factor GTPase activating protein 3	1090.07	866.761	1.25764	0.00812225	1104.35	1140.64	1025.22	900.657	893.635	805.992
NM_027602	Nsun7	RefSeq_NM	2552	chr5	NP_081878	Q14AW5	NOL1/NOP2/Sun domain family, member 7	297.242	218.485	1.36047	0.00813515	313.705	311.722	266.299	224.219	209.598	221.637
NM_001012402	Hs3st6	RefSeq_NM	1234	chr17	NP_001012402	Q5GFD5|A2RTI7|B7ZNT8|Q3UIC7	Heparan sulfate (glucosamine) 3-O-sulfotransferase 6	483.341	350.434	1.37927	0.00816453	467.525	518.246	464.252	379.313	362.145	309.842
NM_183178	Fsd1	RefSeq_NM	1748	chr17	NP_899001	Q7TPM6	Fibronectin type 3 and SPRY domain-containing protein	1535.2	1196.43	1.28316	0.00816611	1508.56	1623.63	1473.43	1282.02	1206.5	1100.75
NM_001015876	Tyw1	RefSeq_NM	3046	chr5	NP_849228	Q8BJM7	TRNA-yW synthesizing protein 1 homolog (S. cerevisiae)	595.563	487.412	1.22189	0.00817532	591.427	623.171	572.091	499.355	507.953	454.928
NM_008090	Gata2	RefSeq_NM	3258	chr6	NP_032116		GATA binding protein 2	1647.23	1143.19	1.4409	0.00818106	1544.71	1768.85	1628.13	1250.27	1192.71	986.61
NM_029385	Nudt16	RefSeq_NM	1606	chr9	NP_083661	Q6P3D0	Nudix (nucleoside diphosphate linked moiety X)-type motif 16	9382.29	6094.89	1.53937	0.00818499	9879.78	9480.31	8786.79	6847.02	6514.8	4922.86
NM_015804	Atp11a	RefSeq_NM	7443	chr8	NP_056619	P98197|Q69ZT0|Q8BGE2	ATPase, class VI, type 11A	254.522	165.389	1.53893	0.00819493	225.451	275.507	262.606	180.479	170.374	145.313
NM_008212	Hadh	RefSeq_NM	1720	chr3	NP_032238	Q61425	Hydroxyacyl-Coenzyme A dehydrogenase	664.529	533.798	1.24491	0.00819698	614.514	704.191	674.882	540.252	524.549	536.594
NM_145463	Shisa2	RefSeq_NM	3164	chr14	NP_663438	Q8QZV2	Shisa homolog 2 (Xenopus laevis)	1793.61	1013.22	1.7702	0.00825266	1754.48	1996.19	1630.15	1141.26	1123.19	775.224
NM_001142357	Alg12	RefSeq_NM	2131	chr15	NP_663452	Q8VDB2|Q3UQK8|Q8VCA2	Asparagine-linked glycosylation 12 homolog (yeast, alpha-1,6-mannosyltransferase)	216.886	178.313	1.21632	0.00832148	212.144	229.514	209.001	176.933	187.129	170.877
NM_173022	BC048403	RefSeq_NM	3134	chr10	NP_766610	Q6P1I3|Q3UXF8|Q8K347	CDNA sequence BC048403	7803.97	6110.84	1.27707	0.00834018	7791.54	8248.23	7372.14	6574.99	5988.54	5768.99
NM_198854	Dlx5	RefSeq_NM	1349	chr6	NP_942151	P70396|Q3TYA7|Q3TZ43|Q810E0	Distal-less homeobox 5	8446.12	5627.46	1.50088	0.00834584	8150.15	9138.98	8049.23	6383.26	5721.46	4777.66
NM_001001885	Tmem151a	RefSeq_NM	4007	chr19	NP_001001885	Q6GQT5	Transmembrane protein 151A	857.604	614.308	1.39605	0.00837631	830.455	893.392	848.965	669.554	651.746	521.623
NM_008184	Gstm6	RefSeq_NM	1152	chr3	NP_032210	O35660|Q9D5J8	Glutathione S-transferase, mu 6	1496.78	1067.93	1.40157	0.00839622	1496.68	1607.02	1386.62	1173.15	1070.98	959.662
NM_027218	Clec4b1	RefSeq_NM	685	chr6	NP_081494	Q7TS58|Q9D8Q7	C-type lectin domain family 4, member b1	109.482	87.3639	1.25317	0.00842131	110.043	107.773	110.631	86.8738	95.3733	79.8446
NM_053153	Klra18	RefSeq_NM	1239	chr6	NP_057868	P20937|Q60651|B2KFF3|B7ZN08|Q2M2N3|Q2TJJ3|Q2TJJ5|Q3T9G8|Q4Z8P6|Q542S4|Q60968|Q8MHR8|Q8MHV1|Q8MHV3|Q925C6|Q9EPA3|Q9JHV0|Q9JHV4	killer cell lectin-like receptor, subfamily A,	386.087	307.587	1.25521	0.00842588	378.2	394.245	385.817	328.562	317.004	277.196
NM_001130171	Zfp207	RefSeq_NM	2283	chr11	NP_035881	B1AQG7|Q8CCB2|Q99LA2|Q9JMD0|Q9Z326	Zinc finger protein 207	2594.04	2145.44	1.2091	0.00845465	2436.15	2752.62	2593.36	2176.57	2119.7	2140.05
NM_025910	Mina	RefSeq_NM	2159	chr16	NP_080186	Q8CD15|Q8CCK9	Myc induced nuclear antigen	367.697	290.232	1.26691	0.00846004	378.817	360.323	363.952	301.87	308.372	260.454
NM_133683	Tmem19	RefSeq_NM	3010	chr10	NP_598444	Q91W52	Transmembrane protein 19	1150.78	930.4	1.23686	0.00846751	1112.06	1208.53	1131.74	975.461	953.989	861.749
NM_001013389	Mrs2	RefSeq_NM	2035	chr13	NP_001013407	Q5NCE8	MRS2 magnesium homeostasis factor homolog (S. cerevisiae)	308.336	244.007	1.26363	0.00847135	291.718	328.616	304.673	258.939	240.395	232.687
NM_019684	Srpk3	RefSeq_NM	1983	chrX	NP_062658	Q9Z0G2|Q0VAW8|Q684J2	Serine/arginine-rich protein specific kinase 3	467.562	319.742	1.46231	0.00851439	423.046	516.383	463.259	348.554	307.687	302.986
NM_178750	Ss18l1	RefSeq_NM	4395	chr2	NP_848865		Synovial sarcoma translocation gene on chromosome 18-like 1	12928.4	10298.8	1.25534	0.00852448	13679.8	12502.6	12602.8	10937.4	10380.9	9578
NM_008770	Cldn11	RefSeq_NM	1872	chr3	NP_032796	Q60771	Claudin 11	68898.4	42479.4	1.62193	0.00853381	73140.3	71153.7	62401.2	47684.3	45978.3	33775.4
NM_007651	Cd53	RefSeq_NM	2802	chr3	NP_031677	Q61451|Q3TV80|Q3U0W1	CD53 antigen	1030.46	778.735	1.32325	0.00855789	1004.05	1074.26	1013.06	852.033	794.17	690.003
NM_025997	Fam103a1	RefSeq_NM	1423	chr7	NP_080273	Q9CQY2	Family with sequence similarity 103, member A1	405.358	312.467	1.29728	0.00858124	398.533	428.021	389.519	324.884	330.7	281.816
NM_016968	Olig1	RefSeq_NM	2171	chr16	NP_058664	Q9JKN5|Q3TY96|Q3UN59	Oligodendrocyte transcription factor 1	82974.1	63835.5	1.29981	0.00858697	79590.6	86978.7	82353.1	67813	66505.1	57188.5
NM_001039484	Kcnj10	RefSeq_NM	5407	chr1	NP_001034573	Q9JM63|B9EIV1|Q499F6|Q56VN0|Q8C7Z5	Potassium inwardly-rectifying channel, subfamily J, member 10	75903.3	60825.9	1.24788	0.00859977	72844.7	77535.1	77330.1	65102.1	61648.2	55727.4
NM_008885	Pmp22	RefSeq_NM	1801	chr11	NP_032911	P16646|Q5SXS3	Peripheral myelin protein 22	14632.5	9539.87	1.53383	0.00861624	14874.7	14951.4	14071.6	10566.9	10556.5	7496.21
NM_178802	Trim65	RefSeq_NM	3050	chr11	NP_848917	Q99PQ2|Q8BFW4|A4FUV9|A4FUW0|Q8BJT1	Tripartite motif-containing 65	242.284	161.736	1.49802	0.00861953	257.886	238.665	230.301	174.536	178.145	132.527
NM_001163732	Frmd3	RefSeq_NM	2044	chr4	NP_766457	Q8BHD4|Q8BV94	FERM domain containing 3	2488.98	1900.76	1.30947	0.00863314	2368.84	2650.14	2447.97	2065.9	1877.46	1758.93
NM_178205	Hist1h3e	RefSeq_NM	411	chr13	NP_835512	P84228|A1L0U3|B9EI85	Histone cluster 1, H3e	22283.6	18400.5	1.21103	0.0086573	21042.3	23519.9	22288.5	18484.1	19010.4	17707.1
NM_019960	Hspb3	RefSeq_NM	781	chr13	NP_064344	Q9QZ57	Heat shock protein 3	2162.11	1391.09	1.55425	0.00866279	2160.86	2190.91	2134.58	1564.19	1537.39	1071.71
NM_173433	Kdm4d	RefSeq_NM	2662	chr9	NP_775609	Q3U2K5	Lysine (K)-specific demethylase 4D	420.83	277.359	1.51727	0.00867661	387.665	471.625	403.2	298.755	285.274	248.049
NM_001163791	Orc6	RefSeq_NM	1533	chr8	NP_062690	Q9WUJ8|Q3TQX1|Q66JV6	Origin recognition complex, subunit 6	519.578	363.321	1.43008	0.00868133	525.283	562.607	470.845	392.016	369.93	328.018
NM_001164376	Ctnna3	RefSeq_NM	3681	chr10	NP_808280	Q65CL1|A4GE64|A4GE65|Q14DP5	Catenin (cadherin associated protein), alpha 3	80.5099	52.7721	1.52561	0.00870249	73.58	91.844	76.1056	53.0742	51.0307	54.2115
NM_011823	Gpr34	RefSeq_NM	1898	chrX	NP_035953	Q9R1K6|Q3USC5|Q3YL73|Q8BYI1|Q9CTM7	G protein-coupled receptor 34	330.79	239.094	1.38351	0.00871083	325.909	353.262	313.198	247.911	259.623	209.747
NM_030248	Cdk5rap3	RefSeq_NM	1892	chr11	NP_084524	Q99LM2|A2A6D9|A2A6E0|A2A6E1|A2A6E3|B0QZI8|Q3TLJ5|Q3TSS9|Q3U506	CDK5 regulatory subunit associated protein 3	139.329	104.913	1.32805	0.00871327	133.175	153.478	131.334	103.542	104.021	107.175
NM_001142570	Dach2	RefSeq_NM	5991	chrX	NP_291083	Q925Q8|B1AU58|B1AU59|B1AU60|B1AUM0|B1AXA6|C7E439	Dachshund 2 (Drosophila)	138.231	99.0195	1.396	0.00871397	151.246	130.45	132.997	103.345	104.497	89.2161
NM_011135	Cnot7	RefSeq_NM	2982	chr8	NP_035265	Q60809|Q3TLK9|Q3V231|Q3V476|Q543X5	CCR4-NOT transcription complex, subunit 7	25163.2	20347.1	1.2367	0.00874508	25607.6	26183	23698.9	21446.9	20461.6	19132.7
NM_007421	Adssl1	RefSeq_NM	1806	chr12	NP_031447	P28650|Q3UBP0	Adenylosuccinate synthetase like 1	2990.67	2048.88	1.45966	0.00877618	2747.06	3248.44	2976.51	2187.02	2177.69	1781.93
NM_172126	Adam1a	RefSeq_NM	3114	chr5	NP_742124	Q60813|Q3V0B1|Q3V0H1|Q3V0Y9	A disintegrin and metallopeptidase domain 1a	652.127	445.013	1.46541	0.00878476	653.57	676.441	626.369	504.549	463.71	366.779
NM_001081075	5730455O13Rik	RefSeq_NM	1400	chr19	NP_001074544	Q8BP78|Q1LZ54|Q3T9W6	RIKEN cDNA 5730455O13 gene	771.591	604.979	1.2754	0.00879748	785.083	775.235	754.455	633.365	643.714	537.86
NM_027070	1700019A02Rik	RefSeq_NM	627	chr1	NP_081346	Q9DA74	RIKEN cDNA 1700019A02 gene	129.545	100.273	1.29193	0.00880388	140.729	120.407	127.5	99.2413	98.4364	103.141
NM_026437	Fam45a	RefSeq_NM	2366	chr19	NP_080713	Q9D8N2|Q3TH34	Family with sequence similarity 45, member A	1315.9	993.75	1.32417	0.0088253	1226.62	1401.74	1319.33	1054.98	1019.55	906.72
NM_153382	Lats2	RefSeq_NM	913	chr14	NP_700431	Q7TSJ6|Q8VHE1|Q8VHE2	Large tumor suppressor 2	115.763	92.473	1.25185	0.00882933	111.778	119.929	115.581	98.3638	94.8947	84.1605
NM_016804	Mtx2	RefSeq_NM	1258	chr2	NP_058084	O88441|A2AT31|Q2M4G1|Q3TI19|Q3TI40|Q8C454	Metaxin 2	13054.1	9821.06	1.32919	0.00884079	12577.6	13702.7	12881.9	10648.9	10132	8682.19
NM_026611	Rnaset2b	RefSeq_NM	1031	chr17	NP_080887	Q9CQ01|Q5FWA0|Q9CVC3	Ribonuclease T2B	9066.5	6932.56	1.30782	0.00886495	8412.52	9714.78	9072.21	7281.97	7050.8	6464.89
NM_025508	Gmpr	RefSeq_NM	1554	chr13	NP_079784	Q9DCZ1	Guanosine monophosphate reductase	1539.44	1221.6	1.26019	0.00886725	1412.72	1623.45	1582.15	1255.13	1210.38	1199.28
NM_172816	Slc30a8	RefSeq_NM	1906	chr15	NP_766404	Q8BGG0	Solute carrier family 30 (zinc transporter), member 8	65.3259	51.7135	1.26323	0.00888642	67.7303	66.207	62.0405	48.18	50.9375	56.0229
NM_026146	Eps8l1	RefSeq_NM	2522	chr7	NP_080422	Q8R5F8	EPS8-like 1	88.2075	51.3401	1.7181	0.00889303	98.6543	89.7394	76.2287	59.6345	46.3317	48.0541
NM_001025106	Tmem201	RefSeq_NM	4620	chr4	NP_808340	A2A8U2|Q3TXY3|Q8C397|Q8C9U2	Transmembrane protein 201	6111.08	4186.04	1.45987	0.00892207	6133.62	6478.18	5721.43	4626.98	4414.82	3516.32
NM_053134	Pcdhb9	RefSeq_NM	3055	chr18	NP_444364	Q8CCK1|Q91XZ1|Q925M0	Protocadherin beta 9	11418.5	8403.72	1.35874	0.00895377	11167	12137.5	10951	9098.43	8724.08	7388.65
NM_026485	Trabd	RefSeq_NM	2393	chr15	NP_080761	Q99JY4|Q6KAU1|Q8CF50	TraB domain containing	9878.88	7705.59	1.28204	0.00896964	9521.23	10663	9452.42	8057.4	7799.57	7259.8
NM_011437	Sox10	RefSeq_NM	2713	chr15	NP_035567	Q04888|O88418|Q80V12|Q8C916	SRY-box containing gene 10	1585.06	1271.75	1.24636	0.00903228	1500.46	1700.45	1554.27	1323.94	1264.37	1226.94
NM_199058	Gpr6	RefSeq_NM	1092	chr10	NP_951013	Q6YNI2|Q2M2N8	G protein-coupled receptor 6	818.568	416.308	1.96626	0.0090406	907.206	860.233	688.265	364.556	521.659	362.709
NM_021450	Trpm7	RefSeq_NM	7145	chr2	NP_067425	Q923J1|A2AI56|A2AI57|B9EK83	Transient receptor potential cation channel, subfamily M, member 7	530.176	383.351	1.383	0.00907955	548.562	538.237	503.729	435.327	374.938	339.789
NM_001164079	Tia1	RefSeq_NM	4174	chr6	NP_035715	P52912|Q564E7|Q80ZW7|Q8BT02|Q8CII5	Cytotoxic granule-associated RNA binding protein 1	3481.11	2785.52	1.24971	0.00910551	3697.93	3519.91	3225.49	2802.12	2865.24	2689.21
NM_019779	Cyp11a1	RefSeq_NM	1774	chr9	NP_062753	Q9QZ82|Q6NV84	Cytochrome P450, family 11, subfamily a, polypeptide 1	287.518	228.139	1.26028	0.00911198	268.932	310.305	283.317	232.108	230.63	221.678
NM_023231	Stoml2	RefSeq_NM	1565	chr4	NP_075720	Q99JB2|A2AG38|A2AG39|A2AG40|A2AG41	Stomatin (Epb7.2)-like 2	2194.68	1594.47	1.37643	0.00911207	2008.86	2381.41	2193.77	1697.2	1618.73	1467.5
NM_025450	Mrps17	RefSeq_NM	1196	chr5	NP_079726	Q9CQE3	Mitochondrial ribosomal protein S17	1617.2	1237.33	1.30701	0.00911262	1684.06	1645.22	1522.33	1328.62	1269.02	1114.34
NM_027351	Ppil3	RefSeq_NM	900	chr1	NP_081650	Q9D6L8	Peptidylprolyl isomerase (cyclophilin)-like 3	10734.1	7691.4	1.39559	0.0091236	10658.7	11401.3	10142.2	8466.57	7929.66	6677.99
NM_008415	Jrk	RefSeq_NM	3378	chr15	NP_032441	Q60976|Q3TAJ3|Q543Z9|Q8C995	Jerky	4216.6	2883.51	1.46232	0.00915846	4283.73	4156.36	4209.72	3268.5	3042.95	2339.07
NM_011868	Peci	RefSeq_NM	1609	chr13	NP_035998	Q9WUR2|Q3TCD4	Enoyl-Coenzyme A delta isomerase 2	473.824	392.149	1.20828	0.00917628	461.884	480.738	478.851	420.124	392.437	363.886
NM_145129	Chrna3	RefSeq_NM	3123	chr9	NP_660111	Q8R4G9|Q0VBK4|Q8VHH6|Q8VI11	Cholinergic receptor, nicotinic, alpha polypeptide 3	131.856	89.264	1.47715	0.00917702	131.98	144.054	119.534	79.0065	90.503	98.2824
NM_001145879	Atp6ap1l	RefSeq_NM	1176	chr13	NP_001139351	D3Z5W0	ATPase, H+ transporting, lysosomal accessory protein 1-like	2061.1	1521.8	1.35438	0.00920985	1891.78	2205.31	2086.22	1655.85	1481.85	1427.7
NM_021306	Ecel1	RefSeq_NM	2728	chr1	NP_067281	Q9JMI0|Q3TX93|Q6PFG4	Endothelin converting enzyme-like 1	149.159	109.663	1.36015	0.00922007	133.701	162.264	151.512	111.484	109.05	108.455
NM_198937	Hn1l	RefSeq_NM	2606	chr17	NP_945175	Q6PGH2|Q3TJZ7|Q3TM10|Q3U7P4	Hematological and neurological expressed 1-like	1785.81	1264.96	1.41175	0.00922082	1782.17	1835.73	1739.53	1374.88	1368.93	1051.07
NM_025974	Rpl14	RefSeq_NM	935	chr9	NP_080250	Q9CR57|Q569Z0|Q922F9|Q9CWK0	Ribosomal protein L14	3642.28	2806.01	1.29803	0.00922756	3736.47	3754.02	3436.35	3004.73	2888.32	2524.99
NM_207623	Rnf138	RefSeq_NM	3110	chr18	NP_997506	Q9CQE0|Q9CSA3	Ring finger protein 138	720.971	562.584	1.28154	0.00925606	715.683	738.221	709.009	583.867	605.064	498.821
NM_022984	Retn	RefSeq_NM	1120	chr8	NP_075360	Q99P87|Q3V2F6|Q5BMX4	Resistin	168.982	115.98	1.45699	0.00926911	185.605	162.863	158.478	118.817	127.31	101.814
NM_001033141	Ecscr	RefSeq_NM	1111	chr18	NP_001028313	Q3TZW0|C3RSF3	Endothelial cell-specific chemotaxis regulator	847.667	666.096	1.27259	0.0092733	774.865	878.126	890.011	689.449	661.361	647.479
NM_029990	Lhfpl3	RefSeq_NM	2933	chr5	NP_084266	Q9CTN8	Lipoma HMGIC fusion partner-like 3	296.34	216.993	1.36567	0.00927506	312.259	305.629	271.133	230.286	225.618	195.075
NM_178914	Spata7	RefSeq_NM	2076	chr12	NP_849245	Q80VP2|Q3TTL3|Q3U5D0	Spermatogenesis associated 7	1475.58	1184.17	1.24609	0.00928037	1497.02	1547.02	1382.68	1226.45	1218.47	1107.57
NM_033587	Pcdhga4	RefSeq_NM	4534	chr18		Q3UTF9|Q3UTK9|Q4KMN6|Q4KMS2|Q5DTQ9|Q6DD96|Q6NXW8|Q6NXY6|Q6PHX8|Q7TQF1|Q80Y31|Q8BNI7|Q8BS92|Q8C8Z4|Q8C924|Q8CE10|Q8CHE5|Q8K498|Q8K499|Q8K4A0|Q8K4A1|Q8K4A2|Q8K4A4|Q8K4A6|Q8K4A8|Q8K4A9|Q91XW9|Q91XX0|Q91XX1|Q91XX2|Q91XX3|Q91XX4|Q91XX5|Q91XX6|Q91XX7|Q91XX8|Q91XX9|Q91XY0|Q91XY1|Q91XY2|Q91XY3|Q91XY4|Q91XY5|Q91XY6|Q91XY7|Q91XY8|Q91XY9|Q91XZ0|Q9Z1B0	protocadherin gamma-A4	179.933	134.022	1.34257	0.00929414	179.341	196.605	163.854	133.634	138.397	130.034
NM_178141	3830406C13Rik	RefSeq_NM	2416	chr14	NP_835277	Q8BGD0	RIKEN cDNA 3830406C13 gene	1790.89	1421.67	1.25971	0.00930201	1848.39	1858.79	1665.49	1499.65	1428.78	1336.59
NM_001025582	Dram2	RefSeq_NM	1936	chr3	NP_080289	Q9CR48|Q9D835	VDNA-damage regulated autophagy modulator 2	5243.5	4072.65	1.28749	0.00933832	5334.49	5459.73	4936.28	4277.57	4253.6	3686.79
NM_175151	Tatdn1	RefSeq_NM	1366	chr15	NP_780360	Q6P8M1	TatD DNase domain containing 1	1246.07	1029.22	1.21069	0.00934074	1295.22	1257.83	1185.15	1053.11	1070.55	963.998
NM_001177669	Golph3l	RefSeq_NM	2657	chr3	NP_666245	Q8R088	Golgi phosphoprotein 3-like	172.258	122.887	1.40176	0.00934103	183.256	169.918	163.6	124.144	137.418	107.099
NM_028352	Pgm3	RefSeq_NM	4582	chr9	NP_082628	Q9CYR6|Q3TFH8|Q3U5N1|Q8BLS4|Q8BME1|Q8BWW3|Q8BZ65	Phosphoglucomutase 3	1392.49	1047.7	1.32909	0.00938714	1459	1407.33	1311.14	1122.03	1090.84	930.237
NM_001167906	Cd101	RefSeq_NM	3254	chr3	NP_001161378	A8E0Y8	CD101 antigen	12718.4	9070.95	1.4021	0.00939034	13849.5	12901	11404.6	9438.66	9328.67	8445.52
NM_025447	Dimt1	RefSeq_NM	2545	chr13	NP_079723	Q9D0D4|Q3UK38	DIM1 dimethyladenosine transferase 1-like (S. cerevisiae)	2243.48	1587.82	1.41292	0.00939401	2388.08	2232.59	2109.76	1678.99	1723.91	1360.58
NM_001163422	Tatdn3	RefSeq_NM	1129	chr1	NP_081171	Q3U1C6|D3Z0V5	TatD DNase domain containing 3	468.804	353.227	1.3272	0.009397	475.799	496.023	434.59	384.136	349.053	326.491
NM_028454	Tm7sf2	RefSeq_NM	1496	chr19	NP_082730		Transmembrane 7 superfamily member 2	1594.9	1253.78	1.27208	0.00939841	1512.81	1725.12	1546.77	1300.35	1265.97	1195.03
NM_024186	Ssbp2	RefSeq_NM	6566	chr13	NP_077234	Q9CYZ8|Q540I3|Q8BPZ5	Single-stranded DNA binding protein 2	1211.45	967.293	1.25241	0.00945322	1150.58	1305.72	1178.04	989.068	987.358	925.454
NM_019934	Sec1	RefSeq_NM	1880	chr7	NP_064318	P97353|Q3ZB27|Q496T8|Q8CDC9	Secretory blood group 1	511.138	328.111	1.55782	0.00947902	517.546	529.511	486.356	353.065	375.914	255.354
NM_026192	Calcoco1	RefSeq_NM	2840	chr15	NP_080468	Q8CGU1	Calcium binding and coiled coil domain 1	37680.4	30976.1	1.21644	0.00948288	35866	40402	36773.4	30870.4	31661.8	30396.1
NM_029846	Atg16l1	RefSeq_NM	3066	chr1	NP_084122	Q8C0J2|Q3TDQ5|Q3TQX8	Autophagy-related 16-like 1 (yeast)	570.394	437.992	1.30229	0.00948311	574.414	609.499	527.268	432.286	466.908	414.781
NM_013582	Lhcgr	RefSeq_NM	2553	chr17	NP_038610	P30730	Luteinizing hormone/choriogonadotropin receptor	67.3993	51.4741	1.30938	0.00949249	66.2118	72.324	63.6623	54.1516	53.2404	47.0302
NM_133937	6720456B07Rik	RefSeq_NM	1110	chr6	NP_598698		RIKEN cDNA 6720456B07 gene	24991.2	19758.9	1.26481	0.00950167	24875	26126.2	23972.4	20683.2	20693.7	17899.7
NM_001161824	Mtx1	RefSeq_NM	1519	chr3	NP_038632	P47802|Q8R5C0	Metaxin 1	1878.25	1432.01	1.31162	0.00951377	1755.75	2013.81	1865.18	1519.7	1457.72	1318.6
NM_013711	Txnrd2	RefSeq_NM	1922	chr16	NP_038739	Q9JLT4|Q9D8I4	Thioredoxin reductase 2	158.046	117.394	1.34628	0.009541	149.771	171.192	153.175	128.605	112.724	110.854
NM_020558	C1d	RefSeq_NM	2957	chr11	NP_065583	O35473	C1D nuclear receptor co-repressor	9800.82	8074.47	1.2138	0.00956555	9718.83	10289.3	9394.37	8337.25	8335.63	7550.52
NM_009077	Rpl18	RefSeq_NM	708	chr7	NP_033103	P35980|Q0QEW9|Q58EW0|Q642K1	Ribosomal protein L18	253.96	174.727	1.45347	0.00957143	225.757	271.915	264.209	193.001	167.702	163.477
NM_023217	Pgpep1	RefSeq_NM	2150	chr8	NP_075706	Q9ESW8	Pyroglutamyl-peptidase I	2435.83	1696.33	1.43594	0.00960379	2602.28	2452.11	2253.09	1875.69	1750.89	1462.42
NM_176839	Abcc5	RefSeq_NM	1204	chr16	NP_789809	Q9R1X5|Q5CZY2|Q6P8Q2|Q8CFP9|Q9JL43	ATP-binding cassette, sub-family C (CFTR/MRP), member 5	7611.04	5268.96	1.44451	0.00960443	7660.71	7783.91	7388.49	5885.05	5618.83	4302.99
NM_010554	Il1a	RefSeq_NM	1974	chr2	NP_034684	P01582|Q3U0Y6|Q62161	Interleukin 1 alpha	89.4373	64.7582	1.3811	0.00960867	79.7741	95.3214	93.2165	67.699	65.859	60.7167
NM_025799	Fuca2	RefSeq_NM	3954	chr10	NP_080075	Q99KR8|Q505Q3	Fucosidase, alpha-L- 2, plasma	822.215	680.163	1.20885	0.00961246	776.971	876.678	812.995	694.54	682.318	663.631
NM_026122	Hmgn3	RefSeq_NM	923	chr9	NP_778249	Q9DCB1	High mobility group nucleosomal binding domain 3	2055.3	1585.51	1.2963	0.00961581	1969.01	2181.2	2015.7	1640.63	1683.76	1432.14
NM_011917	Xrn2	RefSeq_NM	3383	chr2	NP_036047	Q9DBR1|A2ATK1	5'-3' exoribonuclease 2	8340.71	6591.93	1.26529	0.00965607	7733.78	8990.6	8297.75	6783.12	6474.47	6518.2
NM_180956	Ndrg3	RefSeq_NM	2683	chr2	NP_851287	Q9QYF9|Q544I1|Q8CBD0|Q8VCV2	N-myc downstream regulated gene 3	2739.42	2086.76	1.31276	0.00968263	2980.27	2714.01	2523.98	2159.46	2102.14	1998.67
NM_183000	Accn3	RefSeq_NM	1978	chr5	NP_892045	Q6X1Y6	Amiloride-sensitive cation channel 3	268.899	205.862	1.30621	0.00975661	290.973	262.328	253.396	216.721	191.454	209.41
NM_026425	Naa20	RefSeq_NM	1197	chr2	NP_080701	P61600|A8Y5L1|Q9DB82	N(alpha)-acetyltransferase 20, NatB catalytic subunit	993.729	746.524	1.33114	0.00978069	993.105	1053.26	934.825	787.259	787.699	664.614
NM_009780	C4b	RefSeq_NM	5427	chr17	NP_033910	P01029|B0G0Y3|B2RWX2|B2RXW7|B9EIU2|O88305|Q3TAT4|Q3TYN1|Q62237|Q62238|Q6P3Y0|Q9QUF7|Q9QUF8|Q9QUF9|Q9QWR4|Q9Z0D8|Q9Z0J3	Complement component 4B (Childo blood group)	168.214	128.562	1.30843	0.00984084	161.299	174.323	169.02	135.802	136.7	113.183
NM_177088	Ccdc45	RefSeq_NM	2737	chr11	NP_796062	Q8BVV7|A2A5Z4|A2A5Z8|Q14B65|Q8BWE9	Coiled-coil domain containing 45	86.375	57.683	1.49741	0.00984166	81.4519	90.1834	87.4896	68.7372	54.1057	50.206
NM_053206	Magee2	RefSeq_NM	2338	chrX	NP_444436	Q52KG3|Q8CBC3|Q99PA8|Q99PA9	Melanoma antigen, family E, 2	4608.56	3350	1.37569	0.00984767	4821.82	4635.89	4367.98	3641.12	3530.91	2877.97
NM_001085408	Sdccag3	RefSeq_NM	1976	chr2	NP_080839	A2AIW0|A2AIW3|A2AIW4	Serologically defined colon cancer antigen 3	329.567	264.296	1.24696	0.00988343	318.985	341.006	328.709	270.717	282.208	239.963
NM_011879	Ik	RefSeq_NM	1996	chr18	NP_036009	Q9Z1M8|Q3TJY5|Q8C2T9|Q8C7D0|Q8CDT0|Q95H93	IK cytokine	4915.65	3794.79	1.29537	0.0099365	4687.8	5201.24	4857.92	4004.51	3965.17	3414.68
NM_009718	Neurog2	RefSeq_NM	2244	chr3	NP_033848	P70447|Q6GTH9	Neurogenin 2	339.164	252.203	1.34481	0.00993781	317.673	376.344	323.475	257.42	248.69	250.499
NM_177344	Tmem203	RefSeq_NM	914	chr2	NP_796318	Q8R235|Q8C7I1	Transmembrane protein 203	1134.75	850.722	1.33386	0.00994476	1140.54	1193.05	1070.65	907.57	894.312	750.284
NM_007713	Clk3	RefSeq_NM	2494	chr9	NP_031739	O35492|Q3UWB8|Q9QXE3	CDC-like kinase 3	5341.4	4347.61	1.22858	0.00996161	5059.64	5747.37	5217.21	4449.16	4253.06	4340.6
NM_008673	Nat1	RefSeq_NM	1347	chr8	NP_032699	P50294|Q546L3|Q711M5|Q9ER94	N-acetyl transferase 1	1737.12	1370.57	1.26745	0.00997568	1726.54	1786.37	1698.46	1462.88	1427.28	1221.55
NM_019772	1110004F10Rik	RefSeq_NM	1400	chr7	NP_062746	Q9R0P4	RIKEN cDNA 1110004F10 gene	5633.65	4203.34	1.34028	0.0100076	5158.41	6159.56	5582.98	4267.94	4355.5	3986.57
NM_011319	Sars	RefSeq_NM	1866	chr3	NP_035449	P26638|A2AFS0|A2AFS1|Q3U6F6|Q3U8N1|Q8C483|Q8CEH3	Seryl-aminoacyl-tRNA synthetase	8538.56	6963.59	1.22617	0.0100249	8649.76	8827.18	8138.73	7497.61	6796.14	6597.02
NM_001009947	Dock11	RefSeq_NM	6665	chrX	NP_001009947	A2AF47|A2AF65|A2AF67|Q8CCF4	Dedicator of cytokinesis 11	281.706	207.29	1.359	0.0100349	275.173	310.368	259.577	218.489	205.476	197.905
NM_001142724	Kbtbd12	RefSeq_NM	1639	chr6	NP_083289	Q9D618|B2RT73	Kelch repeat and BTB (POZ) domain containing 12	115.18	89.7629	1.28315	0.0100662	120.717	116.742	108.08	94.4384	93.224	81.6263
NM_001170485	Arpc4	RefSeq_NM	2040	chr6	NP_080828	P59999|Q3TX55|Q7TPD9|Q8BVW6|Q9D3C4	Actin related protein 2/3 complex, subunit 4	94.5006	64.5206	1.46466	0.0100701	103.019	98.7998	81.6832	64.2759	64.5682	64.7178
NM_011031	P4ha2	RefSeq_NM	2284	chr11	NP_035161	Q60716|B0QZG9|B0QZH0|B0QZH1|B0QZH2|B0QZH3|Q3UQ81|Q5SX74|Q5SX75|Q5SX76|Q8BU53	Procollagen-proline, 2-oxoglutarate 4-dioxygenase (proline 4-hydroxylase), alpha II polypeptide	337.047	277.431	1.21488	0.0100854	333.955	355.112	322.073	287.257	284.887	260.149
NM_001163378	2700049A03Rik	RefSeq_NM	5763	chr12	NP_084094	B2RWX3|Q6A042|Q811E6|Q8C9T9|Q9CZN0	RIKEN cDNA 2700049A03 gene	258.503	211.33	1.22322	0.0101079	240.752	270.612	264.145	218.829	212.865	202.295
NM_024461	1810037I17Rik	RefSeq_NM	991	chr3	NP_077781	Q99M08	RIKEN cDNA 1810037I17 gene	12740.9	9977.42	1.27698	0.0101326	12306.8	13515	12401.1	10578.2	10282.7	9071.37
NM_001048229	Dbndd2	RefSeq_NM	3604	chr2	NP_081073	Q9CRD4|A2A5G0|Q330P7|Q3ULY9	Dysbindin (dystrobrevin binding protein 1) domain containing 2	2420.41	1907.93	1.2686	0.0102329	2378.32	2591.81	2291.09	1949.79	1998.43	1775.58
NM_001113565	Serbp1	RefSeq_NM	6640	chr6	NP_080090	Q9CY58|Q3UEI6|Q3UJK2|Q3UMP4|Q3V274	Serpine1 mRNA binding protein 1	8077.86	6119.36	1.32005	0.0102467	8532.85	8031.05	7669.69	6509.71	6422.54	5425.83
NM_001177714	Gm2897	RefSeq_NM	1992	chr14	NP_001025101	Q4FK70|Q566K2|Q8C7R2|Q9D073	predicted gene 2897 isoform 1	1232.04	983.798	1.25233	0.0102716	1262.13	1254.11	1179.89	1068.48	979.181	903.732
NM_001162410	Chuk	RefSeq_NM	3483	chr19	NP_031726	Q60680|A0AUV3|Q3TPN9|Q3U2A3|Q3U2E5|Q3UDK0|Q8CBT3	Conserved helix-loop-helix ubiquitous kinase	1092.98	824.949	1.3249	0.010294	1129.76	1091.54	1057.64	904.414	850.797	719.636
NM_133345	Ing4	RefSeq_NM	1617	chr6	NP_579923	Q8C0D7|Q6P8Q6|Q8BMY9	Inhibitor of growth family, member 4	1674.48	1318.06	1.27042	0.0103104	1675.37	1737.09	1610.99	1417.43	1351.55	1185.2
NM_145420	Ube2d1	RefSeq_NM	1448	chr10	NP_663395	P61080|Q3UFQ4	Ubiquitin-conjugating enzyme E2D 1, UBC4/5 homolog (yeast)	10807.6	8541.94	1.26524	0.0103329	10910.8	10853	10659	9324.49	8664.15	7637.18
NM_027210	Ceacam13	RefSeq_NM	1004	chr7	NP_082447	Q9DAT7|Q9DAY4	Carcinoembryonic antigen-related cell adhesion molecule 13	81.502	56.3435	1.44652	0.0103542	79.4484	90.5666	74.491	52.2419	55.0761	61.7126
NM_139303	Kif18a	RefSeq_NM	3487	chr2	NP_647464	Q91WD7|A2AGM4|Q05DS0|Q8BY99|Q8BZ45|Q99PU1	Kinesin family member 18A	316.038	225.534	1.40129	0.0103664	314.877	340.887	292.351	233.752	244.727	198.123
NM_181543	Gpr151	RefSeq_NM	1633	chr18	NP_853521	Q7TSN6	G protein-coupled receptor 151	279.336	190.779	1.46419	0.0103762	286.029	290.939	261.04	216.041	198.101	158.195
NM_183220	Accs	RefSeq_NM	1998	chr2	NP_899043	A2AIG8|A2AIG9|Q8BYD1	1-aminocyclopropane-1-carboxylate synthase homolog (Arabidopsis)(non-functional)	1302.31	1001.49	1.30037	0.0104018	1217.17	1382.74	1307	1074.95	1011.5	918.022
NM_001033313	Pdap1	RefSeq_NM	2203	chr5	NP_001028485	Q3UHX2|B2RTB0|Q1WWJ8	PDGFA associated protein 1	142.298	114.547	1.24227	0.0104061	143.269	136.846	146.779	120.016	119.795	103.83
NM_176842	Tprkb	RefSeq_NM	2133	chr6	NP_789812	Q8QZZ7|Q8CHL1|Q8R2M6	Tp53rk binding protein	12516.3	10423.4	1.20079	0.0104347	11837.7	13247.8	12463.5	10837.7	10302.6	10129.9
NM_172960	Adck5	RefSeq_NM	2052	chr15	NP_766548	Q80V03|Q3UNE0	AarF domain containing kinase 5	717.644	570.016	1.25899	0.0104441	722.735	737.149	693.047	607.385	591.455	511.21
NM_022325	Ctsz	RefSeq_NM	1393	chr2	NP_071720	Q9WUU7|Q545I6|Q9ES94	Cathepsin Z	9149.71	7005.58	1.30606	0.0104984	8672.21	9604.84	9172.07	7185.87	7568.87	6262.01
NM_001082547	Gm5483	RefSeq_NM	414	chr16	NP_001076016	B2RV77	Predicted gene 5483	39.6637	20.2288	1.96076	0.0105092	45.3498	31.9151	41.7263	19.8712	17.8377	22.9774
NM_011795	C1ql1	RefSeq_NM	1260	chr11	NP_035925	O88992|A2AH89|Q0VF50|Q8R1Z2	Complement component 1, q subcomponent-like 1	11296.2	8370.73	1.34949	0.010511	10320.3	12247.5	11320.8	8742.52	8647.42	7722.26
NM_001123370	9030025P20Rik	RefSeq_NM	2120	chr17	NP_001116842	B9EKF9|Q3TV04|Q3TVE4|Q8BN17|Q8C5D3|Q8C9C8|Q8CEM0	RIKEN cDNA 9030025P20 gene	137.8	102.658	1.34231	0.0105169	134.766	146.23	132.403	113.765	102.826	91.3844
NM_024442	Cyp4f16	RefSeq_NM	2192	chr17	NP_077762	Q3UK06|Q99N17|Q9D793	Cytochrome P450, family 4, subfamily f, polypeptide 16	834.52	628.524	1.32775	0.0105334	840.348	861.881	801.332	687.156	650.863	547.552
NM_013506	Eif4a2	RefSeq_NM	2358	chr16	NP_038534	P10630|D6RJ60|Q52KC1|Q8BTU6	Eukaryotic translation initiation factor 4A2	20664.2	14661.6	1.40941	0.0105493	21801.2	20937.7	19253.8	16251.8	15164.4	12568.7
NM_011722	Dctn6	RefSeq_NM	964	chr8	NP_035852	Q9WUB4|D3Z6H3	Dynactin 6	5299.22	4178.7	1.26815	0.0105696	5167.36	5581.52	5148.77	4397.39	4365.58	3773.13
NM_029669	Dnajc18	RefSeq_NM	5169	chr18	NP_083945	Q9CZJ9	DnaJ (Hsp40) homolog, subfamily C, member 18	411.237	320.935	1.28137	0.0105788	377.661	438.742	417.309	334.647	304.546	323.611
NM_016766	Mcrs1	RefSeq_NM	1934	chr15	NP_058046	Q99L90|Q3TJY1|Q3TYU7	Microspherule protein 1	599.922	410.932	1.4599	0.0106158	530.897	673.998	594.871	421.38	402.233	409.183
NM_019572	Hdac7	RefSeq_NM	4240	chr15	NP_062518	Q8C2B3|Q1EDY4|Q1EDY5|Q3UJT5|Q6KAT4	Histone deacetylase 7	17117	12027.8	1.42312	0.0106609	16442.4	18365.8	16542.9	13329.5	12543.5	10210.4
NM_008254	Hmgcl	RefSeq_NM	1416	chr4	NP_032280	P38060|Q3UMP2|Q8QZS6	3-hydroxy-3-methylglutaryl-Coenzyme A lyase	22897.4	18792.7	1.21842	0.0106698	22361.3	24138.9	22192.1	19351.1	19552	17474.9
NM_022816	Acot10	RefSeq_NM	1557	chr15	NP_073727	Q32MW3	Acyl-CoA thioesterase 10	9207.59	6892.37	1.33591	0.0106825	9420.56	9517.27	8684.94	7271.12	7390.99	6015.01
NM_026631	Nhp2	RefSeq_NM	1004	chr11	NP_080907	Q9CRB2|A2AA61	NHP2 ribonucleoprotein homolog (yeast)	165.266	125.494	1.31692	0.0107222	178.594	160.906	156.298	127.354	134.153	114.976
NM_029573	Idh3a	RefSeq_NM	2418	chr9	NP_083849	Q9D6R2	Isocitrate dehydrogenase 3 (NAD+) alpha	3747.27	2864.12	1.30835	0.0107249	3475.93	4106.44	3659.44	2973.38	2838.08	2780.91
NM_020278	Lgi1	RefSeq_NM	4285	chr19	NP_064674	Q9JIA1	Leucine-rich repeat LGI family, member 1	8011.7	6605.08	1.21296	0.0107315	7860.54	8305.34	7869.23	7019.36	6711.44	6084.43
NM_008330	Ifi47	RefSeq_NM	1681	chr11	NP_035129	Q3U0K0|Q61635|Q8BKF2|Q8VGD6|Q99M59|Q9QUL1|Q9Z1U2	interferon gamma inducible protein 47	1086	801.876	1.35433	0.0107354	1142.31	1109.21	1006.49	837.117	861.432	707.08
NM_020614	Taf1b	RefSeq_NM	2019	chr12	NP_065639	P97358	TATA box binding protein (Tbp)-associated factor, RNA polymerase I, B	302.385	251.767	1.20105	0.0107354	303.122	308.802	295.232	261.67	262.872	230.759
NM_020050	Tmem9b	RefSeq_NM	1685	chr7	NP_064434	Q9JJR8|D3Z6W5|Q3UI08|Q9CUN1	TMEM9 domain family, member B	9224.34	7232.92	1.27533	0.0107742	9112.65	9599.35	8961.03	7925.26	7226.27	6547.23
NM_021562	Tas2r140	RefSeq_NM	939	chr6	NP_067537	Q7TQA4	Taste receptor, type 2, member 140	55.9765	35.1207	1.59383	0.0107793	57.6378	62.7564	47.5352	33.7204	34.1392	37.5025
NM_146074	Tfb1m	RefSeq_NM	1360	chr17	NP_666186	Q8JZM0	Transcription factor B1, mitochondrial	1031.02	782.771	1.31714	0.0107878	1123.02	1022.85	947.188	758.866	824.809	764.639
NM_008545	Mageb3	RefSeq_NM	2322	chr2	NP_032571	Q60763|Q8JZK8|Q8K3I5|Q99PF1|Q9D2H4	Melanoma antigen, family B, 3	88.4663	59.9025	1.47684	0.0107926	79.8221	94.2787	91.2981	66.0023	62.727	50.9781
NM_001159351	Ube2v2	RefSeq_NM	5766	chr16	NP_076074	Q9D2M8|A6X925|B2KF55|D3Z6R2|Q4VBX4	Ubiquitin-conjugating enzyme E2 variant 2	4832.51	3785.86	1.27646	0.0108282	4973.61	5005.8	4518.11	4021.87	3882.73	3452.98
NM_001177603	0610010K14Rik	RefSeq_NM	800	chr11	NP_665701	Q9DCT6|A2CF74|A2CF75|A2CF76|A2CF77|A2CF78|A2CF79|A2CF80|A2CF81|A2CF82|A2CF83	RIKEN cDNA 0610010K14 gene	2591.45	2102.73	1.23242	0.0108602	2517.07	2676.69	2580.58	2183.89	2217.26	1907.05
NM_029607	2310003C23Rik	RefSeq_NM	1877	chr2	NP_083883	Q9D7M1|A2AJ50	RIKEN cDNA 2310003C23 gene	1508.3	1254.42	1.20239	0.0108739	1499.95	1559.64	1465.31	1307.37	1300.02	1155.87
NM_023215	2500003M10Rik	RefSeq_NM	3247	chr3	NP_075704	Q9CY57|B7ZMS6|Q2VPR3|Q99KL5	RIKEN cDNA 2500003M10 gene	58067.6	48314	1.20188	0.0109498	57416.9	59982.9	56802.8	50351.9	50163.7	44426.5
NM_080726	Rem2	RefSeq_NM	1887	chr14	NP_542764	Q8VEL9	Rad and gem related GTP binding protein 2	1784.75	1271.07	1.40413	0.0109572	1718.64	1886.91	1748.7	1392.25	1352.98	1067.99
NM_010398	H2-T23	RefSeq_NM	1317	chr17	NP_034528	P06339|A7VMS5|O98032|Q31130|Q31153|Q31216|Q3V014|Q4FZH9|Q62142|Q6LBR5|Q9TQB1|Q9TQL9|Q9TQM0|Q9TQM1|Q9XR35	Histocompatibility 2, T region locus 23	7504.54	5724.27	1.311	0.0109686	7437.72	7896.15	7179.75	6062.85	6060.51	5049.43
NM_026992	Dnajc24	RefSeq_NM	1198	chr2	NP_081268	Q91ZF0|A2A4A1	DnaJ (Hsp40) homolog, subfamily C, member 24	1682.81	1385.65	1.21446	0.0109807	1690.98	1738.5	1618.96	1464.77	1415.92	1276.27
NM_029780	Raf1	RefSeq_NM	3066	chr6	NP_084056	Q99N57|Q8C3L4|Q8C6X7|Q8VI85|Q99N73|Q9CU36	V-raf-leukemia viral oncogene 1	2501.86	2071.49	1.20776	0.0109906	2548.06	2540.16	2417.35	2189.61	2121.3	1903.57
NM_028923	Gle1	RefSeq_NM	3138	chr2	NP_083199	Q8R322	GLE1 RNA export mediator (yeast)	1005.66	818.873	1.2281	0.0110464	978.446	1079.32	959.207	846.699	827.047	782.874
NM_019940	Zfp111	RefSeq_NM	7134	chr7	NP_064324	Q99K53|Q9R164	Zinc finger protein 111	1012.52	731.881	1.38345	0.0110559	1002	1024.17	1011.4	794.621	793.987	607.035
NM_001115087	Fancf	RefSeq_NM	1691	chr7	NP_001108559		Fanconi anemia, complementation group F	4586.14	2973.6	1.54229	0.0110872	4693.78	4608.85	4455.78	3293.95	3360.37	2266.47
NM_010252	Gabrg1	RefSeq_NM	4771	chr5	NP_034382	Q9R0Y8|O88965|Q8BHM6|Q8CCT6|Q9WV58	Gamma-aminobutyric acid (GABA) A receptor, subunit gamma 1	934.166	733.815	1.27303	0.0111163	871.935	979.525	951.037	794.261	717.46	689.724
NM_027544	Ggnbp1	RefSeq_NM	1525	chr17	NP_081820	Q6K1E7|Q9CW95	Gametogenetin binding protein 1	2018.36	1607.01	1.25597	0.0111334	1957.27	2080.33	2017.49	1705.41	1677.97	1437.67
NM_020329	Dolpp1	RefSeq_NM	2087	chr2	NP_065062	Q9JMF7|A2AWJ3|A2AWJ4	Dolichyl pyrophosphate phosphatase 1	107.449	80.6967	1.33152	0.0111351	106.168	117.175	99.0038	79.1459	86.1855	76.7587
NM_153157	Olfm3	RefSeq_NM	3928	chr3	NP_703188	P63056|Q3UVC5	Olfactomedin 3	187.408	127.557	1.4692	0.0111457	202.268	187.535	172.42	146.855	124.055	111.762
NM_145482	Setd4	RefSeq_NM	1827	chr16	NP_663457	P58467	SET domain containing 4	853.073	688.248	1.23948	0.0111507	804.716	905.866	848.637	711.862	709.674	643.208
NM_028775	Cyp2s1	RefSeq_NM	2621	chr7	NP_083051	Q9DBX6|Q8K027	Cytochrome P450, family 2, subfamily s, polypeptide 1	240.954	166.165	1.45009	0.011199	247.704	263.65	211.508	166.072	154.75	177.674
NM_025560	1810049H13Rik	RefSeq_NM	810	chr11	NP_079836	Q9CR10|B2RVP3|B7ZWF9	RIKEN cDNA 1810049H13 gene	6615.17	5006.24	1.32138	0.0112756	6884.69	6883.91	6076.91	5344.93	5135.96	4537.85
NM_008228	Hdac1	RefSeq_NM	1971	chr4	NP_032254	O09106|D3YYI8|Q58E49	Histone deacetylase 1	794.972	651.101	1.22097	0.011313	751.668	836.002	797.246	675.346	669.371	608.584
NM_013716	G3bp1	RefSeq_NM	2685	chr11	NP_038744	P97855|Q3UR88|Q571F9|Q5NCU1	Ras-GTPase-activating protein SH3-domain binding protein 1	10868.9	8372	1.29824	0.011314	10681.4	11362.5	10562.7	8787.21	8959.51	7369.28
NM_007896	Mapre1	RefSeq_NM	7330	chr2	NP_031922	Q61166|Q3U4H0	Microtubule-associated protein, RP/EB family, member 1	8478.66	6449.35	1.31465	0.011338	8181.86	8981.46	8272.66	7038.19	6573.39	5736.47
NM_172392	Zfp759	RefSeq_NM	3482	chr13	NP_765980	Q7M6X3|Q8C0P2|Q8K167	Zinc finger protein 759	2267.35	1779.1	1.27444	0.0113815	2113.9	2447.02	2241.14	1869.86	1777.66	1689.78
NM_007636	Cct2	RefSeq_NM	1962	chr10	NP_031662	P80314|Q542X7|Q9JJD8	Chaperonin containing Tcp1, subunit 2 (beta)	15152.8	12267.4	1.23521	0.0113853	14408.9	15981.4	15068	12857.7	12593.1	11351.4
NM_001081405	Vmn2r28	RefSeq_NM	2744	chr7	NP_001074874	D3Z0C4	Vomeronasal 2, receptor 28	564.146	374.941	1.50463	0.0113988	588.766	581.291	522.38	412.788	411.42	300.616
NM_001081564	Gm6592	RefSeq_NM	507	chrX	NP_001075033	A2AHC7	Predicted gene 6592	344.492	277.02	1.24356	0.0114131	332.317	372.357	328.803	288.984	269.353	272.724
NM_145925	Pttg1ip	RefSeq_NM	2275	chr10	NP_666037	Q8R143|Q3U9U7	Pituitary tumor-transforming 1 interacting protein	41648.4	34302.8	1.21414	0.0114189	39685.1	43423	41837.1	36363.9	34513.7	32030.7
NM_145427	Atpaf2	RefSeq_NM	1885	chr11	NP_663402	Q91YY4	ATP synthase mitochondrial F1 complex assembly factor 2	663.963	553.086	1.20047	0.0114234	640.126	706.379	645.384	579.337	537.446	542.475
NM_025995	Fbxo5	RefSeq_NM	1820	chr10	NP_080271	Q7TSG3	F-box protein 5	590.71	437.239	1.351	0.0114475	533.032	652.712	586.387	436.128	434.723	440.867
NM_145124	Mib2	RefSeq_NM	3883	chr4	NP_660106	Q8R516|A2A9P8|B2RUG2	Mindbomb homolog 2 (Drosophila)	303.751	228.975	1.32657	0.0114668	292.982	324.123	294.149	255.176	221.377	210.374
NM_008192	Gucy2e	RefSeq_NM	8331	chr11	NP_032218	P52785|B1ASX7|Q8C8X5	Guanylate cyclase 2e	750.092	589.58	1.27225	0.0114838	749.223	798.375	702.679	626.216	596.841	545.684
NM_008727	Npr1	RefSeq_NM	4065	chr3	NP_032753	P18293|Q2TAY4|Q3UY30|Q91X04	Natriuretic peptide receptor 1	2932.24	2134.21	1.37392	0.0114945	2875.68	3161.59	2759.44	2215.13	2317.29	1870.2
NM_025959	Psmc6	RefSeq_NM	1564	chr14	NP_080235	P62334|Q14AQ1|Q8QZS9	Proteasome (prosome, macropain) 26S subunit, ATPase, 6	10260.3	7818.17	1.31236	0.0115037	9548.01	11105.1	10127.7	8313.61	7905.22	7235.67
NM_178756	E130309F12Rik	RefSeq_NM	3762	chr4	NP_848871	Q8BFZ2	RIKEN cDNA E130309F12 gene	148.384	104.847	1.41525	0.0115128	134.933	159.328	150.892	117.64	102.305	94.5958
NM_021407	Trem3	RefSeq_NM	994	chr17	NP_067382	Q9JKE1	Triggering receptor expressed on myeloid cells 3	278.919	192.53	1.44871	0.0115144	307.648	286.796	242.313	191.827	187.21	198.552
NM_133837	Cdc123	RefSeq_NM	1623	chr2	NP_598598	Q8CII2|A2ATT3	Cell division cycle 123 homolog (S. cerevisiae)	5848.51	4499.93	1.29969	0.0115202	6067.52	5867.52	5610.49	4866.36	4671.97	3961.45
NM_008697	Nin	RefSeq_NM	6708	chr12	NP_032723	Q61043|B2RQ73|B7ZMZ9|Q3UR16|Q674R4|Q8C4J1	Ninein	8405.48	6256	1.34359	0.0115368	8586.18	8647.98	7982.29	6808.93	6567.62	5391.44
NM_023585	Ube2v2	RefSeq_NM	5892	chr16	NP_076074	Q9D2M8|A6X925|B2KF55|D3Z6R2|Q4VBX4	Ubiquitin-conjugating enzyme E2 variant 2	19018.6	14998.9	1.268	0.0115409	17930	20020.9	19105	16136.7	15074.5	13785.4
NM_008083	Gap43	RefSeq_NM	1316	chr16	NP_032109	P06837	Growth associated protein 43	12862.7	9948.61	1.29292	0.0115714	11734	13800.1	13054.1	10369.1	10022.8	9454
NM_010946	Ntan1	RefSeq_NM	1175	chr16	NP_035076	Q64311|Q8BRX4	N-terminal Asn amidase	11867.7	9588.28	1.23773	0.0115791	11157.1	12783.9	11662.2	9724.04	9826.14	9214.67
NM_144533	Nmnat3	RefSeq_NM	2160	chr9	NP_653116	Q99JR6|Q3V3C7|Q3V3F1	Nicotinamide nucleotide adenylyltransferase 3	1833.37	1167.71	1.57005	0.0115794	1964.54	1871.42	1664.16	1309.32	1268.94	924.876
NM_001037916	Ccdc17	RefSeq_NM	2003	chr4	NP_001033005	Q8CE13|B7ZWF6	Coiled-coil domain containing 17	185.182	142.183	1.30242	0.0116364	176.984	203.422	175.139	148.64	140.97	136.939
NM_001099275	Tekt5	RefSeq_NM	1277	chr16	NP_001092745	D5HP88|Q14BE9	Tektin 5	663.674	481.301	1.37892	0.0116864	661.388	716.461	613.173	516.153	503.508	424.244
NM_021529	Ppp2r3c	RefSeq_NM	2395	chr12	NP_067504	Q9JK24	Protein phosphatase 2, regulatory subunit B'', gamma	871.322	693.709	1.25603	0.0117021	842.549	923.382	848.033	740.9	704.473	635.755
NM_145513	Tiprl	RefSeq_NM	4395	chr1	NP_663488	Q8BH58	TIP41, TOR signalling pathway regulator-like (S. cerevisiae)	1972.26	1498.35	1.31629	0.0117026	1844.01	2130.07	1942.69	1585.31	1544.51	1365.22
NM_001166584	Tead1	RefSeq_NM	9962	chr7	NP_033372	P30051|Q3UFP5|Q3USK5|Q6PAQ8|Q80W05|Q8BR79	TEA domain family member 1	137.887	106.933	1.28947	0.0117233	139.481	145.031	129.149	115.391	108.19	97.2186
NM_033567	Cecr6	RefSeq_NM	4885	chr6	NP_291045	Q99MX7|B2RQD1|Q3US87	Cat eye syndrome chromosome region, candidate 6 homolog (human)	29623.8	21251.1	1.39399	0.0117969	30411.3	31012.4	27447.7	23638.3	21790.8	18324.2
NM_008377	Lrig1	RefSeq_NM	4966	chr6	NP_032403	P70193|B7ZP45	Leucine-rich repeats and immunoglobulin-like domains 1	67.1299	50.3882	1.33226	0.0118527	66.0261	69.6705	65.6933	57.2463	48.8666	45.0516
NM_018796	Eef1b2	RefSeq_NM	1933	chr1	NP_061266	O70251	Eukaryotic translation elongation factor 1 beta 2	589.166	490.922	1.20012	0.0118539	553.01	629.287	585.2	486.647	487.795	498.323
NM_053137	Pcdhb12	RefSeq_NM	3034	chr18	NP_444367	A0PJT6|Q91Y07|Q925L9	Protocadherin beta 12	3215.38	2218.86	1.44912	0.0119219	3073.79	3277.57	3294.8	2450.22	2420.02	1786.32
NM_183152	Plk5	RefSeq_NM	2112	chr10	NP_898975	Q4FZD7	Polo-like kinase 5 (Drosophila)	6611.64	4480.54	1.47563	0.0119322	6754.43	6830.46	6250.03	4982.28	4880.74	3578.62
NM_007999	Fen1	RefSeq_NM	2215	chr19	NP_032025	P39749|Q3TGH6|Q8C5X6|Q8C952|Q8R069|Q91Z50|Q99M86	Flap structure specific endonuclease 1	7092.63	5413.77	1.31011	0.0119496	7330.21	7063.91	6883.78	5766.39	5783.98	4690.94
NM_019872	Dmrtb1	RefSeq_NM	1797	chr4	NP_063925	A2A9I7|B1ASP8|O35315|Q3TTD0|Q3V0Z3	DMRT-like family B with proline-rich C-terminal, 1	298.045	229.953	1.29611	0.0119577	290.809	312.283	291.043	231.906	252.916	205.038
NM_010447	Hnrnpa1	RefSeq_NM	1759	chr15	NP_034577	P49312|P70370|Q3TFB1|Q3TIK8|Q3U7F3|Q3UK83|Q5EBP8	Heterogeneous nuclear ribonucleoprotein A1	26631	19469.8	1.36781	0.0119602	26836.2	27562.3	25494.6	21357.9	20594.4	16457.2
NM_009234	Sox11	RefSeq_NM	8451	chr12	NP_033260	Q7M6Y2|Q6AZA6	SRY-box containing gene 11	392.534	294.511	1.33283	0.0119672	383.122	398.639	395.841	309.438	322.738	251.356
NM_028203	Wdr89	RefSeq_NM	2981	chr12	NP_082479	Q9D0R9	WD repeat domain 89	1700.77	1278.12	1.33067	0.0120032	1790.7	1737.19	1574.42	1365.13	1333.32	1135.92
NM_001081077	Cwf19l1	RefSeq_NM	3581	chr19	NP_001074546	Q8CI33	CWF19-like 1, cell cycle control (S. pombe)	206.982	169.77	1.21919	0.0120172	205.274	207.144	208.529	173.386	182.299	153.623
NM_016843	Atxn10	RefSeq_NM	2425	chr15	NP_058539	P28658|Q3TCF4|Q3TKP3|Q62299|Q62300|Q8BWX1	Ataxin 10	20273.4	16610	1.22056	0.0120372	19367.9	21284.1	20168.2	17599.4	16789.8	15440.7
NM_001111289	Caprin1	RefSeq_NM	6141	chr2	NP_058019	Q60865|A1L0T9|A2BH47|A2BH48|A2BH49|A9CYP7|Q3TEY4|Q3TTW8|Q3UFZ6|Q8CD82	Cell cycle associated protein 1	5798.47	4413.46	1.31381	0.0120753	5985.59	5967.72	5442.11	4736.89	4611.11	3892.39
NM_026854	Dtwd2	RefSeq_NM	3145	chr18	NP_081130	Q9D0U1|B2RTH8|B7ZP35	DTW domain containing 2	120.358	92.7757	1.2973	0.0120823	120.388	130.661	110.024	95.4426	88.5504	94.334
NM_025622	Lgals2	RefSeq_NM	607	chr15	NP_079898	Q9CQW5|Q8K1I1	Lectin, galactose-binding, soluble 2	96.7624	68.797	1.40649	0.0120963	90.1949	108.326	91.7665	65.0903	74.1742	67.1266
NM_024225	Snx5	RefSeq_NM	2419	chr2	NP_077187	Q9D8U8|A2ANA4|Q3TJN6|Q3TXT4|Q8C5E7	Sorting nexin 5	5178.5	4059.22	1.27574	0.012099	4771.06	5499.68	5264.76	4289.99	4084.61	3803.05
NM_010742	Ly6d	RefSeq_NM	694	chr15	NP_034872	P35459	Lymphocyte antigen 6 complex, locus D	273.754	217.405	1.25919	0.0121155	267.728	294.504	259.03	204.123	218.732	229.36
NM_175172	4930506M07Rik	RefSeq_NM	3767	chr19	NP_780381	Q8K2Q9	RIKEN cDNA 4930506M07 gene	296.084	232.755	1.27208	0.0122267	276.528	319.581	292.142	247.486	225.815	224.965
NM_009970	Csf2ra	RefSeq_NM	1850	chr19	NP_034100	E9QJX0|Q00941	colony stimulating factor 2 receptor, alpha, low-affinity (granulocyte-macrophage)	18956.5	13536.4	1.40041	0.0122361	20020.4	18577.9	18271.3	14831.9	14483.8	11293.7
NM_139063	Muted	RefSeq_NM	1791	chr13	NP_620702	Q8R015|Q3TB02	Muted	554.279	362.64	1.52845	0.0122475	505.526	590.893	566.417	434.729	330.822	322.37
NM_025591	Fam136a	RefSeq_NM	1634	chr6	NP_079867	Q9CR98	Family with sequence similarity 136, member A	16163	11330	1.42657	0.0122583	16612	16543.3	15333.6	12501.9	12218.5	9269.52
NM_172144	Ppp2r3a	RefSeq_NM	4778	chr9	NP_742156	B2RXC8|Q3V1Y6|Q8BM38|Q8BVE6|Q8BXX8|Q8K2F4	Protein phosphatase 2, regulatory subunit B'', alpha	175.964	141.946	1.23965	0.0122675	181.905	184.533	161.454	138.832	139.315	147.692
NM_172991	C030048B08Rik	RefSeq_NM	2344	chr5	NP_766579	Q8K2X2	RIKEN cDNA C030048B08 gene	1305.14	1036.43	1.25927	0.0122897	1248.94	1406.69	1259.78	1082.55	1059.84	966.882
NM_001033780	I830077J02Rik	RefSeq_NM	1066	chr3	NP_001028952	Q3U7U4	RIKEN cDNA I830077J02 gene	194.619	143.945	1.35204	0.0122933	178.053	216.324	189.481	144.562	138.787	148.486
NM_008589	Mesp2	RefSeq_NM	1936	chr7	NP_032615	O08574|A6H5V4	Mesoderm posterior 2	448.506	323.484	1.38649	0.0123081	454.303	459.168	432.048	364.715	334.68	271.056
NM_001001446	Cyp2c44	RefSeq_NM	1964	chr19	NP_001161377	Q3UEM4|Q6IEF7|Q8BWN7|Q8CIE7|Q8QZW4	Cytochrome P450, family 2, subfamily c, polypeptide 44	411.502	283.362	1.45221	0.0123099	440.576	410.163	383.766	321.407	291.332	237.347
NM_001033164	2510002D24Rik	RefSeq_NM	1232	chr16	NP_001028336	Q3U595	RIKEN cDNA 2510002D24 gene	11057.4	8910.67	1.24091	0.0123179	10490.5	11901.5	10780.1	9284.84	8999.08	8448.08
NM_134257	Rgs3	RefSeq_NM	3751	chr4	NP_599018	Q9DC04|Q3TAS0|Q3TW44|Q542M0	Regulator of G-protein signaling 3	5530.47	3948.55	1.40063	0.0123197	5567.77	5746.94	5276.69	4277.74	4296.06	3271.86
NM_029475	Adal	RefSeq_NM	2334	chr2	NP_083751	Q80SY6	Adenosine deaminase-like	562.366	456.625	1.23157	0.0123329	570.341	568.941	547.817	498.096	454.288	417.491
NM_009573	Zic1	RefSeq_NM	3350	chr9	NP_033599	P46684|Q3TWA9|Q3UR19|Q6PAK5	Zinc finger protein of the cerebellum 1	441.805	335.918	1.31522	0.0123553	459.529	459.85	406.035	353.716	351.458	302.58
NM_001163330	Ralyl	RefSeq_NM	1846	chr3	NP_848746	Q8BTF8|Q8BJ85	RALY RNA binding protein-like	2663.19	2063.48	1.29063	0.012417	2627.33	2784.5	2577.75	2250.43	2110.95	1829.05
NM_025485	Mrps22	RefSeq_NM	1230	chr9	NP_079761	Q9CXW2	Mitochondrial ribosomal protein S22	4379.35	3462.39	1.26484	0.0124202	4039.68	4679.25	4419.14	3642.28	3457.7	3287.19
NM_183256	2310016M24Rik	RefSeq_NM	741	chr15	NP_899079	Q8BH51	RIKEN cDNA 2310016M24 gene	28555.9	23223.3	1.22962	0.0124674	27376.1	29441.1	28850.4	24424.9	24159.2	21085.8
NM_198630	1810024B03Rik	RefSeq_NM	1266	chr2	NP_941032	Q8BWE1	RIKEN cDNA 1810024B03 gene	338.67	270.996	1.24972	0.012483	337.435	357.235	321.339	286.232	278.872	247.884
NM_022889	Pes1	RefSeq_NM	2911	chr11	NP_075027	Q9EQ61|Q5SQ20	Pescadillo homolog 1, containing BRCT domain (zebrafish)	6384.33	5189.2	1.23031	0.0124837	6413.91	6447.67	6291.42	5628.33	5250.02	4689.25
NM_133925	Rbm28	RefSeq_NM	4201	chr6	NP_598686	Q8CGC6|Q8R2W6	RNA binding motif protein 28	697.867	514.9	1.35535	0.0124991	701.682	758.41	633.509	543.001	530.705	470.993
NM_153548	E430025E21Rik	RefSeq_NM	4038	chr15	NP_705776	Q8C2E7|Q3TQ26	RIKEN cDNA E430025E21 gene	370.967	269.041	1.37885	0.0125051	375.512	372.687	364.702	303.906	278.654	224.563
NM_027081	Fam116b	RefSeq_NM	4716	chr15	NP_081357	Q9D9V7|B2RSU3	Family with sequence similarity 116, member B	10499.2	7858.4	1.33605	0.0125089	10607.3	10780	10110.4	8440.72	8432.77	6701.71
NM_172583	Tmem63c	RefSeq_NM	3369	chr12	NP_766171	Q8CBX0|D6RI74	Transmembrane protein 63c	1957.61	1618.92	1.20921	0.0125322	1984.82	2072.51	1815.5	1600.86	1593.31	1662.59
NM_001085497	Slc25a43	RefSeq_NM	1111	chrX	NP_001078966	A2A3V2	Solute carrier family 25, member 43	96.4587	79.5362	1.21276	0.0125555	95.2394	90.9471	103.19	82.3702	79.4077	76.8307
NM_001159275	Slc25a2	RefSeq_NM	1346	chr18	NP_001152747	Q99ML6	Solute carrier family 25 (mitochondrial carrier, ornithine transporter) member 2	177.477	125.009	1.41971	0.0125925	174.844	181.278	176.307	130.442	142.591	101.994
NM_001033346	Lrrc55	RefSeq_NM	2900	chr2	NP_001028518	Q3UY51|B9EIX5	Leucine rich repeat containing 55	8555.85	4813.34	1.77753	0.012593	9926.28	8203.76	7537.5	5119.19	5483.38	3837.45
NM_001081356	Vma21	RefSeq_NM	4174	chrX	NP_001074825	Q78T54	VMA21 vacuolar H+-ATPase homolog (S. cerevisiae)	10005.3	7134.7	1.40234	0.0126025	10315.4	10204.8	9495.6	8027.87	7421.66	5954.58
NM_008292	Hsd17b4	RefSeq_NM	2612	chr18	NP_032318	P51660|Q3TT11|Q3UHW2	Hydroxysteroid (17-beta) dehydrogenase 4	6987.83	5465	1.27865	0.0126226	6733.41	7418.49	6811.6	5862.3	5608.18	4924.53
NM_008104	Gcm2	RefSeq_NM	2879	chr13	NP_032130	O09102	Glial cells missing homolog 2 (Drosophila)	1010.54	830.03	1.21747	0.0126268	982.895	1050.29	998.438	892.303	832.486	765.303
NM_027453	Btf3l4	RefSeq_NM	3111	chr4	NP_081729	Q9CQH7|A2A7Z4|Q78IG7	Basic transcription factor 3-like 4	4070.62	3281.69	1.2404	0.0126449	4340.4	4100.68	3770.8	3379.89	3341.97	3123.22
NM_177618	Wscd1	RefSeq_NM	2761	chr11	NP_808286	Q80XH4|B1AUZ4|B1AUZ5	WSC domain containing 1	12513	8853.48	1.41334	0.012646	12536.2	13192.5	11810.3	10091.1	8973.67	7495.67
NM_026044	Wdr85	RefSeq_NM	2952	chr2	NP_080320	Q9CYU6|Q3U5K4	WD repeat domain 85	860.647	657.603	1.30876	0.0126516	810.697	932.902	838.34	704.131	665.331	603.346
NM_053196	Sfxn2	RefSeq_NM	3228	chr19	NP_444426	Q925N2|Q3UC14	Sideroflexin 2	3002.03	2104.85	1.42625	0.0126559	3106.02	3071.55	2828.52	2255.93	2330.42	1728.2
NM_029614	Prss23	RefSeq_NM	3226	chr7	NP_083890	Q9D6X6|Q8BZS4|Q8CF39	Protease, serine, 23	952.485	719.764	1.32333	0.0126749	942.297	1028.31	886.852	771.851	734.761	652.679
NM_133955	Rhou	RefSeq_NM	3367	chr8	NP_598716	Q9EQT3|A4IF60|Q9D778	Ras homolog gene family, member U	20422.9	14594.3	1.39938	0.0126898	20264.1	21534.3	19470.2	15961.3	15653.7	12167.8
NM_019869	Rbm14	RefSeq_NM	2809	chr19	NP_063922	Q8C2Q3|Q3U6A2|Q62019	RNA binding motif protein 14	21130.1	16571	1.27513	0.0127348	20739.1	21951.5	20699.6	17896.1	17158.5	14658.2
NM_025345	0610037P05Rik	RefSeq_NM	1438	chr16	NP_079621	Q9CZS3	RIKEN cDNA 0610037P05 gene	1303.65	990.808	1.31575	0.0128017	1392.85	1307.1	1211.01	1079.92	988.236	904.264
NM_053070	Car7	RefSeq_NM	1538	chr8	NP_444300	Q9ERQ8|Q3UND9	Carbonic anhydrase 7	21846.5	16608.2	1.3154	0.0128054	21180.9	23240.8	21117.7	17725.2	17495.4	14604
NM_001167944	Zkscan5	RefSeq_NM	3610	chr5	NP_057892	Q9Z1D8|Q69ZT2|Q6PAK4	Zinc finger with KRAB and SCAN domains 5	155.703	127.068	1.22535	0.0128074	152.47	166.462	148.178	125.724	121.316	134.164
NM_001014422	Abi3bp	RefSeq_NM	4454	chr16	NP_848905	B2RWZ0|Q59IW5|Q59IW6|Q59IW7|Q59IW8|Q59IW9|Q8BKQ1|Q8BLU9|Q8BUA2|Q8R0M1	ABI gene family, member 3 (NESH) binding protein	96.9471	67.9978	1.42574	0.0128287	91.6458	108.472	90.7233	66.4433	62.8181	74.7319
NM_145841	Sgcz	RefSeq_NM	2389	chr8	NP_665840	Q8BX51|Q3SXX6	Sarcoglycan zeta	1444.56	1127.77	1.2809	0.0128426	1440.5	1508.05	1385.14	1166.15	1215.99	1001.17
NM_016892	Ccs	RefSeq_NM	1057	chr19	NP_058588	Q9WU84|Q543K2	Copper chaperone for superoxide dismutase	13500.7	10753.7	1.25545	0.0128872	13709.3	13641.5	13151.3	11593.7	11118.5	9548.7
NM_175521	6430598A04Rik	RefSeq_NM	3517	chr5	NP_780730	Q6PFX7|E1CB66|Q3URQ9	RIKEN cDNA 6430598A04 gene	5787.74	4756.18	1.21689	0.012935	6063.24	5826.5	5473.49	5086.59	4661.8	4520.16
NM_008124	Gjb1	RefSeq_NM	1519	chrX	NP_032150	P28230|A2AGI4	Gap junction protein, beta 1	14026.6	9104.25	1.54066	0.0129757	14517	15671	11891.8	9625.51	9034.61	8652.63
NM_026452	Coq9	RefSeq_NM	1693	chr8	NP_080728	Q8K1Z0	Coenzyme Q9 homolog (yeast)	4009.54	3030.85	1.32291	0.012977	3795.14	4373.55	3859.93	3220.81	3109.94	2761.8
NM_026490	Mrpl19	RefSeq_NM	5016	chr6	NP_080766	Q9D338|Q3URF5|Q6P8U3	Mitochondrial ribosomal protein L19	2306.54	1818.6	1.26831	0.0129845	2204.88	2449.7	2265.05	1959.91	1837.3	1658.59
NM_001024699	Zbtb45	RefSeq_NM	2167	chr7	NP_001019870	Q3TLP9|Q52KG4	Zinc finger and BTB domain containing 45	10056.1	7853.79	1.28041	0.0129987	10513.5	10439.8	9214.88	8042.57	8250.31	7268.49
NM_023396	Rprm	RefSeq_NM	1460	chr2	NP_075885	Q9JJ72	Reprimo, TP53 dependent G2 arrest mediator candidate	44340.5	32412.7	1.368	0.0130345	41906.5	46884.5	44230.3	34705.4	34920.4	27612.3
NM_001160363	5430405G05Rik	RefSeq_NM	1448	chr2	NP_001153835	A2AU34|Q8BRL3	RIKEN cDNA 5430405G05 gene	3571.06	2583.29	1.38237	0.0130388	3515.61	3785.43	3412.15	2778.23	2794.92	2176.72
NM_001134902	AU019823	RefSeq_NM	3362	chr9	NP_997614	P62077|Q6NX79	Expressed sequence AU019823	5547.98	3462.7	1.60221	0.0130445	6042.45	5497.8	5103.69	4099.38	3582.91	2705.83
NM_026817	Rabl2	RefSeq_NM	1650	chr15	NP_081093	Q3TDG7|Q8K2P9|Q9D133	RAB, member of RAS oncogene family-like 2	1318.25	1095.74	1.20307	0.0130655	1224.71	1365.35	1364.69	1139.17	1088.6	1059.44
NM_001012640	AY761185	RefSeq_NM	486	chr8	NP_001012658	B9EJ34|Q5ERI8	CDNA sequence AY761185	83.6442	48.6341	1.71987	0.0130656	74.3929	76.9476	99.5919	52.336	46.511	47.0555
NM_019661	Ykt6	RefSeq_NM	2491	chr11	NP_062635	Q9CQW1	YKT6 homolog (S. Cerevisiae)	5975.2	4738.82	1.2609	0.0130698	5698.27	6513.31	5714.02	4891.6	4797.11	4527.74
NM_198102	Tra2a	RefSeq_NM	1839	chr6	NP_932770	Q6PFR5|Q3T9M5|Q3TAP5|Q3TCQ1|Q3TNU2|Q8BVX0|Q8CHL7	Transformer 2 alpha homolog (Drosophila)	688.884	559.349	1.23158	0.0130877	636.987	735.905	693.759	576.57	560.31	541.167
NM_001177406	Gm14431	RefSeq_NM	3586	chr2	NP_001170878	A2ART1|A2ART2|A3KQJ7	KRAB box and zinc finger C2H2 type domain	340.925	257.29	1.32506	0.0131062	331.014	357.385	334.375	273.791	276.404	221.676
NM_030228	Gas2l1	RefSeq_NM	3986	chr11	NP_653146	Q8JZP9|Q9D2H3	Growth arrest-specific 2 like 1	1517.96	1097.23	1.38344	0.0131192	1445.19	1656.07	1452.61	1198.55	1132.19	960.963
NM_027266	Rg9mtd3	RefSeq_NM	2023	chr4	NP_081542	Q9D075	RNA (guanine-9-) methyltransferase domain containing 3	688.443	556.261	1.23763	0.0131354	686.489	724.665	654.175	589.53	568.329	510.924
NM_183171	Fez1	RefSeq_NM	1285	chr9	NP_898994	Q8K0X8|Q3UU92|Q3YE74	Fasciculation and elongation protein zeta 1 (zygin I)	17237.2	13455	1.2811	0.0131403	15639.9	18688.3	17383.4	13666.3	13314	13384.6
NM_001170800	Ipcef1	RefSeq_NM	5561	chr10	NP_001164273	Q5DU31|Q3UX69	Interaction protein for cytohesin exchange factors 1	29780.4	22373.3	1.33107	0.0131925	29130.9	31542	28668.5	24164.6	23560.7	19394.5
NM_011811	Farsb	RefSeq_NM	2132	chr1	NP_035941	Q9WUA2|Q3TG12|Q3TI98|Q3TMX6|Q3UYC2|Q8C644|Q9CWZ8|Q9CZU5	Phenylalanyl-tRNA synthetase, beta subunit	13286.9	10375.5	1.28061	0.013199	11941.9	14117.8	13801.1	10553.4	10355.6	10217.4
NM_172745	Tufm	RefSeq_NM	1718	chr7	NP_766333	Q8BFR5	Tu translation elongation factor, mitochondrial	3645.83	2760.29	1.32081	0.0132029	3317.61	4021.17	3598.7	2803.64	2677.95	2799.27
NM_145219	Lgi3	RefSeq_NM	3197	chr14	NP_660254	Q8K406|Q3V1R3	Leucine-rich repeat LGI family, member 3	42757.4	34472.3	1.24034	0.013275	39212.8	44809.8	44249.5	35359.1	35199.1	32858.7
NM_054066	Plcz1	RefSeq_NM	2182	chr6	NP_473407	Q8K4D7|Q3KPE4|Q9DAC8	Phospholipase C, zeta 1	126.17	104.39	1.20864	0.0132758	128.609	131.726	118.176	110.17	99.5545	103.446
NM_007616	Cav1	RefSeq_NM	2487	chr6	NP_031642	P49817	Caveolin 1, caveolae protein	8017.78	5650.09	1.41905	0.0132813	8216.26	8056.9	7780.19	6199.85	6188.14	4562.27
NM_152814	Zfp566	RefSeq_NM	1692	chr7	NP_690027	O88215|Q8VCI1	Zinc finger protein 566	2205.42	1743.33	1.26506	0.0132835	2251.14	2306	2059.13	1822.08	1823.17	1584.76
NM_010130	Emr1	RefSeq_NM	3245	chr17	NP_034260	Q61549|O08743|O08744|O08745|Q3S4B0|Q3U1M9|Q3U9R0|Q6LCD7	EGF-like module containing, mucin-like, hormone receptor-like sequence 1	301.835	223.529	1.35031	0.0132905	267.369	328.395	309.74	231.03	221.868	217.689
NM_008217	Has3	RefSeq_NM	5912	chr8	NP_032243	O08650|B2RR08|Q8CEB9	Hyaluronan synthase 3	460.079	328.888	1.39889	0.0133024	415.071	516.599	448.565	332.376	313.306	340.982
NM_007853	Degs1	RefSeq_NM	2005	chr1	NP_031879	O09005	Degenerative spermatocyte homolog 1 (Drosophila)	7672.05	6044	1.26937	0.0133106	7186.18	8365.89	7464.08	6278.73	6073.4	5779.85
NM_030566	Rabep2	RefSeq_NM	2539	chr7	NP_085043	Q91WG2|Q3TZJ2	Rabaptin, RAB GTPase binding effector protein 2	178.006	146.514	1.21495	0.0133353	171.069	182.353	180.596	152.527	153.609	133.405
NM_029909	C330018D20Rik	RefSeq_NM	2416	chr18	NP_084185	Q9CWB7	RIKEN cDNA C330018D20 gene	470.009	349.02	1.34665	0.0133373	447.982	481.427	480.619	378.796	371.839	296.426
NM_001004157	Scarf1	RefSeq_NM	2884	chr11	NP_001004157	Q5ND28|B7ZC28|Q68EF1	Scavenger receptor class F, member 1	1028.5	797.747	1.28926	0.013361	1030.2	1068.55	986.745	825.2	865.773	702.269
NM_130457	Cntnap4	RefSeq_NM	4863	chr8	NP_569724	Q99P47|Q69ZB1|Q8BPP6|Q8K002	Contactin associated protein-like 4	421.599	327.704	1.28653	0.0133657	460.852	411.771	392.175	345.003	317.679	320.429
NM_138656	Mvd	RefSeq_NM	1761	chr8	NP_619597	Q99JF5|Q3UYC1	Mevalonate (diphospho) decarboxylase	237.638	180.198	1.31876	0.0133728	216.693	260.152	236.068	182.988	187.37	170.238
NM_001162418	Myef2	RefSeq_NM	2927	chr2	NP_034982	Q8C854|A2ATP5|A2ATP6|A7UQY4	Myelin basic protein expression factor 2, repressor	136.886	100.58	1.36096	0.0133857	140.983	140.448	129.227	104.184	111.715	85.8422
NM_199197	Rbfa	RefSeq_NM	1361	chr18	NP_954667	Q6P3B9|Q3UKZ0	Ribosome binding factor A	1568.32	1302.87	1.20374	0.0133915	1535.86	1584.21	1584.9	1355.83	1370.9	1181.89
NM_001163009	Tnik	RefSeq_NM	4625	chr3	NP_081186	P83510|B2RQ80|B2RXX2|B2RY17|B9EKN8|Q8C575|Q8C9G9	TRAF2 and NCK interacting kinase	192.221	158.297	1.21431	0.0134133	191.144	198.36	187.16	172.337	154.92	147.635
NM_026347	Iah1	RefSeq_NM	941	chr12	NP_080623	Q9DB29	Isoamyl acetate-hydrolyzing esterase 1 homolog (S. cerevisiae)	4621.82	3548.94	1.30231	0.0134319	4676.69	4733.69	4455.09	3870.85	3694.81	3081.16
NM_175275	Cntln	RefSeq_NM	5530	chr4	NP_796359	A2AM05	Centlein, centrosomal protein	1381.84	1084.67	1.27397	0.0134411	1276.53	1499.05	1369.93	1134.51	1082.21	1037.28
NM_019818	Timm22	RefSeq_NM	2813	chr11	NP_075844	Q9CQ85	Translocase of inner mitochondrial membrane 22 homolog (yeast)	2891.8	2205.3	1.3113	0.0134547	2833.12	3102.79	2739.5	2314.11	2337.58	1964.19
NM_022989	Arl6ip6	RefSeq_NM	2553	chr2	NP_075365	Q8BH07|B2RXU3	ADP-ribosylation factor-like 6 interacting protein 6	2059.5	1668.51	1.23434	0.0134575	2174.52	2126.08	1877.92	1645.64	1684.51	1675.39
NM_021557	Rdh11	RefSeq_NM	1574	chr12	NP_067532	Q9QYF1|Q9R1R6|Q9R1R8|Q9R1R9	Retinol dehydrogenase 11	761.671	618.145	1.23219	0.0134622	819.839	725.77	739.403	634.973	635.642	583.821
NM_001171052	Mta3	RefSeq_NM	2673	chr17	NP_473423	Q924K8|A4FTZ3|Q3TY62|Q3TYI1|Q3U3A7|Q3UII8|Q3UKM9|Q6ZPV1	Metastasis associated 3	395.914	275.467	1.43725	0.0135	391.35	393.934	402.459	290.705	315.159	220.536
NM_023538	Agk	RefSeq_NM	2225	chr6	NP_076027	Q9ESW4	Acylglycerol kinase	1026.76	765.642	1.34104	0.0135093	952.271	1088.47	1039.53	827.828	796.529	672.569
NM_001168657	Socs2	RefSeq_NM	2074	chr10	NP_031732	O35717|Q548Q7|Q8CCG3	Suppressor of cytokine signaling 2	59.5601	40.562	1.46837	0.0135458	63.9371	61.5966	53.1465	38.6501	36.4169	46.6191
NM_153513	BC028528	RefSeq_NM	447	chr3	NP_705733	Q8R2K8	CDNA sequence BC028528	1445.93	1124.26	1.28612	0.0135752	1305.54	1561.22	1471.03	1154.54	1110.26	1107.99
NM_133200	P2ry14	RefSeq_NM	1844	chr3	NP_573463	Q9ESG6|Q544F4	Purinergic receptor P2Y, G-protein coupled, 14	134.521	103.558	1.29899	0.013586	136.618	145.624	121.32	103.431	106.982	100.26
NM_053107	Gpr45	RefSeq_NM	3860	chr1	NP_444337	Q9EQQ4|Q148B5|Q3TPR8|Q8BS61|Q8C6N9|Q8CA29	G protein-coupled receptor 45	2398.62	1853.77	1.29391	0.0135908	2572.86	2272.46	2350.53	2000.91	1878.82	1681.59
NM_145145	Pomt1	RefSeq_NM	2838	chr2	NP_660127	Q8R2R1|A2AN36|B0R070|B0R071	Protein-O-mannosyltransferase 1	75.0441	61.1532	1.22715	0.013662	70.5649	75.2962	79.2713	64.5559	61.7072	57.1966
NM_177777	D11Wsu47e	RefSeq_NM	2228	chr11	NP_808445	Q6PIX9|A2A6P5|A2A6P6	DNA segment, Chr 11, Wayne State University 47, expressed	5082.57	3881.82	1.30933	0.0136805	4703.1	5357.55	5187.06	4120.12	4057.94	3467.41
NM_181282	Bre	RefSeq_NM	1220	chr5	NP_851799	Q8K3W0	Brain and reproductive organ-expressed protein	735.06	602.343	1.22034	0.0136962	682.56	785.841	736.78	611.504	581.522	614.002
NM_010226	Foxs1	RefSeq_NM	1311	chr2	NP_034356	Q61574|Q4VA05	Forkhead box S1	626.831	491.329	1.27579	0.0137005	603.786	668.821	607.886	504.587	525.501	443.897
NM_007693	Chga	RefSeq_NM	1892	chr12	NP_031719	P26339|Q3UN28	Chromogranin A	63411.5	46715.8	1.35739	0.0137184	59338	68046.4	62850.1	50293.7	49246	40607.6
NM_138675	Med9	RefSeq_NM	3013	chr11	NP_619616	Q8VCS6	Mediator of RNA polymerase II transcription, subunit 9 homolog (yeast)	8080.06	6488.34	1.24532	0.0137256	8430.4	8164.02	7645.75	7082.42	6104.55	6278.04
NM_001190449	Ddah2	RefSeq_NM	1350	chr17	NP_058045	Q99LD8|A4FUQ8|O08972	Dimethylarginine dimethylaminohydrolase 2	1066.86	775.951	1.3749	0.013754	1006.74	1201.08	992.75	773.997	806.326	747.532
NM_145144	Aif1l	RefSeq_NM	2967	chr2	NP_660126	Q9EQX4|A2ATN1	Allograft inflammatory factor 1-like	3336.77	2277.96	1.46481	0.0137857	2904.62	3636.43	3469.26	2406.26	2392.7	2034.92
NM_001164057	Pola2	RefSeq_NM	2397	chr19	NP_032919	P33611|Q3TQB1|Q3U6L8|Q3UZI8|Q8C2T6|Q8CIL1|Q8VDR3|Q922M1|Q9CTS2	Polymerase (DNA directed), alpha 2	268.129	200.478	1.33745	0.0138265	269.414	279.605	255.367	217.299	212.621	171.515
NM_133658	Ercc3	RefSeq_NM	2673	chr18	NP_598419	P49135|Q3TVD8|Q3U3I5|Q8R1K9	Excision repair cross-complementing rodent repair deficiency, complementation group 3	606.163	489.209	1.23907	0.0138367	598.855	620.543	599.091	504.593	526.325	436.709
NM_027002	Polr2d	RefSeq_NM	956	chr18	NP_081377	Q9D7M8	Polymerase (RNA) II (DNA directed) polypeptide D	2116.65	1591.48	1.32999	0.0138569	2064.87	2329.59	1955.49	1678.88	1614.89	1480.67
NM_010397	H2-T22	RefSeq_NM	1758	chr17	NP_034527	A7VMS4|Q31207|Q31208|Q31615|Q3TSX0|Q861Q6|Q9BCZ1	Histocompatibility 2, T region locus 22	195.486	153.818	1.27089	0.013865	201.253	200.214	184.991	166.115	157.725	137.613
NM_133986	Tcta	RefSeq_NM	1656	chr9	NP_598747	Q8VEA7	T-cell leukemia translocation altered gene	18491.9	14696.7	1.25823	0.0138852	17378.9	19746.5	18350.3	15602.1	14906.1	13582
NM_029339	Ccdc101	RefSeq_NM	1174	chr7	NP_083615	Q9DA08	Coiled-coil domain containing 101	14318.8	11605.7	1.23377	0.0139153	14027	15141.6	13787.9	12430	11675.4	10711.8
NM_001033266	Gm525	RefSeq_NM	581	chr11	NP_001028438	Q3V3I5|A7M7S0	Predicted gene 525	184.951	138.744	1.33304	0.0139386	194.174	193.77	166.908	138.12	150.121	127.991
NM_153800	Arhgap22	RefSeq_NM	2598	chr14	NP_722495	Q8BL80|D3Z1Y5	Rho GTPase activating protein 22	2218.4	1657.35	1.33852	0.0139408	2014.52	2423.78	2216.89	1773.08	1646.14	1552.84
NM_080451	Synpo2	RefSeq_NM	7116	chr3	NP_536699	Q91YE8|B2RY03	Synaptopodin 2	343.568	269.212	1.2762	0.0139512	350.861	368.787	311.057	263.577	264.697	279.362
NM_139298	Wnt9a	RefSeq_NM	3318	chr11	NP_647459	Q8R5M2|Q6NZE9	Wingless-type MMTV integration site 9A	10048.9	6850.51	1.46688	0.0139683	10200.2	10404.5	9541.9	7701.92	7431.43	5418.2
NM_133248	Glmn	RefSeq_NM	2015	chr5	NP_573511	Q8BZM1|Q3T9A5|Q3TMW7	Glomulin, FKBP associated protein	3633.3	2821.58	1.28769	0.0139807	3347.34	3869.45	3683.11	2966.77	2915.15	2582.81
NM_172404	Ccbl1	RefSeq_NM	1944	chr2	NP_765992	Q8BTY1|A2AQY8|A2AQY9|Q05CI8|Q8BYH2	Cysteine conjugate-beta lyase 1	305.35	239.335	1.27583	0.0140099	286.404	330.432	299.214	248.317	248.179	221.51
NM_023240	Eef1d	RefSeq_NM	1702	chr15	NP_083939	P57776|Q80T06|Q8BW50|Q91VK2|Q9CVV2	Eukaryotic translation elongation factor 1 delta (guanine nucleotide exchange protein)	1702.55	1240.7	1.37225	0.0140223	1859.59	1729.06	1518.98	1338.64	1199.43	1184.03
NM_010120	Eif1a	RefSeq_NM	2879	chr18	NP_034250	Q60872|Q3UC76|Q4FJR7	Eukaryotic translation initiation factor 1A	8852.58	7255.37	1.22014	0.0140254	9179.93	8967.66	8410.14	7582.19	7541.22	6642.71
NM_008470	Krt16	RefSeq_NM	1580	chr11	NP_032496	Q9Z2K1|Q3SYP5|Q3ZAW8|Q9EQD6|Q9EQD7	Keratin 16	4355.08	3208.87	1.3572	0.0140689	4610.8	4633.69	3820.75	3278.7	3078.54	3269.36
NM_001195726	Fam181a	RefSeq_NM	1406	chr12	NP_001182655		Family with sequence similarity 181, member A	477.046	347.121	1.3743	0.0140907	424.075	510.303	496.76	375.557	345.665	320.139
NM_026442	Cmc1	RefSeq_NM	1188	chr9	NP_080718	Q9CPZ8|Q9CVE7	COX assembly mitochondrial protein homolog (S. cerevisiae)	4094.09	2970.14	1.37842	0.0141091	4171.23	4187.38	3923.66	3241.22	3211.03	2458.18
NM_026077	3110040N11Rik	RefSeq_NM	857	chr7	NP_080353	Q9CRC3|D6RIL2|Q3TDI7	RIKEN cDNA 3110040N11 gene	2147.43	1650.44	1.30112	0.0141141	1963.44	2346.19	2132.65	1692.93	1697.15	1561.23
NM_001038995	Gm4787	RefSeq_NM	2511	chr12	NP_001034084	B2RUD9|Q6IMH8	Predicted gene 4787	173.696	134.694	1.28957	0.0141259	186.885	168.732	165.473	144.358	137.629	122.093
NM_027543	Gpr173	RefSeq_NM	3232	chrX	NP_081819	Q6PI62|Q80T44|Q9CRS9	G-protein coupled receptor 173	1492.33	1078.55	1.38364	0.0142143	1545.19	1503.88	1427.92	1183.37	1160.26	892.024
NM_001177400	Etohi1	RefSeq_NM	1158	chr2	NP_001170871		ethanol induced 1	11738.2	8137.38	1.4425	0.0142157	11761.6	12186.2	11266.7	9080.7	8838.38	6493.07
NM_001029930	ENSMUSG00000068790	RefSeq_NM	1815	chr14	NP_001025101	Q4FK70|Q566K2	Predicted gene, ENSMUSG00000068790	26233.6	21608.6	1.21404	0.014237	26606.2	27263.8	24830.9	22786.1	22067.9	19971.6
NM_144875	Rab7l1	RefSeq_NM	1212	chr1	NP_659124	Q91YQ1|Q0PD25	RAB7, member RAS oncogene family-like 1	991.052	802.972	1.23423	0.0142442	954.557	1056.21	962.392	860.215	796.731	751.971
NM_134092	Mtbp	RefSeq_NM	3164	chr15	NP_598853	Q8BJS8	Mdm2, transformed 3T3 cell double minute p53 binding protein	79.2748	64.1606	1.23557	0.0142585	76.0048	83.4376	78.3819	65.9986	58.4619	68.0213
NM_001113248	Sin3b	RefSeq_NM	1042	chr8	NP_033214	Q62141|Q3TN09|Q3TXW9|Q3U592|Q80WX0	Transcriptional regulator, SIN3B (yeast)	21569.6	15425.5	1.39831	0.0142605	21105.1	22476.8	21126.8	16909.5	16758.7	12608.3
NM_009171	Shmt1	RefSeq_NM	2074	chr11	NP_033197	P50431|Q8R0X9|Q9CWR5	Serine hydroxymethyltransferase 1 (soluble)	71.4166	48.221	1.48103	0.0143899	61.5832	75.9049	76.7618	52.8293	48.282	43.5517
NM_178651	Slc30a9	RefSeq_NM	3411	chr5	NP_848766	Q5IRJ6|B2RU82|Q8C047	Solute carrier family 30 (zinc transporter), member 9	1404.93	1081.89	1.29858	0.0143932	1410.25	1484.81	1319.72	1130.3	1156.1	959.276
NM_023464	Ssna1	RefSeq_NM	864	chr2	NP_075953	Q9JJ94|A2AI09|Q78YP7	Sjogren's syndrome nuclear autoantigen 1	3590.85	2877.6	1.24786	0.0144365	3355.8	3895.49	3521.27	2966.08	2916.72	2750.01
NM_011504	Stxbp3a	RefSeq_NM	2406	chr3	NP_035634	Q60770|A2AEC9	Syntaxin binding protein 3A	410.138	316.458	1.29603	0.0144595	430.711	400.665	399.038	331.316	341.552	276.507
NM_009326	Tcea2	RefSeq_NM	1163	chr2	NP_033352	Q9QVN7|B7ZCS4|B7ZCS5|Q3UV78|Q810R3	Transcription elongation factor A (SII), 2	17427.6	13511	1.28988	0.0144727	16312.9	18653.5	17316.4	14380.5	13942.2	12210.4
NM_001142939	AK010878	RefSeq_NM	3835	chr12	NP_001136411	P0C8B4|Q9ERH6	CDNA sequence AK010878	1360.7	1126.49	1.20791	0.0144869	1335.73	1444.04	1302.33	1191.52	1125.37	1062.59
NM_146202	Zfp768	RefSeq_NM	2268	chr7	NP_666314	Q8R0T2|Q8BI50	Zinc finger protein 768	8040.01	6315.86	1.27299	0.0145158	7982.68	8496.7	7640.65	6535.38	6755.19	5657.01
NM_145954	Aldh16a1	RefSeq_NM	2586	chr7	NP_666066	Q571I9|Q78HF5|Q9CWT9	Aldehyde dehydrogenase 16 family, member A1	3974.91	3163.05	1.25667	0.0145273	4071.76	4152.4	3700.57	3294.66	3309.43	2885.07
NM_178626	Cdc42se2	RefSeq_NM	3138	chr11	NP_848741	Q8BGH7|B1AZK1	CDC42 small effector 2	983.008	782.082	1.25691	0.014597	922.182	1056.43	970.413	815.454	806.272	724.52
NM_001038663	Mapk1	RefSeq_NM	1932	chr16	NP_036079	P63085|O35558|Q3UF82|Q922X7	Mitogen-activated protein kinase 1	3848.56	2884.05	1.33443	0.0146036	3789.1	4100.67	3655.91	3139.27	3008.23	2504.65
NM_011890	Sgcb	RefSeq_NM	3727	chr5	NP_036020	P82349|Q9CYD9|Q9EQV2	Sarcoglycan, beta (dystrophin-associated glycoprotein)	441.034	365.212	1.20761	0.0146238	415.474	468.355	439.274	379.455	370.856	345.325
NM_011528	Taldo1	RefSeq_NM	1276	chr7	NP_035658	Q93092	Transaldolase 1	4964.03	3598.1	1.37962	0.014625	5507.01	4855.41	4529.68	3925.02	3480.68	3388.61
NM_025534	Ccdc82	RefSeq_NM	4665	chr9_random	NP_079810	Q6PG04|Q9D6Z7	Coiled-coil domain containing 82	8043.05	6687.12	1.20277	0.0146428	8106.18	8519.76	7503.21	6869.47	6793.59	6398.3
NM_181590	Shq1	RefSeq_NM	1990	chr6	NP_853621	Q7TMX5	SHQ1 homolog (S. cerevisiae)	73.935	61.2715	1.20668	0.0146456	70.5764	79.8465	71.3823	62.7431	59.9147	61.1566
NM_001164254	Tpm1	RefSeq_NM	1183	chr9	NP_077745	P58771|A2RRI1|B7ZNL3|Q545Y3|Q564G1|Q8BP43|Q8BSH3	Tropomyosin 1, alpha	2597.3	1788.22	1.45245	0.0146767	2557.19	2643.48	2591.24	1960.64	2005.01	1399
NM_027513	Nup205	RefSeq_NM	6244	chr6	NP_081789	B0LAE1|B9EJ54|Q3UFI7|Q6P9L5|Q6P9Y6|Q6PDG0|Q6ZQG1|Q80VE6|Q9D6C1	Nucleoporin 205	74.3522	61.3893	1.21116	0.0146838	72.1023	78.3581	72.5963	64.9384	56.744	62.4855
NM_028130	Zfp157	RefSeq_NM	5304	chr5	NP_082406	O88219|O88239|Q6PCM4|Q8C1D2	Zinc finger protein 157	213.019	173.881	1.22508	0.0147058	199.4	225.174	214.482	174.151	183.945	163.548
NM_025969	1700034H14Rik	RefSeq_NM	1315	chr18	NP_080245	Q8CCM6|Q3THX0|Q9CVT6	RIKEN cDNA 1700034H14 gene	2355.47	1759.86	1.33844	0.0147386	2446.46	2457.07	2162.88	1934.6	1783.27	1561.7
NM_024464	Pigx	RefSeq_NM	1019	chr16	NP_077784	Q99LV7	Phosphatidylinositol glycan anchor biosynthesis, class X	1515.26	1243.45	1.21859	0.0147405	1483.96	1602.31	1459.5	1333.89	1232.24	1164.22
NM_198861	BC046404	RefSeq_NM	2047	chr11	NP_942561	Q7TSF4	CDNA sequence BC046404	23101.7	18557.8	1.24485	0.0147525	21844.6	24574.1	22886.5	19423.4	19225.3	17024.6
NM_023061	Mcam	RefSeq_NM	2892	chr9	NP_075548	Q8R2Y2	Melanoma cell adhesion molecule	3902.88	2780.31	1.40376	0.0147952	4075.18	3954.88	3678.59	3159.4	2865.08	2316.46
NM_009940	Coq7	RefSeq_NM	871	chr7	NP_034070	P97478|Q3TYT1|Q8K359	Demethyl-Q 7	12919.6	10220.8	1.26405	0.014798	12072.7	13673.1	13013	10662.1	10710.1	9290.2
NM_194068	Ifi27l1	RefSeq_NM	888	chr12	NP_919045	Q3UK07|Q70LM9|Q70LN0|Q70LN2|Q70LN3|Q8C6G0|Q9D1E1	Interferon, alpha-inducible protein 27 like 1	2951.82	2408.61	1.22553	0.0147995	2746.78	3197.26	2911.4	2395.17	2394.02	2436.64
NM_030188	Ttc30a1	RefSeq_NM	2862	chr2	NP_084464	Q99J38	Tetratricopeptide repeat domain 30A1	2418.98	1971.96	1.22669	0.0148565	2318.04	2608.35	2330.54	2024.37	2027.43	1864.07
NM_001130170	Zfp207	RefSeq_NM	2328	chr11	NP_035881	B1AQG7|Q8CCB2|Q99LA2|Q9JMD0|Q9Z326	Zinc finger protein 207	1168.73	866.17	1.34931	0.0148749	1168.97	1253.32	1083.9	929.002	913.588	755.919
NM_198108	Morn4	RefSeq_NM	1817	chr19	NP_932776	Q6PGF2	MORN repeat containing 4	2139.09	1705.78	1.25403	0.0148931	2124.47	2181.19	2111.61	1869.84	1733.31	1514.18
NM_144858	Dus3l	RefSeq_NM	2321	chr17	NP_659107	Q91XI1|A4FTV5	Dihydrouridine synthase 3-like (S. cerevisiae)	32536	25396	1.28115	0.0149255	31210.8	34916.4	31480.8	27012.7	26289.6	22885.8
NM_172574	Pqlc3	RefSeq_NM	1928	chr12	NP_766162	Q8C6U2|Q3UU83|Q8C259	PQ loop repeat containing	940.046	619.196	1.51817	0.0149263	1000.32	968.952	850.865	697.486	667.332	492.769
NM_172607	Naprt1	RefSeq_NM	1890	chr15	NP_766195	Q8CC86	Nicotinate phosphoribosyltransferase domain containing 1	2922.46	2369.09	1.23358	0.0149582	2730.6	3168.24	2868.54	2373.93	2435.96	2297.39
NM_025274	Dppa5a	RefSeq_NM	647	chr9	NP_079550	Q9CQS7	Developmental pluripotency associated 5A	167.148	117.765	1.41933	0.014975	163.523	187.98	149.94	121.204	108.504	123.587
NM_145600	Zfp330	RefSeq_NM	1665	chr8	NP_663575	Q922H9	Zinc finger protein 330	16634.8	13114.9	1.26839	0.0149779	15917.4	17569.1	16417.9	14367.8	13060.9	11916.1
NM_153162	Txnrd3	RefSeq_NM	2836	chr6	NP_694802	Q99MD6|Q3UY43	Thioredoxin reductase 3	151.549	93.9425	1.61321	0.0150003	139.026	179.595	136.024	95.9126	93.7312	92.1837
NM_153783	Paox	RefSeq_NM	1737	chr7	NP_722478	Q8C0L6|Q3TXR6|Q4GX45	Polyamine oxidase (exo-N4-amino)	3431.56	2567.2	1.33669	0.0150211	3244.33	3619.5	3430.84	2792.01	2702.05	2207.53
NM_177193	Islr2	RefSeq_NM	4129	chr9	NP_796167	Q5RKR3	Immunoglobulin superfamily containing leucine-rich repeat 2	221.923	182.001	1.21935	0.0150891	224.036	231.292	210.443	167.132	186.387	192.484
NM_177566	Arhgef15	RefSeq_NM	4213	chr11	NP_808234	Q5FWH6|Q8BII0	Rho guanine nucleotide exchange factor (GEF) 15	6601.8	4921.15	1.34152	0.015112	6672.32	6775.95	6357.14	5256.29	5367.99	4139.17
NM_019966	Mlycd	RefSeq_NM	2116	chr8	NP_064350	Q99J39|Q569V6|Q9QXE6	Malonyl-CoA decarboxylase	6642.19	5447.39	1.21933	0.0151846	6434.61	7077.62	6414.34	5564.19	5713.97	5064.01
NM_007623	Cbx2	RefSeq_NM	3754	chr11	NP_031649	P30658|A2ABG2|Q3TZG6|Q3URA3	Chromobox homolog 2 (Drosophila Pc class)	2346.06	1873.37	1.25232	0.0151899	2382.79	2421.45	2233.95	2000.33	1946.01	1673.79
NM_030687	Slco1a4	RefSeq_NM	3847	chr6	NP_109612	Q9EP96|Q8C7H7	Solute carrier organic anion transporter family, member 1a4	1975.3	1458.21	1.35461	0.0152167	1834.1	2151.96	1939.85	1544.47	1544.04	1286.13
NM_133886	AU040320	RefSeq_NM	4384	chr4	NP_598647	Q8K135|Q9Z0E0|A2A786|A2A787|A2A788	Expressed sequence AU040320	16265.3	11423.1	1.4239	0.0152459	16818.1	16786.2	15191.6	12954.5	11932.7	9382.02
NM_028416	Kremen2	RefSeq_NM	2135	chr17	NP_082692	Q8K1S7	Kringle containing transmembrane protein 2	357.18	271.819	1.31403	0.0152952	373.176	370.446	327.919	300.852	264.171	250.435
NM_001134457	Fam55c	RefSeq_NM	6430	chr16	NP_001127966	B9EKK6	Family with sequence similarity 55, member C	1372	1016.25	1.35007	0.015312	1392.27	1380.76	1342.98	1115.2	1089.21	844.325
NM_028908	4933403G14Rik	RefSeq_NM	3548	chr8	NP_083184	Q8BJS7|Q9CUD6	RIKEN cDNA 4933403G14 gene	2522.59	1992.98	1.26574	0.0153154	2549.95	2604.79	2413.04	2223.43	1915.17	1840.35
NM_010114	Klk1b22	RefSeq_NM	799	chr7	NP_034244	P15948|Q540N3	Kallikrein 1-related peptidase b22	315.607	235.635	1.33939	0.0153382	304.813	353.15	288.858	233.587	230.366	242.952
NM_001039558	C030030A07Rik	RefSeq_NM	2052	chr6	NP_001034647	Q8BQM7	RIKEN cDNA C030030A07 gene	2166.88	1306.05	1.65911	0.0153606	2464.56	2073.55	1962.52	1465.61	1441.42	1011.12
NM_001035123	Setd6	RefSeq_NM	1669	chr8	NP_001030295	Q8CIL4|Q9CWY3|Q3TKJ9|Q9CSU7	SET domain containing 6	8427.91	6838.56	1.23241	0.0153977	8272.61	8715.88	8295.25	7151.75	7251.81	6112.11
NM_130887	Papln	RefSeq_NM	4300	chr12	NP_570957	Q9EPX2|B2RQC4|B7ZN28	Papilin, proteoglycan-like sulfated glycoprotein	224.18	146.945	1.5256	0.0154379	201.171	246.015	225.355	164.269	157.273	119.294
NM_001081236	2410131K14Rik	RefSeq_NM	2670	chr5	NP_001074705	Q8BTG6	RIKEN cDNA 2410131K14 gene	1588.57	1277.51	1.24349	0.0154534	1538.54	1709.61	1517.56	1333.21	1314.91	1184.42
NM_001109747	Cenpw	RefSeq_NM	1527	chr10	NP_001103217	Q3URR0|B2RVH1	Centromere protein W	3604.9	2768.87	1.30194	0.0154599	3455.29	3857.55	3501.87	3041.57	2786.05	2479
NM_025510	2310004I24Rik	RefSeq_NM	1492	chr11	NP_079786	Q99KS6	RIKEN cDNA 2310004I24 gene	707.295	548.161	1.2903	0.0154623	663.385	767.157	691.342	582.085	560.915	501.482
NM_053132	Pcdhb7	RefSeq_NM	3506	chr18	NP_444362	A7XUR3|Q8BQT7|Q8BRL8|Q8CC02|Q8CDY9|Q91XZ3|Q925M2	Protocadherin beta 7	4742.34	3207.34	1.47859	0.0154709	4731.96	4817.31	4677.76	3689.6	3467.71	2464.72
NM_172693	Galnt12	RefSeq_NM	2216	chr4	NP_766281	Q8BGT9|A2ANU2|Q60GT3	UDP-N-acetyl-alpha-D-galactosamine:polypeptide N-acetylgalactosaminyltransferase 12	333.549	268.814	1.24082	0.0154844	330.06	361.986	308.599	276.56	264.764	265.118
NM_011503	Stxbp2	RefSeq_NM	2703	chr8	NP_035633	Q64324|Q548T0|Q99J48	Syntaxin binding protein 2	208.845	151.094	1.38222	0.0154966	184.3	233.272	208.964	147.393	152.124	153.763
NM_026006	Sft2d3	RefSeq_NM	2810	chr18	NP_080282	Q9CSV6|Q8CEL8	SFT2 domain containing 3	1781.08	1196.32	1.48881	0.0155079	1940.1	1789.59	1613.56	1404.85	1149.43	1034.66
NM_001134697	Ctxn3	RefSeq_NM	1472	chr18	NP_001128169	Q8BXZ0	Cortexin 3	268.01	218.164	1.22848	0.0155105	273.403	285.631	244.996	216.944	214.377	223.17
NM_001195034	Acpt	RefSeq_NM	1278	chr7			testicular acid phosphatase	257.998	207.462	1.24359	0.0155122	252.962	281.022	240.008	213.593	204.289	204.504
NM_001033338	Rimbp3	RefSeq_NM	5848	chr16	NP_001028510	Q3V0F0	RIMS binding protein 3	987.476	732.664	1.34779	0.0155128	999.956	942.115	1020.36	807.257	773.292	617.443
NM_023646	Dnaja3	RefSeq_NM	2666	chr16	NP_076135	Q99M87|Q3TJA9	DnaJ (Hsp40) homolog, subfamily A, member 3	410.669	329.193	1.2475	0.0155537	412.87	436.828	382.308	350.615	329.746	307.218
NM_016882	Sart1	RefSeq_NM	5091	chr19	NP_058578	Q9Z315	Squamous cell carcinoma antigen recognized by T-cells 1	1397.51	1073.31	1.30206	0.0155691	1331.74	1510.26	1350.54	1176.51	1062.74	980.671
NM_183111	Rfpl3s	RefSeq_NM	792	chr9	NP_898934	Q8CER3	RIKEN cDNA 4930563M21 gene	77.0819	50.128	1.5377	0.0155873	72.6907	85.1806	73.3742	41.3039	59.6138	49.4665
NM_025669	Sfrs18	RefSeq_NM	4545	chr4	NP_079945	A2AJT4|A2AJT5|A4VCJ3|B2RUA1|Q3TV92|Q8BZE7	Serine/arginine-rich splicing factor 18	20027.5	16075.6	1.24583	0.0155998	18264.3	21521.6	20296.6	16542.3	15845	15839.5
NM_001159640	Tasp1	RefSeq_NM	2238	chr2	NP_780434	Q8R1G1|B1AY83|Q3UJT0	Taspase, threonine aspartase 1	312.149	255.953	1.21956	0.0156224	290.569	337.596	308.283	260.594	252.838	254.428
NM_027481	Sugp1	RefSeq_NM	2287	chr8	NP_081757	Q8CH02|Q3TPQ8	SURP and G patch domain containing 1	6815.44	5361.78	1.27111	0.0156316	6783.03	6980.46	6682.83	5617.5	5796.81	4671.04
NM_009814	Casq2	RefSeq_NM	2489	chr3	NP_033944	O09161|B9EHC7|Q56A03	Calsequestrin 2	128.314	101.881	1.25945	0.0156827	129.871	136.734	118.338	99.8267	96.6446	109.171
NM_028711	Slc25a27	RefSeq_NM	2687	chr17	NP_082987	Q9CX10|Q9D6D0	Solute carrier family 25, member 27	1185.34	881.518	1.34466	0.015699	1117.24	1285.14	1153.64	965.002	903.016	776.534
NM_172858	Pak7	RefSeq_NM	4773	chr2	NP_766446	Q8C015|B1AYC2|Q3V2Z3|Q3V442|Q4KL59|Q8BVB0	P21 protein (Cdc42/Rac)-activated kinase 7	31554.6	24914.3	1.26653	0.0157067	30573.1	32838.8	31252	26606.8	26221.2	21914.8
NM_053168	Trim11	RefSeq_NM	2266	chr11	NP_444398	Q99PQ2|A2AB83	Tripartite motif-containing 11	9956.49	6910.75	1.44072	0.0157069	9850.61	10534.6	9484.31	7753.25	7435.71	5543.3
NM_001164763	Rarres1	RefSeq_NM	1411	chr3	NP_001158235	Q8BVL6	Retinoic acid receptor responder (tazarotene induced) 1	175.757	140.369	1.25211	0.01572	167.842	185.74	173.689	153.97	130.54	136.597
NM_001142681	Chid1	RefSeq_NM	4239	chr7	NP_080798		Chitinase domain containing 1	2058.07	1665.05	1.23604	0.0157326	1973.19	2143.41	2057.61	1803.2	1679.48	1512.46
NM_028636	Man2c1	RefSeq_NM	3221	chr9	NP_082912	Q91W89|Q3TAW2|Q3TBQ3|Q3ZCX9|Q80XU4|Q8BWY6|Q9CTD5	Mannosidase, alpha, class 2C, member 1	30538.5	24938.8	1.22454	0.0157627	30044.6	32408.7	29162.4	25708	26147	22961.2
NM_001013581	Pard3	RefSeq_NM	3233	chr8	NP_296369	Q99NH2|A5D6P2|B2RUK1|B7ZNY3|Q4JJC0|Q8BPQ4|Q8BPQ6	Par-3 (partitioning defective 3) homolog (C. elegans)	108.73	71.0828	1.52962	0.0157742	92.4286	117.997	115.764	78.7965	71.3539	63.0979
NM_001177556	Gng12	RefSeq_NM	4194	chr6	NP_079554	Q9DAS9	Guanine nucleotide binding protein (G protein), gamma 12	400.439	324.628	1.23353	0.015794	399.079	426.203	376.034	347.153	320.64	306.092
NM_011754	Zfp27	RefSeq_NM	3524	chr7	NP_035884	P10077|O88226	Zinc finger protein 27	3166.16	2475.03	1.27924	0.0158376	3171.74	3322.41	3004.33	2677.98	2553.48	2193.63
NM_183366	Adam28	RefSeq_NM	2638	chr14	NP_899222	Q9JLN6|Q60619|Q71U12|Q8C4L9	A disintegrin and metallopeptidase domain 28	127.912	94.1084	1.35919	0.015879	129.849	141.412	112.473	94.2276	94.2476	93.8501
NM_023597	Wdr31	RefSeq_NM	1343	chr4	NP_076086	Q9JHB4|B7ZCH4|B7ZCH5|B7ZCH6	WD repeat domain 31	810.106	641.744	1.26235	0.0158795	750.25	877.423	802.646	680.579	615.325	629.327
NM_026095	Snrpd3	RefSeq_NM	604	chr10	NP_080371	P62320|Q91VM2	Small nuclear ribonucleoprotein D3	21735	16690.9	1.30221	0.0159	21341.5	22795.5	21068	18232.5	17363.9	14476.1
NM_173384	Sox30	RefSeq_NM	2995	chr11	NP_775560	Q8CGW4|Q5SUH8	SRY-box containing gene 30	249.109	182.527	1.36478	0.0159083	237.881	279.803	229.642	172.114	183.328	192.139
NM_013852	Abcf3	RefSeq_NM	3288	chr16	NP_038880	Q8K268	ATP-binding cassette, sub-family F (GCN20), member 3	6408.33	5072.35	1.26339	0.0159544	5993.7	6684.64	6546.64	5321.32	5338.08	4557.63
NM_010431	Hif1a	RefSeq_NM	4775	chr12	NP_034561	Q61221|Q3UCW2|Q3UU00	Hypoxia inducible factor 1, alpha subunit	3298.96	2446.71	1.34833	0.0159548	3066.67	3661.49	3168.71	2632.31	2444.91	2262.89
NM_025443	Pno1	RefSeq_NM	1578	chr11	NP_079719	Q9CPS7	Partner of NOB1 homolog (S. cerevisiae)	7074.78	5690.43	1.24328	0.0159662	6713.12	7524.89	6986.34	6046.54	5814.72	5210.02
NM_030004	Cryl1	RefSeq_NM	1410	chr14	NP_084280	Q99KP3|A7VMV2|Q9D221	Crystallin, lambda 1	17404.3	13782.5	1.26278	0.0159753	17290.8	17910.6	17011.4	14470.3	14809.2	12067.9
NM_027296	Trnt1	RefSeq_NM	2207	chr6	NP_081572	Q8K1J6	TRNA nucleotidyl transferase, CCA-adding, 1	1400.53	1126.31	1.24348	0.0159884	1345.45	1522.64	1333.51	1178.51	1127.83	1072.57
NM_029418	9130401M01Rik	RefSeq_NM	1330	chr15	NP_083694	Q9D2X8|Q3UQ51	RIKEN cDNA 9130401M01 gene	2993.39	2226.48	1.34445	0.0160047	3104.21	3014.5	2861.45	2476.57	2320.04	1882.83
NM_001166630	Dynlt1c	RefSeq_NM	693	chr17	NP_001160102	P51807|A1E5T5|Q5EBK8|Q9CT63	Dynein light chain Tctex-type 1C	15371.7	11295.6	1.36086	0.016018	15598.8	16028.1	14488.3	12220.9	12185.3	9480.64
NM_019879	Suclg1	RefSeq_NM	1407	chr6	NP_063932	Q9WUM5	Succinate-CoA ligase, GDP-forming, alpha subunit	36577.8	28943	1.26378	0.0160195	34926.4	38651.8	36155.1	31136	29763.3	25929.9
NM_009751	Bfsp1	RefSeq_NM	2414	chr2	NP_033881	A2AMT1|O35656	Beaded filament structural protein 1, in lens-CP94	327.486	249.039	1.315	0.0160288	350.363	335.332	296.763	261.483	259.217	226.417
NM_010348	Grik1	RefSeq_NM	3573	chr16	NP_666184	Q60934|Q3UZT1|Q8BQZ0|Q8BRQ3|Q8BRT2|Q8C825|Q8C9A0|Q8K0C2	Glutamate receptor, ionotropic, kainate 1	2010.33	1630.88	1.23267	0.0160438	1994.54	2056.54	1979.92	1636.23	1787.06	1469.35
NM_009964	Cryab	RefSeq_NM	1185	chr9	NP_034094	P23927|Q52L78	Crystallin, alpha B	5454	4074.09	1.3387	0.0160718	4869.31	5846.65	5646.03	4000.72	3817.94	4403.62
NM_194342	Sun2	RefSeq_NM	3711	chr15	NP_919323	Q8BJS4|Q4QQM3|Q6A022	Sad1 and UNC84 domain containing 2	2986.37	2323.47	1.28531	0.0160919	2783.74	3309.81	2865.57	2372.24	2280.05	2318.13
NM_025880	2410002F23Rik	RefSeq_NM	2001	chr7	NP_080156	Q3T9M2|Q3TE80|Q8CBG0|Q9CWW9	RIKEN cDNA 2410002F23 gene	9909.24	7894.32	1.25524	0.0161068	9648.61	10604.2	9474.86	8412.43	8070.48	7200.05
NM_029098	Lmbr1l	RefSeq_NM	2167	chr15	NP_083374	Q9D1E5	Limb region 1 like	505.462	393.283	1.28524	0.0161071	473.725	550.198	492.463	420.891	393.515	365.441
NM_007927	Emd	RefSeq_NM	1303	chrX	NP_031953	O08579|Q3THM8|Q3TIH6|Q3UJP3	Emerin	1140.28	906.463	1.25794	0.0161126	1172.39	1176.35	1072.1	976.264	927.233	815.892
NM_001162493	Mpst	RefSeq_NM	1292	chr15	NP_619611	Q99J99|Q3UW66|Q505N7	Mercaptopyruvate sulfurtransferase	4266.39	3023.54	1.41106	0.0161165	4700.64	3728.34	4370.18	3047.6	2800.27	3222.75
NM_026672	Gstm7	RefSeq_NM	1339	chr3	NP_080948	Q80W21|Q6PJ91	Glutathione S-transferase, mu 7	1441.76	1108.87	1.30021	0.0161182	1438.23	1497.56	1389.49	1215.32	1152.29	959.001
NM_178149	Pik3ip1	RefSeq_NM	2267	chr11	NP_835362	O54785|Q7TMJ8|Q5NBZ8|Q5NC02|Q5NC03|Q5NC04|Q8BS94|Q8CAM1|Q9QWM2|Q9QWM3	Phosphoinositide-3-kinase interacting protein 1	1388.59	1103.83	1.25798	0.016175	1343.73	1445.03	1377.02	1174.77	1162.12	974.604
NM_001039534	Pstk	RefSeq_NM	1130	chr7	NP_001034623	Q8BP74	Phosphoseryl-tRNA kinase	9300.4	7539.31	1.23359	0.0161924	9992.58	9195.75	8712.86	7609.17	7906.35	7102.42
NM_178650	Tbc1d10c	RefSeq_NM	1781	chr19	NP_848765	Q8C9V1	TBC1 domain family, member 10c	278.109	204.225	1.36178	0.0162213	291.478	296.795	246.053	221.386	200.972	190.316
NM_001025589	Rfxank	RefSeq_NM	3652	chr8	NP_035396	Q9Z205|Q3UK69|Q53X17|Q543F0	Regulatory factor X-associated ankyrin-containing protein	316.796	242.518	1.30628	0.0162658	284.469	335.178	330.741	246.584	255.932	225.039
NM_011746	Mkrn3	RefSeq_NM	2565	chr7	NP_035876	Q60764|Q3UY92	Makorin, ring finger protein, 3	1526.18	1106.49	1.3793	0.0163033	1512.92	1636.92	1428.69	1213.77	1169.62	936.078
NM_026819	Dhrs1	RefSeq_NM	1486	chr14	NP_081095	Q99L04|Q3TVU9	Dehydrogenase/reductase (SDR family) member 1	5701.1	4633.89	1.23031	0.0163075	5498.73	6102.06	5502.5	4923.72	4666.12	4311.83
NM_026391	Ppp2r2d	RefSeq_NM	2079	chr7	NP_080667	Q925E7	Protein phosphatase 2, regulatory subunit B, delta isoform	3988.35	3300.85	1.20828	0.0163519	4075.67	4186.18	3703.21	3403.91	3381.06	3117.58
NM_019821	Gltp	RefSeq_NM	1622	chr5	NP_062795	Q9JL62|Q3U011|Q7TMS6	Glycolipid transfer protein	21482.7	15308.9	1.40328	0.0163733	21644.1	22258.1	20545.8	17035	16501.1	12390.6
NM_026981	Dtwd1	RefSeq_NM	1360	chr2	NP_081257	Q9D8U7	DTW domain containing 1	1567.46	1246.47	1.25753	0.0164283	1641.81	1608.17	1452.41	1329.26	1269.74	1140.4
NM_011236	Rad52	RefSeq_NM	1695	chr6	NP_035366	P43352|E0CZA6|Q8VEE2	RAD52 homolog (S. cerevisiae)	1104.89	896.008	1.23312	0.0164301	1044.43	1164.08	1106.15	915.99	952.289	819.743
NM_011156	Prep	RefSeq_NM	2768	chr10	NP_035286	Q9QUR6|Q3TCS0|Q3TQ97|Q543B9|Q8C6A3	Prolyl endopeptidase	1588.45	1258.81	1.26187	0.0164655	1515.18	1648.37	1601.81	1386.26	1257.34	1132.82
NM_028754	0610037L13Rik	RefSeq_NM	1551	chr4	NP_083030	Q8BHG2|A2A8E1|A2A8E2|A2A8E4|B7ZC73	RIKEN cDNA 0610037L13 gene	11970.7	9411.7	1.27189	0.0164709	11272.3	12670.5	11969.2	10306.4	9357.05	8571.62
NM_009968	Cryz	RefSeq_NM	2215	chr3	NP_034098	P47199|Q3UYY0|Q80XR3	Crystallin, zeta	805.45	657.059	1.22584	0.016481	776.326	860.181	779.845	700.678	657.743	612.755
NM_009304	Syngr2	RefSeq_NM	1524	chr11	NP_033330	O55101|B0QZP8|B1ATC2	Synaptogyrin 2	237.508	178.11	1.33349	0.0164815	239.305	256.898	216.321	191.528	182.405	160.398
NM_001044751	Hsd11b1	RefSeq_NM	1355	chr1	NP_032314	P50172|Q3TJI8|Q4JHD9	Hydroxysteroid 11-beta dehydrogenase 1	2896.84	1829.98	1.58299	0.0165696	3148.54	3083.42	2458.56	2032.86	1930.78	1526.31
NM_026024	Ube2t	RefSeq_NM	1079	chr1	NP_080300	Q9CQ37	Ubiquitin-conjugating enzyme E2T (putative)	162.074	126.516	1.28105	0.0165952	168.846	165.007	152.37	138.853	127.608	113.088
NM_026432	Tmem66	RefSeq_NM	1914	chr8	NP_080708	Q8R3Q0	Transmembrane protein 66	10923.8	8946.16	1.22106	0.0166006	10423.2	11436.6	10911.6	9705.85	8803.93	8328.71
NM_009527	Wnt7a	RefSeq_NM	3176	chr6	NP_033553	P24383|Q9DBY3	Wingless-related MMTV integration site 7A	1945.41	1494.82	1.30144	0.0166061	1826.09	2138.42	1871.72	1598.87	1489.28	1396.31
NM_013813	Epb4.1l3	RefSeq_NM	4051	chr17	NP_038841	Q9WV92|A7MCX4|A7YY80|B6ZHD1|D0VYV6|D0VYV7|Q8BGK4|Q8BT38	Erythrocyte protein band 4.1-like 3	99924.1	77521.4	1.28899	0.0166133	98441.1	102570	98761.4	82995.2	83033.3	66535.7
NM_009237	Sox3	RefSeq_NM	2086	chrX	NP_033263	P53784|A2AM37|Q4VBD8|Q5RKW0|Q6P564|Q80XF1	SRY-box containing gene 3	721.167	548.066	1.31584	0.0166439	728.176	743.829	691.495	588.343	589.467	466.389
NM_001146053	Htatip2	RefSeq_NM	1260	chr7	NP_058561	Q9Z2G9|Q3U816|Q3UJL4|Q99KN6	HIV-1 tat interactive protein 2, homolog (human)	896.659	730.368	1.22768	0.0166457	914.365	936.746	838.865	787.105	717.471	686.527
NM_001025590	Kcnj6	RefSeq_NM	3638	chr16	NP_034736	P48542|Q0VB45|Q3UTV4|Q8C4T8|Q8C8Y6	Potassium inwardly-rectifying channel, subfamily J, member 6	256.932	176.32	1.45719	0.0166982	240.173	278.136	252.487	202.431	182.175	144.353
NM_175234	6230409E13Rik	RefSeq_NM	9342	chr4	NP_780443	Q3UMF9|Q6PB64|Q8BHV1	RIKEN cDNA 6230409E13 gene	21434.2	16974.4	1.26274	0.0167511	21052.8	22392.7	20857.1	18299.6	17653.2	14970.4
NM_001105073	Vmn2r41	RefSeq_NM	2559	chr7	NP_001098543		Vomeronasal 2, receptor 41	574.535	454.255	1.26478	0.0167532	590.678	617.081	515.845	455.115	449.697	457.954
NM_001159507	Grip2	RefSeq_NM	5143	chr6	NP_001152979	Q3UYP0|Q499W6	Glutamate receptor interacting protein 2	6791.17	4765.11	1.42519	0.0167618	6809.78	6887.97	6675.76	5408.1	5126.32	3760.9
NM_008637	Nudt1	RefSeq_NM	939	chr5	NP_032663	P53368|Q542J4|Q8VDG0	Nudix (nucleoside diphosphate linked moiety X)-type motif 1	3643.46	3008.93	1.21088	0.016767	3627.13	3790.38	3512.88	3182.98	3109.26	2734.55
NM_019961	Pex3	RefSeq_NM	2303	chr10	NP_064345	Q9QXY9|Q3UIG2|Q8C6F0	Peroxisomal biogenesis factor 3	17199.1	12913.5	1.33188	0.0167733	18054.7	17769.2	15773.4	13951.7	13477.2	11311.5
NM_020603	Wdr46	RefSeq_NM	2235	chr17	NP_065628	Q9Z0H1|Q3UM80|Q8CEZ3|Q8R0T3	WD repeat domain 46	5365.8	4353.8	1.23244	0.01678	5182.82	5681.57	5233	4619.84	4481.84	3959.72
NM_001035245	Trpm3	RefSeq_NM	1637	chr19	NP_796315	B2RUS0|Q3UQF1|Q5F4S6|Q5F4S7|Q5F4S8|Q5F4S9|Q5F4T0|Q69ZE8|Q8BIH6|Q8BJ11|Q8BJE6|Q8BKH4|Q8BKI1	Transient receptor potential cation channel, subfamily M, member 3	6964.56	4861.22	1.43268	0.0167908	7814.03	6842.83	6236.82	5003.81	4340.99	5238.87
NM_016699	Exosc10	RefSeq_NM	2803	chr4	NP_057908	P56960|B1ARY9|B1AVQ3|Q3TRD0|Q3UNK6|Q8K366|Q8R2R0|Q99KY7|Q9CVF6|Q9CYJ3|Q9R0B0	Exosome component 10	4029.92	3285.74	1.22649	0.0167971	3837.44	4300.06	3952.25	3516.07	3263.22	3077.93
NM_026166	Ikbip	RefSeq_NM	3251	chr10	NP_081354	Q9DBZ1	IKBKB interacting protein	1984.08	1513	1.31135	0.0168054	1957.51	2083.74	1910.98	1632.85	1607.62	1298.52
NM_013715	Cops5	RefSeq_NM	1273	chr1	NP_038743	O35864|Q3V0K7	COP9 (constitutive photomorphogenic) homolog, subunit 5 (Arabidopsis thaliana)	36683	30160.5	1.21626	0.0168127	37303.8	37401.9	35343.4	32962.4	29730	27788.9
NM_023175	Nit2	RefSeq_NM	1292	chr16	NP_075664	Q9JHW2	Nitrilase family, member 2	596.186	473.914	1.25801	0.0168308	607.351	624.371	556.835	514.098	474.585	433.058
NM_001008502	Bbs12	RefSeq_NM	2463	chr3	NP_001008502	Q5SUD9|Q3U0J2	Bardet-Biedl syndrome 12 (human)	918.731	657.077	1.39821	0.0168503	930.606	918.278	907.31	706.734	738.049	526.447
NM_001112738	Atp5c1	RefSeq_NM	1815	chr2	NP_065640	Q91VR2|A2AKU9|A2AKV0|A2AKV1|A2AKV2|A2AKV3|Q3UD06|Q8C2Q8|Q9D9D7|Q9ERA8|Q9Z1F5	ATP synthase, H+ transporting, mitochondrial F1 complex, gamma polypeptide 1	288.363	233.322	1.2359	0.0168563	285.733	305.67	273.687	217.066	230.305	252.594
NM_025515	Ccdc90b	RefSeq_NM	1615	chr7	NP_079791	Q8C3X2	Coiled-coil domain containing 90B	2512.28	1882.09	1.33484	0.0168657	2538.04	2632.68	2366.11	2110.31	1906.4	1629.54
NM_026790	Ifi27l1	RefSeq_NM	1053	chr12	NP_919045	Q3UK07|Q70LM9|Q70LN0|Q70LN2|Q70LN3|Q8C6G0|Q9D1E1	Interferon, alpha-inducible protein 27 like 1	3321.8	2521.98	1.31714	0.0168927	2926.02	3578.03	3461.34	2572.64	2519.49	2473.8
NM_013831	Pstpip2	RefSeq_NM	3138	chr18	NP_038859	Q99M15|Q3U4E4|Q4FJU4|Q6GTF6|Q8CCX2	Proline-serine-threonine phosphatase-interacting protein 2	106.03	78.22	1.35554	0.0169034	97.5661	113.505	107.02	87.0623	78.9248	68.6728
NM_173371	H6pd	RefSeq_NM	4739	chr4	NP_775547	Q8CFX1|A2A7A7|A2A7A8|A2A7A9|B2KGW8|B2KGW9|Q3TFM8|Q8BMC8|Q8QZU3	Hexose-6-phosphate dehydrogenase (glucose 1-dehydrogenase)	1467.96	1190.25	1.23333	0.0169226	1461.81	1523.01	1419.08	1268.09	1238.57	1064.08
NM_198026	Iqcc	RefSeq_NM	2213	chr4	NP_932143	A2ADZ8|A8Y5J7|B2KG71	IQ motif containing C	375.078	251.603	1.49075	0.0169266	325.333	429.673	370.228	267.273	248.162	239.374
NM_001081118	Phrf1	RefSeq_NM	5374	chr7	NP_001074587	A6H619|Q3TPE7|Q3TPL9|Q3UVM8|Q7TPB8|Q8C9I2	PHD and ring finger domains 1	325.011	252.762	1.28584	0.0169378	357.977	321.291	295.764	256.53	255.272	246.483
NM_177793	9030224M15Rik	RefSeq_NM	1529	chr10	NP_808461	Q8CCB5	RIKEN cDNA 9030224M15 gene	549.086	350.173	1.56804	0.0169446	584.717	576.611	485.93	363.248	410.763	276.508
NM_027711	Iqgap2	RefSeq_NM	5771	chr13	NP_081987	Q3UQ44|B9EKK3|Q3TU73|Q7TMU5|Q811L1|Q8BV47|Q8C9I3	IQ motif containing GTPase activating protein 2	452.126	362.507	1.24722	0.0170251	459.997	477.41	418.971	389.533	359.372	338.615
NM_007904	Ednrb	RefSeq_NM	3989	chr14	NP_031930	P48302|Q8BJE1|Q8K1V9	Endothelin receptor type B	191.243	147.178	1.29941	0.0170327	207.399	196.207	170.124	144.19	150.593	146.749
NM_016904	Cks1b	RefSeq_NM	757	chr3	NP_058600	P61025|Q9D0L3|Q9D108	CDC28 protein kinase 1b	444.239	353.032	1.25835	0.0170545	449.077	446.773	436.866	389.574	358.624	310.898
NM_016746	Ccnc	RefSeq_NM	3405	chr4	NP_058026	Q62447|Q05BN1|Q05C55|Q0P542|Q3U6Q7|Q3UXL9|Q497T2|Q5PPR1|Q61840|Q6P6A2|Q8CAS3	Cyclin C	10892.2	8231.13	1.3233	0.0170799	10551.5	11533.8	10591.4	9017.31	8613.78	7062.31
NM_001166595	Eif5a	RefSeq_NM	1226	chr11	NP_853613	P63242|Q7TMA1|Q7TMB4|Q7TME3|Q7TNN6|Q7TNN7	Eukaryotic translation initiation factor 5A	1654.89	1317.68	1.25592	0.0171039	1583.56	1823.83	1557.29	1343.53	1301.71	1307.78
NM_028295	Pdia5	RefSeq_NM	1823	chr16	NP_082571	Q921X9|Q9CSM8	Protein disulfide isomerase associated 5	98.9332	71.0038	1.39335	0.0171333	88.6525	109.008	99.139	63.0313	74.3679	75.6122
NM_001173483	Rlbp1	RefSeq_NM	2138	chr7	NP_065624	Q9Z275|Q544Y3	Retinaldehyde binding protein 1	324.163	215.439	1.50466	0.0171628	290.929	371.142	310.419	242.235	198.545	205.538
NM_001139503	Dnlz	RefSeq_NM	2796	chr2	NP_081104	Q9D113|Q8K0F4	DNL-type zinc finger	5521.41	4462.73	1.23723	0.0172277	5677.78	5817.34	5069.11	4616.76	4592.03	4179.4
NM_001164823	Tmem42	RefSeq_NM	480	chr9	NP_079615	Q9CR22	Transmembrane protein 42	6428.54	4987.97	1.28881	0.0172899	5931.97	6920.91	6432.75	5367	5029.73	4567.18
NM_177135	D830030K20Rik	RefSeq_NM	1424	chr14	NP_796109	A6NAU7|Q5FWC9|Q8BGG1	RIKEN cDNA D830030K20 gene	398.344	306.259	1.30068	0.0173087	392.285	413.885	388.861	318.867	336.775	263.135
NM_001164785	Adamts20	RefSeq_NM	6988	chr15	NP_803180	P59511|Q0V926|Q3ULV2|Q3UQW9	A disintegrin-like and metallopeptidase (reprolysin type) with thrombospondin type 1 motif, 20	4171.31	2772.8	1.50437	0.0173786	4379.88	4191.55	3942.51	3180.44	3028.15	2109.81
NM_026591	Mrpl24	RefSeq_NM	949	chr3	NP_080867	Q9CQ06	Mitochondrial ribosomal protein L24	1526.45	1254.5	1.21678	0.0173929	1611.43	1515.57	1452.35	1326.95	1282.77	1153.77
NM_029832	Ddrgk1	RefSeq_NM	1101	chr2	NP_084108	Q80WW9|B0R015	DDRGK domain containing 1	3268.06	2675	1.2217	0.0174086	3071.42	3486.13	3246.63	2802.15	2728	2494.86
NM_013764	Dguok	RefSeq_NM	1110	chr6	NP_038792	Q9QX60|Q3TKB4|Q504N4|Q8CBU2|Q91XI5	Deoxyguanosine kinase	3726.82	2840.15	1.31219	0.0174189	3911.71	3786.19	3482.55	3013.79	3041.61	2465.06
NM_175557	Zfp384	RefSeq_NM	3061	chr6	NP_780766	A9X426|A9X427|Q3T9J2|Q3U1E7|Q6P3F1|Q8C3E0	Zinc finger protein 384	14557.8	11358	1.28172	0.0174468	14520.1	14932.5	14220.8	11886.4	12388.3	9799.3
NM_134052	Adi1	RefSeq_NM	1676	chr12	NP_598813	Q99JT9	Acireductone dioxygenase 1	1213.8	910.448	1.33318	0.0174475	1139.64	1305.58	1196.17	986.543	953.83	790.972
NM_153119	Plekho2	RefSeq_NM	3327	chr9	NP_694759	Q8K124|Q3T983	Pleckstrin homology domain containing, family O member 2	19235.1	15956.8	1.20545	0.0174522	19381.8	18733.8	19589.6	17514.5	14870.9	15485.1
NM_026402	Atg3	RefSeq_NM	2013	chr16	NP_080678	Q9CPX6	Autophagy-related 3 (yeast)	15165.8	12628.6	1.20091	0.0175023	14606.4	16013.3	14877.6	13451.4	12667.8	11766.6
NM_010690	Lats1	RefSeq_NM	7222	chr10	NP_034820	Q8BYR2|B2RY46	Large tumor suppressor	132.45	101.322	1.30722	0.0175033	127.782	141.691	127.876	102.31	112.056	89.5993
NM_175538	E130304F04Rik	RefSeq_NM	4103	chr13_random	NP_780747	Q8BHI9	RIKEN cDNA E130304F04 gene	242.619	177.948	1.36343	0.0175259	225.628	266.205	236.023	183.007	194.419	156.417
NM_001142631	Spdya	RefSeq_NM	1247	chr17	NP_083530	Q5IBH7|B2RWC8|B8JJB9|B8JJC0|Q9D4W8	Speedy homolog A (Xenopus laevis)	107.285	80.2519	1.33686	0.0175391	118.876	95.7896	107.191	79.9294	83.7	77.1264
NM_028751	Tjap1	RefSeq_NM	2557	chr17	NP_083027		Tight junction associated protein 1	11708.8	8873.23	1.31957	0.0175449	11157.2	12528	11441.2	9586.96	9341.32	7691.42
NM_139297	Ugp2	RefSeq_NM	3097	chr11	NP_647458	Q91ZJ5|Q3U548|Q8R0M2	UDP-glucose pyrophosphorylase 2	10418.7	8010.36	1.30065	0.0175608	9590.47	11347.6	10318	8342.07	8376.27	7312.75
NM_001037762	Zdhhc12	RefSeq_NM	1152	chr2	NP_079704	Q8VC90|A2BE99|A2BEA0	Zinc finger, DHHC domain containing 12	438.376	344.095	1.27399	0.0175977	428.291	483.405	403.431	354.512	339.017	338.757
NM_001039692	Arhgap12	RefSeq_NM	5034	chr18	NP_083553	Q8C0D4|B2RUJ8|Q8R1F4|Q9CZD7	Rho GTPase activating protein 12	883.714	645.476	1.36909	0.0176273	971.249	911.738	768.155	644.755	627.762	663.911
NM_138668	Ufsp2	RefSeq_NM	1556	chr8	NP_619609	Q99K23	UFM1-specific peptidase 2	5222.78	4290.24	1.21736	0.0176391	5330.5	5333.8	5004.04	4697.26	4196.12	3977.34
NM_013497	Creb3	RefSeq_NM	1582	chr4	NP_038525	Q61817|Q3UNH6	CAMP responsive element binding protein 3	6186.95	5039.84	1.22761	0.0176515	5921.65	6613.05	6026.15	5339.2	5123.43	4656.9
NM_170597	Creg2	RefSeq_NM	5799	chr1	NP_733485	Q8BGC9|Q3UY95|Q3UYF8	Cellular repressor of E1A-stimulated genes 2	5421.5	3809.65	1.4231	0.0176827	5764.1	5477.56	5022.84	4095.06	4227.41	3106.48
NM_172761	Mthfsd	RefSeq_NM	2444	chr8	NP_766349	Q3URQ7|D3Z4L1	Methenyltetrahydrofolate synthetase domain containing	2147.72	1718.9	1.24947	0.0176883	2138.32	2270.23	2034.59	1801.57	1809.39	1545.73
NM_029236	Bcdin3d	RefSeq_NM	1271	chr15	NP_083512	Q91YP1	BCDIN3 domain containing	4374.37	3627.41	1.20592	0.0176962	4253.94	4596.98	4272.18	3869.3	3678.23	3334.7
NM_029182	Rasd2	RefSeq_NM	2810	chr8	NP_083458	P63032|Q8JZW1	RASD family, member 2	34106.5	25122.7	1.35759	0.0176987	35117.7	34980.5	32221.3	27878.7	26508.5	20981
NM_183150	BC003965	RefSeq_NM	3046	chr17	NP_898973	Q6RUT7|Q3URN7	CDNA sequence BC003965	4125.31	3248.35	1.26997	0.0177039	4551.21	3976.77	3847.97	3375.64	3198.93	3170.49
NM_007783	Csk	RefSeq_NM	2292	chr9	NP_031809	P41241|Q3UVH2|Q8BIS9|Q8VCW1	C-src tyrosine kinase	2565.49	2035.07	1.26064	0.0177595	2532.39	2795.34	2368.73	2144.65	2004.39	1956.16
NM_020491	Sssca1	RefSeq_NM	690	chr19	NP_065237	P56873|Q545N1|Q9CZE1|Q9D002	Sjogren's syndrome/scleroderma autoantigen 1 homolog (human)	6191.94	5013.43	1.23507	0.0178028	5774.02	6702.24	6099.55	5276.47	4829.78	4934.03
NM_012001	Cops4	RefSeq_NM	1771	chr5	NP_036131	O88544|Q14AI7|Q3TIJ1	COP9 (constitutive photomorphogenic) homolog, subunit 4 (Arabidopsis thaliana)	11692.6	9557.61	1.22338	0.0178047	11178.2	12330.1	11569.6	10121	9846.93	8704.86
NM_145546	Gtf2b	RefSeq_NM	1267	chr3	NP_663521	P62915|Q3ULN2|Q3UNY0|Q3UZJ3	General transcription factor IIB	6978.06	5717.1	1.22056	0.0178344	6679.12	7257.66	6997.41	6229.19	5651.18	5270.93
NM_029609	Lhpp	RefSeq_NM	1607	chr7	NP_083885	Q9D7I5	Phospholysine phosphohistidine inorganic pyrophosphate phosphatase	12937.6	10737.6	1.20489	0.0178686	12741	13364	12708	11260	11266.5	9686.4
NM_029609	Lhpp	RefSeq_NM	1607	chr7	NP_083885	Q9D7I5	Phospholysine phosphohistidine inorganic pyrophosphate phosphatase	12937.6	10737.6	1.20489	0.0178686	12741	13364	12708	11260	11266.5	9686.4
NM_001166743	Vmn1r117	RefSeq_NM	924	chr7	NP_001160215		Vomeronasal 1 receptor 117	475.452	321.778	1.47758	0.0178737	467.628	545.89	412.839	328.842	332.467	304.026
NM_025395	Chchd5	RefSeq_NM	1313	chr2	NP_079671	Q9CQP3|Q52KC5	Coiled-coil-helix-coiled-coil-helix domain containing 5	2828.13	2245.15	1.25966	0.0179046	2665.91	3049.15	2769.32	2394.01	2280	2061.44
NM_178089	Hnrnpul1	RefSeq_NM	1233	chr7	NP_835190	Q8VDM6	Heterogeneous nuclear ribonucleoprotein U-like 1	944.452	768.325	1.22924	0.0179167	1003.02	937.999	892.332	772.164	822.012	710.798
NM_019420	B3galt4	RefSeq_NM	1599	chr17	NP_062293	Q9Z0F0	UDP-Gal:betaGlcNAc beta 1,3-galactosyltransferase, polypeptide 4	1705.71	1307.16	1.3049	0.0179633	1786.51	1741.33	1589.28	1468.85	1265.06	1187.57
NM_001111025	Pigx	RefSeq_NM	1013	chr16	NP_077784	Q99LV7	Phosphatidylinositol glycan anchor biosynthesis, class X	1278.02	1035.35	1.23439	0.0180115	1222.54	1388.13	1223.38	1091.02	1027.14	987.882
NM_029010	Glb1l	RefSeq_NM	3451	chr1	NP_083286	Q8VC60	Galactosidase, beta 1-like	308.12	248.442	1.24021	0.018021	278.768	330.983	314.611	249.436	248.293	247.598
NM_001163310	Rit1	RefSeq_NM	2364	chr3	NP_033095	P70426	Ras-like without CAAX 1	857.244	711.515	1.20481	0.0180512	794.703	921.316	855.712	729.402	698.993	706.151
NM_001099675	Tomm5	RefSeq_NM	651	chr4	NP_001128118	B1AXP6	Translocase of outer mitochondrial membrane 5 homolog (yeast)	11045.6	8205.88	1.34606	0.0180519	10204.1	12295.7	10636.9	8390.47	8725.17	7501.98
NM_172839	Ccnj	RefSeq_NM	3819	chr19	NP_766427	Q3TZI6	Cyclin J	72.4241	46.5044	1.55736	0.0180605	73.4477	81.176	62.6488	54.0595	40.3884	45.0653
NM_027914	Bbs10	RefSeq_NM	2753	chr10	NP_082190	Q9DBI2	Bardet-Biedl syndrome 10 (human)	2701.92	1928.85	1.40079	0.0181619	2649.11	2939.1	2517.54	2119.97	2048.87	1617.7
NM_011605	Tmpo	RefSeq_NM	3776	chr10	NP_035735	Q61033|Q61029|B2RUB9|Q3TNH0|Q3TXQ1|Q3U7B3|Q3U955|Q3UCI5|Q3UR33|Q78WP6	Thymopoietin	920.782	591.846	1.55578	0.0181705	936.199	967.288	858.859	702.993	633.329	439.217
NM_173732	Tmem194	RefSeq_NM	1521	chr10	NP_776093	Q6ZQE4|Q3V0Q3|Q8K2N3	Transmembrane protein 194	293.408	217.851	1.34683	0.0181723	293.643	316.981	269.599	237.57	225.24	190.742
NM_146639	Olfr1138	RefSeq_NM	936	chr2	NP_666850	Q8VFQ9	Olfactory receptor 1138	67.6445	55.0327	1.22917	0.0181754	61.834	73.073	68.0263	54.3385	55.459	55.3006
NM_001008233	Plekhn1	RefSeq_NM	2210	chr4	NP_001008234	Q8C886	Pleckstrin homology domain containing, family N member 1	399.426	281.994	1.41643	0.0181832	422.797	407.869	367.611	323.197	287.697	235.089
NM_175378	Clip4	RefSeq_NM	2087	chr17	NP_780587	Q8CI96|Q3TTL7	CAP-GLY domain containing linker protein family, member 4	444.512	335.434	1.32518	0.0182151	471.863	465.511	396.161	351.795	348.156	306.352
NM_172491	D130040H23Rik	RefSeq_NM	2002	chr8	NP_766079	Q8BII3	RIKEN cDNA D130040H23 gene	522.856	378.307	1.3821	0.018246	528.041	561.039	479.489	416.791	396.847	321.283
NM_175112	Rae1	RefSeq_NM	1715	chr2	NP_780321	Q8C570|A2ASC6|A2ASC7|Q6PAS9|Q8CBU3	RAE1 RNA export 1 homolog (S. pombe)	2796.08	2274.99	1.22905	0.0182693	2579.18	2998.22	2810.83	2325.15	2344.5	2155.34
NM_054103	Stk33	RefSeq_NM	2402	chr7	NP_473444	Q924X7|A1L0V5|A7E1Y2|A7E1Y3	Serine/threonine kinase 33	73.9406	50.4109	1.46676	0.0182923	67.8118	86.1387	67.8712	50.3355	51.0933	49.8038
NM_177915	Igsf1	RefSeq_NM	1756	chrX	NP_899179	Q7TQA1|Q8BVV4	Immunoglobulin superfamily, member 1	83.6241	65.4178	1.27831	0.0183415	86.8492	82.8627	81.1604	66.6623	72.3776	57.2135
NM_145438	Llgl2	RefSeq_NM	3557	chr11	NP_663413	Q3TJ91|B1ATA7|B1ATA8|B1ATA9|Q8BVC8	Lethal giant larvae homolog 2 (Drosophila)	927.633	661.34	1.40266	0.018361	921.046	972.551	889.303	726.112	726.26	531.649
NM_001163749	2310057J16Rik	RefSeq_NM	4306	chr8	NP_081447	Q80VC9	RIKEN cDNA 2310057J16 gene	8346.22	6495.54	1.28491	0.0183711	8055.82	9163.53	7819.3	6241.11	6260.48	6985.04
NM_029384	2210411K11Rik	RefSeq_NM	1051	chr7	NP_083660	A9JSM3|Q9D7T0	RIKEN cDNA 2210411K11 gene	217.314	168.518	1.28956	0.0183859	198.629	230.786	222.527	184.33	164.715	156.51
NM_144829	Aarsd1	RefSeq_NM	1346	chr11	NP_659078	Q3THG9|A2A4P3|A2AI35|Q9D0U4	Alanyl-tRNA synthetase domain containing 1	3260.93	2575.2	1.26628	0.0184078	3402.72	3278.05	3102.01	2768.44	2689.93	2267.22
NM_027532	3200002M19Rik	RefSeq_NM	799	chr7	NP_081808	P60007|Q3UT90|Q66JW5|Q9D3A0	RIKEN cDNA 3200002M19 gene	940.225	766.981	1.22588	0.0185039	869.825	1010.22	940.633	782.535	790.924	727.484
NM_026149	Nudcd1	RefSeq_NM	3447	chr15	NP_080425		NudC domain containing 1	350.304	291.875	1.20018	0.0185119	348.77	372.907	329.234	300.582	300.183	274.861
NM_027733	Spata24	RefSeq_NM	726	chr18	NP_083761	Q6P926	Spermatogenesis associated 24	907.557	679.913	1.33481	0.0185312	812.241	1015.26	895.169	690.707	666.683	682.348
NM_030137	Cstad	RefSeq_NM	833	chr2	NP_084413	Q9D245	CSA-conditional, T cell activation-dependent protein	2546.58	1942.26	1.31114	0.0185446	2321.13	2796.2	2522.4	2066.11	1958.72	1801.94
NM_177312	6330408A02Rik	RefSeq_NM	3366	chr7	NP_796286	Q6DI92	RIKEN cDNA 6330408A02 gene	2245.9	1686.7	1.33154	0.0185597	2257.36	2334.21	2146.13	1807.3	1836.11	1416.69
NM_007455	Ap1g2	RefSeq_NM	2694	chr14	NP_031481	O88512|Q2YDV3|Q3U9D1|Q3UHW6	Adaptor protein complex AP-1, gamma 2 subunit	1037.72	831.49	1.24803	0.0185748	1056.41	1043.63	1013.13	883.279	884.21	726.98
NM_028376	Pfn4	RefSeq_NM	1306	chr12	NP_082652	Q9D6I3|Q6JEK6	Profilin family, member 4	523.663	422.578	1.23921	0.0185771	479.398	556.741	534.851	447.255	416.632	403.846
NM_198599	Map6d1	RefSeq_NM	3290	chr16	NP_941001	Q14BB9	MAP6 domain containing 1	8236.69	6024.89	1.36711	0.0186123	8257.43	8340.99	8111.65	6745.61	6437.35	4891.7
NM_011825	Grem2	RefSeq_NM	3745	chr1	NP_035955	O88273|Q3TST1	Gremlin 2 homolog, cysteine knot superfamily (Xenopus laevis)	16990.9	12903.8	1.31673	0.0186346	17125.5	17355.7	16491.5	14220	13631	10860.6
NM_020000	Med8	RefSeq_NM	1845	chr4	NP_776067	Q9D7W5|A2A9C4|A2A9C5|A2A9C6|A2A9C8|Q9CY05|Q9DAY7	Mediator of RNA polymerase II transcription, subunit 8 homolog (yeast)	3633.81	2750.36	1.32121	0.0186551	3193.82	3921.82	3785.8	2776.16	2640.04	2834.89
NM_001033273	5031439G07Rik	RefSeq_NM	5032	chr15	NP_001028445	Q3UE31|B1APX2|Q69ZV3	RIKEN cDNA 5031439G07 gene	323.923	239.934	1.35005	0.01867	329.682	325.84	316.247	273.941	245.95	199.911
NM_133907	Ube3c	RefSeq_NM	5033	chr5	NP_598668	Q80U95	Ubiquitin protein ligase E3C	1594.64	1284.9	1.24106	0.0186737	1582.94	1678.05	1522.93	1389.77	1305.2	1159.73
NM_001082412	Mcart6	RefSeq_NM	3208	chrX	NP_001107651	A2AF28|A2AF34|A2AF35	Mitochondrial carrier triple repeat 6	276.071	216.329	1.27616	0.0186862	274.191	302.214	251.807	208.643	227.199	213.145
NM_001198789	Gm5918	RefSeq_NM	722	chr9	NP_001185718		Predicted gene 5918	1086.11	867.388	1.25217	0.0186998	1039.19	1157.46	1061.69	918.38	904.468	779.317
NM_019643	Fam60a	RefSeq_NM	2640	chr6	NP_062617	Q8C8M1	Family with sequence similarity 60, member A	7443.55	5110.54	1.45651	0.0187065	7551.31	7877.56	6901.77	5819.61	5457.82	4054.18
NM_172145	Fam176b	RefSeq_NM	1363	chr4	NP_742157	Q8K2Y3|B1AW02	Family with sequence similarity 176, member B	4804.27	3983.04	1.20618	0.0187228	4794.84	5175.69	4442.26	4050.75	3969.55	3928.8
NM_026894	1500001M20Rik	RefSeq_NM	1183	chr6	NP_081170	Q3TUH1	RIKEN cDNA 1500001M20 gene	996.232	798.467	1.24768	0.0187562	990.324	1032.42	965.958	867.91	821.086	706.406
NM_145744	Dusp15	RefSeq_NM	538	chr2	NP_665687	Q8R4V2|B7ZMN9	Dual specificity phosphatase-like 15	2546.67	2062.15	1.23496	0.0187778	2594.83	2602.08	2443.09	2231.97	2113.52	1840.95
NM_133750	Fam118a	RefSeq_NM	2560	chr15	NP_796041	Q91YN1	Family with sequence similarity 118, member A	563.088	441.965	1.27406	0.0188028	524.357	597.264	567.643	469.296	461.674	394.925
NM_007695	Chi3l1	RefSeq_NM	1704	chr1	NP_031721	Q61362|B0FEU7|Q3U291	Chitinase 3-like 1	491.548	368.034	1.3356	0.018816	517.449	501.925	455.269	416.532	361.918	325.652
NM_019566	Rhog	RefSeq_NM	1264	chr7	NP_062512	P84096|B2KKU6|Q3UDZ1	Ras homolog gene family, member G	4082.61	3247.45	1.25717	0.018818	3991.47	4358.63	3897.74	3516.96	3285.24	2940.17
NM_153520	Opalin	RefSeq_NM	892	chr19	NP_705740	Q7M750|Q3USW3	Oligodendrocytic myelin paranodal and inner loop protein	20495.8	13233.5	1.54878	0.0188717	22315.2	21082.3	18089.8	15309.6	13904.8	10486.2
NM_001029982	Sec23ip	RefSeq_NM	4578	chr7	NP_001025153	Q6NZC7|A0AUN0|Q3UY74|Q4G0C0	Sec23 interacting protein	1821.44	1490.77	1.22181	0.0189083	1823.44	1855.54	1785.35	1606.65	1538.98	1326.68
NM_025912	2010011I20Rik	RefSeq_NM	3609	chr2	NP_080188	Q9D8B6|Q3UFK7|Q3UFZ3	RIKEN cDNA 2010011I20 gene	754.282	627.586	1.20188	0.01891	737.181	807.435	718.231	665.976	607.985	608.796
NM_028060	Slc35f2	RefSeq_NM	2568	chr9	NP_082336	Q7TML3	Solute carrier family 35, member F2	63.7187	51.1844	1.24489	0.0189105	61.5127	68.1923	61.4512	55.0391	51.7638	46.7503
NM_153503	Rnf113a1	RefSeq_NM	1140	chrX	NP_705723	Q3UJW4|Q8R3P8	Ring finger protein 113A1	3963.94	3128.52	1.26703	0.0189129	3929.53	4187.56	3774.72	3431.32	3155.57	2798.67
NM_183309	Gm5111	RefSeq_NM	964	chr6	NP_899132	Q3SXC7|Q3SXC8|Q8C9M4	Predicted gene 5111	106.689	77.54	1.37593	0.0189693	99.3058	121.591	99.171	80.7023	77.2687	74.6491
NM_001033345	Gm216	RefSeq_NM	2101	chr1	NP_001028517	B9EKE5	Predicted gene 216	193.092	151.24	1.27673	0.018978	190.865	209.238	179.172	156.857	137.987	158.874
NM_001199003	Rgs7	RefSeq_NM	2502	chr1	NP_036010	O54829|Q45FE1|Q45FE2|Q45FE4|Q45FE5|Q80XD3	Regulator of G protein signaling 7	8203.31	6309.85	1.30008	0.019042	8489.48	8567.53	7552.93	6766.16	6599.8	5563.58
NM_139226	Onecut3	RefSeq_NM	4705	chr10	NP_631972	Q8K557	One cut domain, family member 3	54.6665	36.9875	1.47797	0.0190425	54.1635	62.0899	47.7461	41.1322	35.4597	34.3706
NM_145851	Cables2	RefSeq_NM	2945	chr2	NP_665850	Q8K3M5|A2ABW9|Q7TSU3|Q8R3U5	CDK5 and Abl enzyme substrate 2	7810.2	6095.3	1.28135	0.0190438	7240.79	8490.39	7699.42	6398.83	6319.23	5567.86
NM_194060	Foxo6	RefSeq_NM	2528	chr4	NP_918949	Q70KY4|Q5RJI9	Forkhead box O6	8912.27	7090.38	1.25695	0.019059	8652.95	9113.04	8970.81	7653.94	7437.02	6180.16
NM_028040	Rpusd4	RefSeq_NM	1827	chr9	NP_082316	Q9CWX4	RNA pseudouridylate synthase domain containing 4	1826.94	1504.48	1.21433	0.0191322	1868.74	1880.61	1731.46	1597.8	1548.47	1367.16
NM_001008546	Tardbp	RefSeq_NM	6425	chr4	NP_663531	Q921F2|C9DT14|D2KPZ5|Q05C33|Q544R5|Q6VYI4|Q6VYI5|Q8BLD4|Q8BUM1|Q8R0B4	TAR DNA binding protein	8525.99	6160.6	1.38395	0.0191368	8909.6	8946.3	7722.06	6627.11	6645.23	5209.47
NM_177182	Bhlha9	RefSeq_NM	1225	chr11	NP_796156	Q5RJB0	Basic helix-loop-helix family, member a9	1221.92	867.639	1.40832	0.0191925	1201.9	1285.43	1178.42	975.021	933.691	694.205
NM_028299	2700029M09Rik	RefSeq_NM	1210	chr8	NP_082575	Q8CFE2|P51791|Q3TF45|Q3TTK0|Q3UEX5|Q6PEV2|Q6PGA5|Q790S0|Q8K4W7|Q8K4W8|Q8K4W9|Q8K4X1	RIKEN cDNA 2700029M09 gene	19842.3	15841.4	1.25256	0.0192024	18382.4	21270.1	19874.3	16413.7	16557.7	14552.8
NM_001102407	Rbm8a	RefSeq_NM	2631	chr3	NP_080151	Q9CWZ3|Q9CT44	RNA binding motif protein 8a	11901.3	9316.93	1.27738	0.0192104	12271	12120.5	11312.4	10006.5	9849.6	8094.7
NM_011675	Uck1	RefSeq_NM	1966	chr2	NP_035805	P52623|A2AN37|Q3V218|Q64450	Uridine-cytidine kinase 1	2549.83	1989.22	1.28182	0.019224	2467.99	2705.32	2476.17	2092.16	2136.36	1739.14
NM_013503	Drd5	RefSeq_NM	2802	chr5	NP_038531	Q8BLD9|B2RQS5|Q64123	Dopamine receptor D5	1541.07	1124.23	1.37077	0.0192394	1544.05	1624.26	1454.89	1201.18	1242.72	928.799
NM_001013390	Scn4b	RefSeq_NM	4244	chr9	NP_001013408	Q7M729|Q1MXF9	Sodium channel, type IV, beta	16360.4	12392.7	1.32016	0.0192428	16428.2	17135.7	15517.4	13371.6	13284.7	10521.9
NM_001162855	Nsmce4a	RefSeq_NM	1484	chr7	NP_001156327	Q5EBG4	Non-SMC element 4 homolog A (S. cerevisiae)	6154.4	4975.9	1.23684	0.0192458	5944.4	6443.23	6075.55	5251.32	5245.74	4430.65
NM_178891	Prmt6	RefSeq_NM	2453	chr3	NP_849222	Q6NZB1	Protein arginine N-methyltransferase 6	1562.38	1003.75	1.55655	0.0192592	1688.84	1558.7	1439.6	1104.78	1158.08	748.386
NM_019994	Ralgapa1	RefSeq_NM	7922	chr12	NP_064378	Q6GYP7|B7ZNA3|Q3U5E2|Q9D5Q4	Ral GTPase activating protein, alpha subunit 1	1090.75	899.183	1.21304	0.0193554	1159.04	1095.08	1018.12	922.736	935.262	839.551
NM_001039039	Kctd21	RefSeq_NM	2975	chr7	NP_001034128	Q3URF8|B2RTJ2	Potassium channel tetramerisation domain containing 21	10099.2	8054	1.25393	0.0193573	9695.88	11041.6	9560.03	8357.8	8270.97	7533.22
NM_025522	Dhrs7	RefSeq_NM	1318	chr12	NP_079798	Q9CXR1	Dehydrogenase/reductase (SDR family) member 7	4832.91	3848.46	1.2558	0.0193919	4521.12	5261.76	4715.84	4045.93	3912.62	3586.83
NM_001005605	Aebp2	RefSeq_NM	6192	chr6	NP_848918	Q9Z248	AE binding protein 2	3372.07	2744.83	1.22852	0.0194255	3314.61	3597.32	3204.29	2911.37	2805.38	2517.75
NM_029320	Pibf1	RefSeq_NM	3271	chr14	NP_083730	Q14CF8|Q3UF45|Q8BIR5|Q9CVX7|Q9D551	Progesterone immunomodulatory binding factor 1	2100.84	1597.77	1.31486	0.0194935	2084.63	2237.55	1980.36	1749.5	1660.58	1383.21
NM_001177956	Gpm6b	RefSeq_NM	4948	chrX	NP_075611	P35803|A2AEG3|A2AEG6|A2AEG8|Q3US81|Q3V0Z9	Glycoprotein m6b	16309.3	13220.5	1.23364	0.0195008	14870.8	17391.3	16665.7	13840.1	13099.9	12721.3
NM_028310	2810006K23Rik	RefSeq_NM	1636	chr5	NP_082586	Q80VP5	RIKEN cDNA 2810006K23 gene	117.002	89.9022	1.30143	0.0195952	111.648	128.461	110.897	94.5479	93.916	81.2428
NM_001042671	Gpcpd1	RefSeq_NM	3703	chr2	NP_083078	Q8C0L9|A2AMD4|A2AMD6|A2AMD7|B0R058	Glycerophosphocholine phosphodiesterase GDE1 homolog (S. cerevisiae)	16779.9	11473.6	1.46248	0.0196144	17317.9	17061.2	15960.6	12645.9	12983.7	8791.16
NM_027460	Slc25a33	RefSeq_NM	1877	chr4	NP_081736	Q3TZX3|B2KFP6	Solute carrier family 25, member 33	904.577	736.182	1.22874	0.01962	921.147	903.101	889.483	813.425	733.074	662.047
NM_013792	Naglu	RefSeq_NM	2504	chr11	NP_038820	A2BFA6|O54752|O88325	Alpha-N-acetylglucosaminidase (Sanfilippo disease IIIB)	3330.74	2104.03	1.58303	0.0196243	3836.38	3195.51	2960.34	2218.48	2366.85	1726.75
NM_022014	Fn3k	RefSeq_NM	1006	chr11	NP_071297	Q9ER35|B1ATT8|Q6P264|Q7TQJ3	Fructosamine 3 kinase	10021.2	8208.45	1.22084	0.0196481	9420.77	10785.7	9857.06	8690.59	8152.38	7782.38
NM_001164251	Tpm1	RefSeq_NM	1210	chr9	NP_077745	P58771|A2RRI1|B7ZNL3|Q545Y3|Q564G1|Q8BP43|Q8BSH3	Tropomyosin 1, alpha	4018.88	3110.77	1.29192	0.0196623	3637.82	4447.89	3970.92	3214.36	3035.4	3082.55
NM_133859	Olfml3	RefSeq_NM	1736	chr3	NP_598620	Q8BK62	Olfactomedin-like 3	11310.8	8527.3	1.32643	0.0196812	11014.9	12285.1	10632.5	9210.89	8920.66	7450.35
NM_207705	Elmo2	RefSeq_NM	3242	chr2	NP_997589	Q8BHL5|A2A5A4|A2A5A5|A2A5A7|Q5GMG0|Q5GMG5	Engulfment and cell motility 2, ced-12 homolog (C. elegans)	364.071	262.868	1.385	0.019701	349.482	384.048	358.684	295.761	278.616	214.227
NM_001081139	Ankrd35	RefSeq_NM	4054	chr3	NP_001074608	A6H648|B7ZNG5|Q8BYG3	Ankyrin repeat domain 35	4554.81	3385	1.34559	0.0197369	4655.12	4707.13	4302.18	3814.94	3490.75	2849.31
NM_028584	Marveld3	RefSeq_NM	2451	chr8	NP_997612	Q9D956	MARVEL (membrane-associating) domain containing 3	137.481	94.9728	1.44759	0.0198046	142.828	145.626	123.99	108.046	99.2595	77.6129
NM_172543	Fam117a	RefSeq_NM	2334	chr11	NP_766131	Q7TNF9	Family with sequence similarity 117, memberA	2439.84	1708.08	1.42841	0.0198158	2518.06	2537.68	2263.77	1870.71	1892.44	1361.07
NM_010571	Irs3	RefSeq_NM	2337	chr5	NP_034701	O54718|Q4QQK2	Insulin receptor substrate 3	181.548	148.4	1.22337	0.0198436	187.317	188.771	168.556	136.675	152.407	156.117
NM_001161823	Kdm4a	RefSeq_NM	4616	chr4	NP_759014	Q8BW72|A2A8L8|A2A8L9	Lysine (K)-specific demethylase 4A	214.9	162.398	1.32329	0.0198661	223.234	232.5	188.967	167.668	166.079	153.449
NM_145963	Kcnj14	RefSeq_NM	2639	chr7	NP_666075	Q8JZN3|Q8R1Z6	Potassium inwardly-rectifying channel, subfamily J, member 14	1481.79	1064.51	1.39198	0.0198943	1482.95	1510.14	1452.27	1179.63	1169.15	844.76
NM_001161825	Pex7	RefSeq_NM	1816	chr10	NP_032848	P97865|B7ZNK8	Peroxisomal biogenesis factor 7	696.042	475.923	1.46251	0.019923	790.275	687.997	609.855	507.902	497.022	422.846
NM_194345	Fam160b2	RefSeq_NM	4051	chr14	NP_919326	Q80YR2|Q8C4T0	Family with sequence similarity 160, member B2	17176.3	14102.7	1.21794	0.0200201	16156.3	18575.2	16797.3	14654.5	14296.9	13356.7
NM_011915	Wif1	RefSeq_NM	2242	chr10	NP_036045	Q9WUA1|Q3TYU1|Q99KR2	Wnt inhibitory factor 1	105.531	78.3775	1.34644	0.0200305	115.147	98.4773	102.968	71.3116	88.6822	75.1388
NM_018870	Pgam2	RefSeq_NM	906	chr11	NP_061358	O70250|Q5NCI4	Phosphoglycerate mutase 2	1648.07	1297.32	1.27036	0.0201255	1504.78	1780.12	1659.32	1350.08	1343.44	1198.46
NM_013872	Pmm1	RefSeq_NM	1239	chr15	NP_038900	O35621|D6RG76|Q545Q8|Q91W01|Q9D6D9	Phosphomannomutase 1	8888.59	6691.85	1.32827	0.0201851	8183.28	9556.47	8926.01	7140.73	7110.4	5824.42
NM_028540	1700057K13Rik	RefSeq_NM	928	chr1	NP_082816	Q14BK3	RIKEN cDNA 1700057K13 gene	64.5994	47.722	1.35366	0.0201877	62.9168	66.8464	64.035	49.3099	39.4967	54.3595
NM_028235	Ttc30b	RefSeq_NM	2634	chr2	NP_082511	Q9CY00|B2RXA2	Tetratricopeptide repeat domain 30B	8424.13	6300.18	1.33713	0.0202003	8652.17	8623.61	7996.62	6731.96	6916.62	5251.96
NM_172462	Zfp11	RefSeq_NM	3916	chr5	NP_766050	P10751	Zinc finger protein 11	722.645	554.04	1.30432	0.0202166	670.404	750.057	747.472	608.68	569.466	483.974
NM_172479	Slc38a5	RefSeq_NM	1857	chrX	NP_766067	Q3U1J0|A2ALH6|Q6PD94	Solute carrier family 38, member 5	212.762	151.47	1.40465	0.0202784	190.381	229.51	218.396	160.377	165.552	128.482
NM_026021	Zmynd19	RefSeq_NM	1231	chr2	NP_080297	Q9CQG3|A2AIT1	Zinc finger, MYND domain containing 19	9626	7621.2	1.26306	0.0203007	9882.65	10024.8	8970.58	8088.51	8000.52	6774.57
NM_026871	Hint2	RefSeq_NM	636	chr4	NP_081147	Q9D0S9|Q5M9J2	Histidine triad nucleotide binding protein 2	22065.8	18149.4	1.21579	0.0203224	21538.6	23155.2	21503.7	18994	19099.9	16354.3
NM_178071	Nme7	RefSeq_NM	2382	chr1	NP_835172	Q9QXL8|Q05BM9|Q3UMG6|Q80UP4|Q8BUH2	Non-metastatic cells 7, protein expressed in (nucleoside-diphosphate kinase)	188.158	132.785	1.41702	0.0203551	190.451	187.25	186.773	145.512	149.591	103.251
NM_008874	Plcb3	RefSeq_NM	4195	chr19	NP_032900	P51432|Q3TPL1|Q3TWI4|Q3UIS0|Q571K9|Q62076|Q8C8I0|Q8CI86|Q9R1Y4	Phospholipase C, beta 3	90.3673	71.2556	1.26821	0.020371	84.289	95.5468	91.2661	68.2226	79.0766	66.4676
NM_027126	Hfe2	RefSeq_NM	2021	chr3	NP_081402	Q7TQ32	Hemochromatosis type 2 (juvenile) (human homolog)	1288.69	966.852	1.33287	0.0204019	1242.32	1449.09	1174.66	1013.1	924.752	962.7
NM_176829	4931440F15Rik	RefSeq_NM	3274	chr11	NP_789799	Q8C0T1	RIKEN cDNA 4931440F15 gene	897.039	744.151	1.20545	0.0204425	890.452	954.394	846.272	771.618	769.68	691.154
NM_026494	Ppcs	RefSeq_NM	1440	chr4	NP_080770	Q8VDG5|A2BGJ3|A2BGJ4	Phosphopantothenoylcysteine synthetase	751.744	613.035	1.22627	0.0204523	700.501	807.512	747.218	639.613	627.319	572.172
NM_028315	Dis3	RefSeq_NM	3722	chr14	NP_082591	Q9CSH3|Q8R2P7	DIS3 mitotic control homolog (S. cerevisiae)	1066.25	777.031	1.37221	0.0204538	1129.03	1119.76	949.96	811.131	844.162	675.801
NM_001033389	Fubp3	RefSeq_NM	3740	chr2	NP_001028561	A2AJ71|A2AJ72|A2AJ73|A2AJ74|A2AJ75|Q2TAW8|Q3TIX6|Q3ULP9|Q8BYI4	Far upstream element (FUSE) binding protein 3	87.4994	64.9233	1.34774	0.0204584	93.246	91.8331	77.419	58.3677	66.9771	69.425
NM_025285	Stmn2	RefSeq_NM	1904	chr3	NP_079561	P55821|Q545S4|Q9CZ46	Stathmin-like 2	9117.41	7323.79	1.2449	0.020491	8752.9	9837.39	8761.96	7867.62	7347.12	6756.63
NM_008211	H3f3b	RefSeq_NM	1993	chr11	NP_032237	P84244|A2A852	H3 histone, family 3B	1532.62	1115.69	1.37369	0.0204998	1572.67	1576.77	1448.43	1210.9	1228.07	908.112
NM_015799	Trfr2	RefSeq_NM	2926	chr5	NP_056614	Q9JKX3	Transferrin receptor 2	2928.17	2305.1	1.2703	0.0205527	2748.8	3150.28	2885.44	2506.45	2315.29	2093.58
NM_175364	Lyrm2	RefSeq_NM	1344	chr4	NP_780573	Q8R033	LYR motif containing 2	3940.93	3111.27	1.26666	0.0205609	3699.29	4230.95	3892.54	3360.39	3161.77	2811.65
NM_021539	Wsb2	RefSeq_NM	2438	chr5	NP_067514	O54929|Q3UC26|Q6GTI7	WD repeat and SOCS box-containing 2	91206.9	74516.5	1.22398	0.0205976	91413.5	93877.9	88329.4	77908.2	79473.3	66167.9
NM_011777	Zyx	RefSeq_NM	2454	chr6	NP_035907	Q62523|Q3TCR9|Q3UGQ3|Q7TQE2|Q8CBM0|Q8CD55	Zyxin	22875.2	17775.2	1.28692	0.0206285	21301	24468.7	22855.9	19494.3	17884.9	15946.4
NM_178674	Fbxl21	RefSeq_NM	1965	chr13	NP_848789	Q8BFZ4|B6D4V6	F-box and leucine-rich repeat protein 21	200.516	166.428	1.20482	0.0206568	197.272	215.481	188.795	159.915	163.724	175.646
NM_001142943	Zfp949	RefSeq_NM	3497	chr9	NP_001156533	B2RU83|Q9CUP6	Zinc finger protein 949	2081.46	1490.85	1.39616	0.0207126	2260.16	2087.86	1896.36	1624.27	1596.45	1251.82
NM_001033530	AW146154	RefSeq_NM	3411	chr7	NP_001028702	Q3TPQ7	Expressed sequence AW146154	502.534	382.874	1.31253	0.0207161	539.44	514.922	453.241	400.413	404.49	343.719
NM_019946	Mgst1	RefSeq_NM	943	chr6	NP_064330	Q91VS7|Q53ZD4	Microsomal glutathione S-transferase 1	2604.83	2040.8	1.27638	0.0207929	2435.86	2830.84	2547.8	2227.98	1990.87	1903.55
NM_009828	Ccna2	RefSeq_NM	2827	chr3	NP_033958	P51943|Q8BRG1	Cyclin A2	302.853	240.112	1.2613	0.020814	273.648	319.585	315.326	252.614	243.892	223.83
NM_175540	Eda2r	RefSeq_NM	4753	chrX	NP_780749	Q8BX35|Q3KP88|Q8BJS6	Ectodysplasin A2 receptor	91.065	53.4199	1.7047	0.0208643	95.1296	90.6077	87.4578	61.4636	65.1278	33.6685
NM_001166549	Eif4enif1	RefSeq_NM	3730	chr11	NP_076232	Q9EST3|A8Y5K6|Q3TS00|Q5NBZ4|Q5NBZ5|Q5NBZ7|Q8BTX7|Q8BY82|Q8CFW0	Eukaryotic translation initiation factor 4E nuclear import factor 1	54.4297	41.0347	1.32643	0.0208826	55.8079	57.4992	49.9818	37.3069	46.5591	39.2381
NM_027338	Vps36	RefSeq_NM	1290	chr8	NP_081614	Q91XD6|Q3TSR1|Q3UBB2	Vacuolar protein sorting 36 (yeast)	2583.14	2057.4	1.25554	0.020883	2486.16	2719.42	2543.85	2222.28	2134.67	1815.25
NM_013554	Hoxd10	RefSeq_NM	1789	chr2	NP_038582	P28359|A2ASM8	Homeobox D10	106.117	56.7136	1.8711	0.0208846	124.181	112.126	82.0433	65.5099	49.7441	54.8868
NM_153151	Acat3	RefSeq_NM	1991	chr17	NP_694791	Q80X81|Q8R4V3	Acetyl-Coenzyme A acetyltransferase 3	548.011	425.261	1.28865	0.0208932	576.912	556.186	510.935	457.162	446.806	371.815
NM_029238	Slc35f4	RefSeq_NM	1881	chr14	NP_083514	Q8BZK4|B2RSS2|B8JJY9|Q9D4W0	Solute carrier family 35, member F4	1283.47	990.701	1.29551	0.0208972	1197.88	1399.06	1253.45	1080.92	989.394	901.792
NM_030205	Coro7	RefSeq_NM	3518	chr16	NP_084481	Q9D2V7|Q3TU50|Q8CA54|Q8CAT3	Coronin 7	2781.42	2275.2	1.2225	0.0209088	2698.29	2926.52	2719.46	2431.28	2345.83	2048.48
NM_020517	Lenep	RefSeq_NM	668	chr3	NP_065263	Q9WVB6|Q543C4	Lens epithelial protein	775.476	589.485	1.31551	0.0209226	714.965	822.791	788.671	635.588	620.92	511.947
NM_001081228	Ttc30a2	RefSeq_NM	2008	chr2	NP_001074697	A2AKQ8|B2RXQ0	Tetratricopeptide repeat domain 30A2	577.494	422.997	1.36524	0.0209328	583.748	583.017	565.717	477.977	449.121	341.893
NM_001081188	Exosc7	RefSeq_NM	1037	chr9	NP_001074657	Q9D0M0|Q4VBW5|Q6ZQJ0|Q7TMX6	Exosome component 7	2745.95	2145.82	1.27967	0.0209359	2850.8	2824.71	2562.33	2326.48	2226.44	1884.54
NM_029931	Mllt3	RefSeq_NM	4793	chr4	NP_084207	A2AM29|Q3UIA3|Q3ULL0|Q91Y24|Q9D2P1	Myeloid/lymphoid or mixed-lineage leukemia (trithorax homolog, Drosophila); translocated to, 3	389.601	316.929	1.2293	0.0209581	400.651	410.099	358.053	303.373	307.742	339.673
NM_030211	Kctd18	RefSeq_NM	2639	chr1	NP_084487	E0CXJ5|E0CZ26|E9PYP3|E9Q3M1|E9Q945|Q6DI85	potassium channel tetramerisation domain containing 18	395.023	273.567	1.44397	0.0210307	396.163	419.955	368.95	311.063	294.132	215.506
NM_144916	Tmem150a	RefSeq_NM	1510	chr6	NP_659165		Transmembrane protein 150A	6434.6	5350.37	1.20265	0.02105	6456.65	6608.06	6239.08	5743.85	5483.37	4823.9
NM_001012305	Slc39a12	RefSeq_NM	2701	chr2	NP_001012305	Q5FWH7|A2AQ75|A2AQ77	Solute carrier family 39 (zinc transporter), member 12	671.983	553.396	1.21429	0.0211225	681.526	707.321	627.101	582.297	567.305	510.585
NM_008505	Lmo2	RefSeq_NM	1646	chr2	NP_032531	P25801|A2BHP1|A2BHP2|A2BHP3|A2BHP4|A2BHP5|Q544Z2	LIM domain only 2	888.596	655.23	1.35616	0.0211249	986.224	893.318	786.247	670.058	690.909	604.721
NM_207233	C1ql2	RefSeq_NM	2070	chr1	NP_997116	Q8CFR0	Complement component 1, q subcomponent-like 2	1498.91	1071.25	1.39921	0.0212041	1605.08	1577.85	1313.8	1178.03	1095.83	939.891
NM_138603	Ccdc22	RefSeq_NM	2274	chrX	NP_613069	Q9JIG7	Coiled-coil domain containing 22	611.596	486.61	1.25685	0.0212416	571.406	671.301	592.082	513.066	460.77	485.995
NM_025473	Fam3a	RefSeq_NM	1765	chrX	NP_079749	Q9D8T0	Family with sequence similarity 3, member A	9912.26	6777.95	1.46243	0.0212744	10517.1	9947.74	9271.98	7628.13	7470.94	5234.77
NM_016680	Clasrp	RefSeq_NM	2173	chr7	NP_057889	Q8CFC7|Q3KQM8|Q71RY3	CLK4-associating serine/arginine rich protein	20683.2	15210.3	1.35981	0.0212928	21072.4	20999.4	19977.8	17249.3	15968.5	12413.3
NM_133242	Rbm39	RefSeq_NM	2812	chr2	NP_573505	Q8VH51|B7ZD61|B7ZD63|B7ZD64|Q0VGU9|Q3TJP1|Q3U313|Q3UXT6|Q3UZ51|Q5RJI0	RNA binding motif protein 39	31724.8	25855.1	1.22702	0.0212995	30487.4	33600.2	31086.8	27629.2	26569.8	23366.4
NM_025542	2410001C21Rik	RefSeq_NM	2142	chr2	NP_079818	Q99K95|A1L0V7|A4QMY9|Q3TDK9|Q3TEK4|Q4V9T7	RIKEN cDNA 2410001C21 gene	261.458	197.493	1.32388	0.0213535	282.549	256.963	244.862	214.626	206.814	171.04
NM_001001180	Zfp941	RefSeq_NM	3909	chr7	NP_001001180	Q3URY5|Q3V376|Q6NV92|Q6NZP7	Zinc finger protein 941	10204.9	7990.28	1.27717	0.0213585	9981.62	10760.6	9872.57	8595.5	8450.64	6924.7
NM_010762	Mal	RefSeq_NM	2792	chr2	NP_034892	O09198	Myelin and lymphocyte protein, T-cell differentiation protein	3504.41	2593.91	1.35101	0.0214176	3318.61	3895.72	3298.91	2664.6	2815.68	2301.45
NM_031374	Tex15	RefSeq_NM	8408	chr8	NP_113551	Q3UPQ6|Q3V162|Q99MV3	Testis expressed gene 15	118.959	55.365	2.14863	0.0214327	98.3678	105.528	152.981	51.9583	53.5717	60.5649
NM_028150	Supt7l	RefSeq_NM	2692	chr5	NP_082426	Q9CZV5|Q3UMC6|Q8BXI0	Suppressor of Ty 7 (S. cerevisiae)-like	168.691	129.361	1.30404	0.0214593	154.14	173.752	178.182	142.737	129.552	115.793
NM_133891	Slc44a1	RefSeq_NM	3102	chr4	NP_598652	Q6X893|A2AMH3|A2AMH4|A2AMH5|A2AMH8|Q14DK0|Q3UR13	Solute carrier family 44, member 1	1838.64	1502.75	1.22351	0.0214768	1904.81	1868.14	1742.97	1614.39	1539.91	1353.97
NM_029823	Arxes2	RefSeq_NM	1540	chrX	NP_084099	Q9D365	Adipocyte-related X-chromosome expressed sequence 2	30659	21477.1	1.42752	0.0214841	31064.9	30704.4	30207.9	24206	23726.4	16499
NM_008420	Kcnb1	RefSeq_NM	3733	chr2	NP_032446	Q03717|B0LAE2|Q0N2S5|Q80X33|Q8K0D1	Potassium voltage gated channel, Shab-related subfamily, member 1	10889	8013.8	1.35878	0.0214868	10390.9	12016.7	10259.5	8555.61	8560.36	6925.43
NM_172396	9130011J15Rik	RefSeq_NM	2842	chr8	NP_765984	Q5RKS2	RIKEN cDNA 9130011J15 gene	8073.46	6669.28	1.21054	0.021495	8428.39	8185.15	7606.83	7099.79	6805.29	6102.76
NM_134154	Slc25a45	RefSeq_NM	1833	chr19	NP_598915	Q8CFJ7	Solute carrier family 25, member 45	112.281	88.0438	1.27528	0.021497	112.865	111.964	112.013	98.2825	90.1606	75.6882
NM_026509	Murc	RefSeq_NM	2062	chr4	NP_080785	A2AMM0	Muscle-related coiled-coil protein	88.6373	73.743	1.20198	0.0214976	85.5504	86.3515	94.0101	79.595	72.2556	69.3785
NM_153063	Zfp472	RefSeq_NM	2337	chr17	NP_694703	A4D996|B0V2W5|O88241|Q3UQI7|Q8R2M7	Zinc finger protein 472	954.138	758.771	1.25748	0.0215208	992.086	988.104	882.222	805.263	790.565	680.486
NM_001099319	Gm12942	RefSeq_NM	1120	chr4	NP_001092789	A2A7U4|Q3U0Y2|Q8K096	Predicted gene 12942	2329.69	1916.33	1.2157	0.0215977	2257.77	2446.19	2285.12	2075.76	1930.74	1742.5
NM_008427	Kcnj4	RefSeq_NM	2167	chr15	NP_032453	P52189|Q8R434|Q8R435|Q9QYK8	Potassium inwardly-rectifying channel, subfamily J, member 4	60538.7	47349	1.27856	0.0216212	61359.8	61649.4	58606.8	52634.7	48609.1	40803.3
NM_011439	Sox13	RefSeq_NM	3547	chr1	NP_035569	Q04891|D3Z7I3	SRY-box containing gene 13	7304.04	5043.1	1.44832	0.0216722	7406.99	7571.49	6933.63	5687.33	5573.57	3868.4
NM_020287	Insm2	RefSeq_NM	3102	chr12	NP_064683	Q9JMC2|B6ID52|B6ID53	Insulinoma-associated 2	141.332	109.9	1.286	0.0217009	149.976	138.841	135.178	120.413	113.572	95.715
NM_001167799	Stx5a	RefSeq_NM	1829	chr19	NP_062803	Q8K1E0	Syntaxin 5A	148.917	109.58	1.35899	0.0217225	128.463	163.34	154.948	107.461	114.276	107.002
NM_001163184	Plekhb1	RefSeq_NM	1824	chr7	NP_038774		Pleckstrin homology domain containing, family B (evectins) member 1	899.264	699.653	1.2853	0.021742	815.986	982.169	899.637	750.219	662.419	686.32
NM_019653	Wsb1	RefSeq_NM	2490	chr11	NP_062627	O54927|Q3TFQ2|Q3TIA1|Q3U7R9|Q7TMU2|Q8C841|Q8VE81	WD repeat and SOCS box-containing 1	8616.78	6474.07	1.33097	0.0218089	8161.76	9284.47	8404.13	7198.51	6652.52	5571.18
NM_001105557	Zfp938	RefSeq_NM	2031	chr10	NP_001099027	D6RJ82|E9Q9G3	zinc finger protein 938	15749.3	11964.5	1.31633	0.0218592	16554	16292.2	14401.7	12733.3	12768.1	10392.2
NM_011011	Oprk1	RefSeq_NM	4677	chr1	NP_035141	P33534|Q14AL5|Q3UVW8|Q60733	Opioid receptor, kappa 1	74.3491	51.0086	1.45758	0.0218606	80.3452	78.875	63.8271	43.7616	54.4825	54.7818
NM_009141	Cxcl5	RefSeq_NM	1655	chr5	NP_033167	P50228|Q790R4|Q8K3I3	Chemokine (C-X-C motif) ligand 5	48.5899	33.3884	1.45529	0.0219211	43.0504	48.25	54.4693	38.2379	32.3548	29.5724
NM_172285	Plcg2	RefSeq_NM	4345	chr8	NP_758489	Q8CIH5	Phospholipase C, gamma 2	603.472	490.449	1.23045	0.0219576	612.17	649.311	548.935	494.742	505.692	470.914
NM_001128082	Tspan32	RefSeq_NM	1511	chr7	NP_064682	Q9JHH2|D3Z599|Q3U3L6|Q7TNQ7|Q8C9N0	Tetraspanin 32	117.623	91.2043	1.28967	0.0219692	116.716	127.798	108.355	83.5634	90.6494	99.4002
NM_001039194	Aifm2	RefSeq_NM	3152	chr10	NP_835159	Q8BUE4	Apoptosis-inducing factor, mitochondrion-associated 2	718.659	556.967	1.29031	0.0219778	652.313	793.433	710.229	585.829	558.817	526.255
NM_012052	Rps3	RefSeq_NM	1879	chr7	NP_036182	P62908|O89068|Q3UCL7|Q3UK56|Q5YLW3|Q9CZP6|Q9D0A2	Ribosomal protein S3	5639.55	4395.84	1.28293	0.021987	5452.18	5975.53	5490.95	4697.41	4689.15	3800.97
NM_172740	Zfp420	RefSeq_NM	3334	chr7	NP_766328	O88221|O88261|Q7TMN8|Q8BLA2|Q8BLE1	Zinc finger protein 420	7594.21	6008.81	1.26385	0.0220163	7362.17	7991.54	7428.93	6337.69	6452.08	5236.67
NM_011383	Six5	RefSeq_NM	2853	chr7	NP_035513	P70178	Sine oculis-related homeobox 5 homolog (Drosophila)	919.908	651.879	1.41116	0.0220646	953.138	949.085	857.499	728.327	708.541	518.767
NM_138314	Nme7	RefSeq_NM	1749	chr1	NP_835172	Q9QXL8|Q05BM9|Q3UMG6|Q80UP4|Q8BUH2	Non-metastatic cells 7, protein expressed in (nucleoside-diphosphate kinase)	4278.09	3519.18	1.21565	0.0221239	4281.61	4500.35	4052.33	3649.37	3715.04	3193.14
NM_001024478	Cdhr3	RefSeq_NM	2953	chr12	NP_001019649	Q8BL00|Q8BLQ2	Cadherin-related family member 3	162.16	127.868	1.26818	0.0221268	150.313	174.378	161.789	138.548	128.615	116.441
NM_021281	Ctss	RefSeq_NM	1373	chr3	NP_067256	O70370|Q3U5K1|Q3UBR4|Q3UD32|Q8BSZ5|Q99M14	Cathepsin S	5707.37	4620.93	1.23511	0.0221714	5339.03	6213.25	5569.83	4806.7	4722.16	4333.93
NM_001161413	Slc3a2	RefSeq_NM	2813	chr19	NP_032603	P10852|Q3TIP1|Q3TN39|Q3U144|Q60849|Q8BTJ9	Solute carrier family 3 (activators of dibasic and neutral amino acid transport), member 2	250.525	190.095	1.31789	0.022177	265.053	255.811	230.71	206.485	199.635	164.166
NM_172437	Pus7l	RefSeq_NM	2848	chr15	NP_766025	Q8CE46	Pseudouridylate synthase 7 homolog (S. cerevisiae)-like	39.2205	28.0066	1.40041	0.02218	35.7273	45.2798	36.6545	29.0866	27.3233	27.6098
NM_019945	Mast1	RefSeq_NM	4922	chr8	NP_064329	Q9R1L5|Q3URY8|Q7TQ97	Microtubule associated serine/threonine kinase 1	38733.3	30563.7	1.2673	0.0222104	39604.3	39663.4	36932.2	32950.5	32287.4	26453
NM_133669	Rp2h	RefSeq_NM	3786	chrX	NP_598430	Q9EPK2|B1B076|B1B077	Retinitis pigmentosa 2 homolog (human)	5524.86	4326.9	1.27687	0.0222389	5416.48	5945.1	5213	4629.03	4516.71	3834.96
NM_007866	Dll3	RefSeq_NM	2163	chr7	NP_031892	O88516|O88515|Q3UND5	Delta-like 3 (Drosophila)	1738.62	1371.13	1.26802	0.0222925	1604.13	1936.41	1675.31	1358.03	1366.56	1388.8
NM_019565	Zfp386	RefSeq_NM	1963	chr12	NP_062511	Q1WWJ5|Q3TN43|Q5DTH6|Q99KB9|Q9QZP7	Zinc finger protein 386 (Kruppel-like)	1124.56	906.267	1.24087	0.0223095	1066.32	1234.23	1073.14	952.645	898.894	867.263
NM_145433	Mrm1	RefSeq_NM	2490	chr11	NP_663408	Q99J25|Q8C218	Mitochondrial rRNA methyltransferase 1 homolog (S. cerevisiae)	13212.3	10978.4	1.20349	0.0223241	13320.7	13642.6	12673.8	11746.4	11269.3	9919.37
NM_144558	Bivm	RefSeq_NM	3571	chr1	NP_653141	Q8CBX9	Basic, immunoglobulin-like variable motif containing	478.887	387.472	1.23593	0.0224131	454.087	518.166	464.409	392.623	411.588	358.205
NM_001033210	Pls1	RefSeq_NM	3697	chr9	NP_001028382	Q3V0K9|Q3V3X1|Q8R0U6	Plastin 1 (I-isoform)	193.661	138.192	1.40139	0.0224327	185.857	218.853	176.273	152.331	138.672	123.574
NM_026571	Lhfpl5	RefSeq_NM	1275	chr17	NP_080847	Q4KL25|A0AUV2|B2RWL4	Lipoma HMGIC fusion partner-like 5	2087.2	1656.76	1.25981	0.0224337	2184.47	2144.99	1932.14	1798.67	1680.57	1491.05
NM_001159618	Pigp	RefSeq_NM	852	chr16	NP_062416	Q9JHG1|B8JK64|B8JK65|B8JK66|B8JK67|Q6P8Q9	Phosphatidylinositol glycan anchor biosynthesis, class P	631.893	479.548	1.31768	0.0224966	581.516	712.931	601.232	494.257	459.985	484.403
NM_019875	Abcb9	RefSeq_NM	3334	chr5	NP_063928	Q9JJ59	ATP-binding cassette, sub-family B (MDR/TAP), member 9	35823.4	29710.8	1.20574	0.0226592	34152.1	38215.6	35102.5	30449.9	31264.3	27418.2
NM_053173	Kifc5b	RefSeq_NM	2627	chr17	NP_444403	Q9QWT9|Q5BJ94|Q9JKY9	Kinesin family member C5B	271.192	223.407	1.21389	0.0226688	267.269	283.862	262.445	246.525	212.319	211.377
NM_134138	Psmg2	RefSeq_NM	1059	chr18	NP_598899	Q9EST4	Proteasome (prosome, macropain) assembly chaperone 2	7653.74	6290.11	1.21679	0.0226846	7296.7	8068.62	7595.9	6741.82	6417.9	5710.62
NM_010448	Hnrnpab	RefSeq_NM	2404	chr11	NP_034578	Q99020|Q20BD0|Q3TMZ8|Q544Z3|Q80XR6|Q8CIR3|Q9D6G1	Heterogeneous nuclear ribonucleoprotein A/B	3633.15	2840.26	1.27916	0.0227245	3347.77	4001.07	3550.6	3040.1	2800.59	2680.1
NM_001009927	Smcr7	RefSeq_NM	2522	chr11	NP_001009927	Q5NCS9|Q3TB59	Smith-Magenis syndrome chromosome region, candidate 7 homolog (human)	9157.81	7155.13	1.27989	0.0227731	9641.77	9283.34	8548.33	7735.72	7469.21	6260.47
NM_028101	Jmjd8	RefSeq_NM	2108	chr17	NP_082377		Jumonji domain containing 8	18434.3	13580.6	1.3574	0.0227748	19347.1	18550	17405.9	15137.4	14441.2	11163.3
NM_010209	Fh1	RefSeq_NM	1644	chr1	NP_034339	P97807|Q3UIA9	Fumarate hydratase 1	10167.2	8342.27	1.21876	0.0228306	9915.76	10521.6	10064.4	9105.2	8446.83	7474.77
NM_199319	Ssxb5	RefSeq_NM	602	chrX	NP_955023	A2BI74|Q6XAS1|Q6XAS2	Synovial sarcoma, X member B, breakpoint 5	341.315	266.781	1.27938	0.0228371	328.806	370.39	324.749	277.724	284.99	237.628
NM_026765	Uckl1	RefSeq_NM	1811	chr2	NP_081041	Q91YL3|B7ZCQ9|B7ZCR0|B7ZCR1|B7ZCR2|Q9CTH8	Uridine-cytidine kinase 1-like 1	3458.32	2843.32	1.2163	0.0228553	3275.25	3657.92	3441.78	2907.86	3029.79	2592.3
NM_178683	Depdc1b	RefSeq_NM	2530	chr13	NP_848798	Q8BH88|A7MCV2	DEP domain containing 1B	143.856	96.4676	1.49124	0.0228623	160.786	143.826	126.955	96.2581	111.907	81.2378
NM_026604	Fam135a	RefSeq_NM	6467	chr1	NP_080880	Q6NS59|Q3UQ10|Q69ZK2	Family with sequence similarity 135, member A	219.989	181.181	1.21419	0.0229288	219.001	228.404	212.561	199.638	177.543	166.361
NM_010640	Klk1b11	RefSeq_NM	875	chr7	NP_034770	P15946	Kallikrein 1-related peptidase b11	115.402	92.6509	1.24556	0.0229521	106.406	123.664	116.137	100.446	88.8939	88.6123
NM_024431	Morf4l1	RefSeq_NM	1896	chr9	NP_077751		Mortality factor 4 like 1	16506.4	12358.2	1.33566	0.022962	17643	16086.2	15790	13461.6	13256.2	10356.9
NM_134207	Vmn1r75	RefSeq_NM	918	chr7	NP_598968	A8E4K5|Q14C06|Q8R289	Vomeronasal 1 receptor 75	68.7516	56.7106	1.21232	0.0229857	68.7814	68.5263	68.9471	60.6876	50.0462	59.3978
NM_007522	Bad	RefSeq_NM	1452	chr19	NP_031548	Q61337|Q3TFU7|Q3U9H3	BCL2-associated agonist of cell death	1454.67	1204.7	1.20749	0.0230592	1354.32	1545.68	1464	1222.71	1124.15	1267.25
NM_010176	Fah	RefSeq_NM	1597	chr7	NP_034306	P35505|Q3TY87	Fumarylacetoacetate hydrolase	11795.8	8636.67	1.36578	0.0230612	11727.5	12473.6	11186.4	9331.07	9534.51	7044.45
NM_138607	Fam50a	RefSeq_NM	1383	chrX	NP_613073	Q9WV03|Q05AF0	Family with sequence similarity 50, member A	5644.99	4271.24	1.32163	0.0230867	5126.51	6085.52	5722.95	4784.96	4105.87	3922.89
NM_028771	Ccdc97	RefSeq_NM	2986	chr7	NP_083047	Q9DBT3	Coiled-coil domain containing 97	35928	28886	1.24379	0.0230874	35183.2	37642.2	34958.7	30986.5	30296.9	25374.6
NM_009801	Car2	RefSeq_NM	1807	chr3	NP_033931	P00920	Carbonic anhydrase 2	16125.2	12020.3	1.3415	0.0231107	16971.4	16200.9	15203.2	12590.1	13440.8	10029.9
NM_025319	0610009B22Rik	RefSeq_NM	795	chr11	NP_079595	Q9CQP2|Q8R3W2	RIKEN cDNA 0610009B22 gene	25798.2	20248.1	1.2741	0.0231121	25251.3	26887.3	25256.1	21723.3	21673.4	17347.7
NM_026954	Tusc1	RefSeq_NM	1364	chr4	NP_081230	Q673H1	Tumor suppressor candidate 1	13738.9	10116.2	1.35811	0.0231778	14015.6	13875.2	13326	11319.6	10876.1	8152.93
NM_008162	Gpx4	RefSeq_NM	954	chr10	NP_032188	O70325|Q91XR9|Q3TI34|Q3TIF2|Q5XJZ8|Q76LV0	Glutathione peroxidase 4	1869.95	1386.37	1.34881	0.0231844	1701.38	2096.29	1812.19	1489.44	1407.67	1262
NM_016807	Sdcbp	RefSeq_NM	2550	chr4	NP_058087	O08992|A2AKJ4|A2AKJ5|A2AKJ6|A2AKJ9|O88601|Q3TET7|Q3TMX0|Q3TWV1|Q3TXC7|Q3U6J5|Q3U6Q3|Q3U724|Q3U902|Q3UB97|Q3UBE4|Q3UC68	Syndecan binding protein	4614.5	3606.12	1.27963	0.0231889	4100.78	5049.13	4693.58	3712.41	3541.18	3564.78
NM_001035526	AU040320	RefSeq_NM	3815	chr4	NP_598647	Q8K135|Q9Z0E0|A2A786|A2A787|A2A788	Expressed sequence AU040320	239.683	179.208	1.33746	0.0231978	230.559	266.765	221.724	189.494	188.481	159.649
NM_010169	F2r	RefSeq_NM	3296	chr13	NP_034299	P30558|Q3UK34	Coagulation factor II (thrombin) receptor	2805.85	2165.26	1.29585	0.0232181	2727.39	2967.75	2722.41	2382.24	2259.77	1853.77
NM_001104618	Vmn2r5	RefSeq_NM	2484	chr3	NP_001098088	Q8C0V4	Vomeronasal 2, receptor 5	60.8293	36.6053	1.66176	0.0232253	56.3859	73.138	52.9642	38.2476	40.1423	31.426
NM_001123038	Eif4a2	RefSeq_NM	3174	chr16	NP_038534	P10630|D6RJ60|Q52KC1|Q8BTU6	Eukaryotic translation initiation factor 4A2	3073.34	2097.4	1.46531	0.0232391	3311.74	3012.02	2896.28	2402.88	2272.41	1616.91
NM_027320	Ifi35	RefSeq_NM	1360	chr11	NP_081596	Q9D8C4|A2A4Q1|D6RFB1	Interferon-induced protein 35	132.658	98.3294	1.34912	0.0233546	117.33	149.73	130.915	101.174	99.4468	94.3673
NM_025662	Pigk	RefSeq_NM	4744	chr3	NP_821135	Q9CXY9|Q3TGN0|Q3TUE9|Q80V43|Q8BL63|Q8BXX3	Phosphatidylinositol glycan anchor biosynthesis, class K	1536.39	1224.44	1.25477	0.0233787	1502.59	1627.53	1479.04	1348.72	1232.68	1091.91
NM_146278	Olfr729	RefSeq_NM	972	chr14	NP_666390	Q8VET4	Olfactory receptor 729	194.639	145.338	1.33922	0.0233853	200.584	212.433	170.902	135.648	143.536	156.829
NM_026746	Nsmce2	RefSeq_NM	1159	chr15	NP_081022	Q91VT1	Non-SMC element 2 homolog (MMS21, S. cerevisiae)	1683.22	1373.98	1.22507	0.0233906	1688.68	1688.46	1672.52	1459.18	1461.72	1201.04
NM_053179	Nans	RefSeq_NM	1904	chr4	NP_444409	Q3TFB5|Q99J77|Q9JJH0	N-acetylneuraminic acid synthase (sialic acid synthase)	616.677	502.168	1.22803	0.0234124	639.222	612.08	598.728	536.409	527.29	442.806
NM_182636	Vwa5b2	RefSeq_NM	2401	chr16	NP_872574	Q3UR50|Q8C7Y8	Von Willebrand factor A domain containing 5B2	313.019	243.14	1.28741	0.0234163	309.892	329.691	299.475	269.666	249.558	210.195
NM_008997	Rab11b	RefSeq_NM	6065	chr17	NP_033023	P46638|Q3UZ37|Q78ZJ8|Q9QWU0	RAB11B, member RAS oncogene family	531.466	406.231	1.30829	0.0235028	543.153	527.721	523.525	445.396	436.117	337.181
NM_021538	Cope	RefSeq_NM	1043	chr8	NP_067513	O89079|Q9D1J2	Coatomer protein complex, subunit epsilon	6566.2	5217.19	1.25857	0.0235108	5926.74	7204.32	6567.54	5386.38	5152.35	5112.83
NM_001033450	Mnda	RefSeq_NM	1651	chr1	NP_001028622		Myeloid cell nuclear differentiation antigen	435.327	361.559	1.20403	0.0235179	413.257	464.638	428.087	377.715	373.247	333.715
NM_001160415	Apobec3	RefSeq_NM	2459	chr15	NP_084531	Q99J72|B5T0I7|B5T0I8|B5T0I9|B5T0J0|B9ZZS2|B9ZZS3|E2D6P1|Q3TI69|Q3U5C5|Q3UZ34	Apolipoprotein B mRNA editing enzyme, catalytic polypeptide 3	103.47	66.4483	1.55714	0.0235463	105.431	120.256	84.7221	64.4333	65.8744	69.0373
NM_001039373	Mtcp1	RefSeq_NM	1594	chrX	NP_034969	Q61908|Q60945|A3KGA5|A3KGA6	Mature T-cell proliferation 1	494.88	383.943	1.28894	0.0235479	502.923	537.678	444.039	396.433	401.208	354.189
NM_001110234	Ngfrap1	RefSeq_NM	893	chrX	NP_033880	Q9WTZ9	Nerve growth factor receptor (TNFRSF16) associated protein 1	22143.7	18050.1	1.2268	0.0235699	19974.4	23824.3	22632.5	18234.7	17723.3	18192.2
NM_010911	Nfs1	RefSeq_NM	2053	chr2	NP_035041	Q9Z1J3|A6QRH3|Q8C6I5|Q921V3|Q9CTB2	Nitrogen fixation gene 1 (S. cerevisiae)	517.513	407.648	1.26951	0.0236238	492.8	577.398	482.34	419.241	408.351	395.352
NM_025304	Lcmt1	RefSeq_NM	1369	chr7	NP_079580	A2RTH5|Q6PDZ4|Q78K29|Q9D963	Leucine carboxyl methyltransferase 1	6322.79	4883.57	1.2947	0.0236353	5885.67	6724.93	6357.75	5196.5	5217.52	4236.7
NM_024262	1200011M11Rik	RefSeq_NM	3236	chr11	NP_077224	Q8VE18|Q99LS6	RIKEN cDNA 1200011M11 gene	4297.08	3433.82	1.2514	0.0236561	4077.01	4553.77	4260.47	3667.13	3596.59	3037.74
NM_008709	Mycn	RefSeq_NM	2596	chr12	NP_032735	P03966|Q3UII1|Q61977|Q810L7|Q923F4	V-myc myelocytomatosis viral related oncogene, neuroblastoma derived (avian)	7518.1	5729.66	1.31214	0.0236599	7386.5	7877.79	7290.02	6440.59	5903.52	4844.86
NM_172530	She	RefSeq_NM	5745	chr3	NP_766118	Q8BSD5|Q2VP88	Src homology 2 domain-containing transforming protein E	2069.57	1372.78	1.50758	0.0236761	2193.71	2145.27	1869.73	1496.51	1581.44	1040.39
NM_008791	Pcp4	RefSeq_NM	669	chr16	NP_032817	P63054	Purkinje cell protein 4	168145	134765	1.24769	0.0236971	159942	176390	168104	142869	142863	118562
NM_001110856	Crem	RefSeq_NM	2797	chr18	NP_038526	P27699|Q3TTH6|Q63884|Q63925|Q78Z98|Q80VU6|Q99JF1|Q99NS9|Q9CQ87|Q9D4U3|Q9D599	CAMP responsive element modulator	125.711	98.6084	1.27486	0.0237388	127.952	135.406	113.776	106.908	95.9424	92.9749
NM_008239	Foxq1	RefSeq_NM	2821	chr13	NP_032265	O70220|Q9JJ18	Forkhead box Q1	979.999	676.091	1.44951	0.0237683	1096.85	967.152	875.998	757.067	704.402	566.803
NM_001159572	4632428N05Rik	RefSeq_NM	4843	chr10	NP_083008	Q9D659|A3RLQ7|D3Z7B7	RIKEN cDNA 4632428N05 gene	2321.71	1801.94	1.28845	0.0237883	2500.74	2283.8	2180.58	1887.63	1938.22	1579.99
NM_010175	Fadd	RefSeq_NM	2871	chr7	NP_034305	Q61160|Q8CD57	Fas (TNFRSF6)-associated via death domain	403.373	315.687	1.27776	0.0238293	362.942	444.7	402.478	324.798	321.022	301.241
NM_001141924	Bean1	RefSeq_NM	3189	chr8	NP_001135397	Q9EQG5|B2RR23	Brain expressed, associated with Nedd4, 1	4233.72	3445.55	1.22875	0.0238623	4260.92	4574	3866.24	3502.38	3558.26	3276
NM_007625	Cbx4	RefSeq_NM	5213	chr11	NP_031651	O55187|A2ABG5|Q05BI5|Q3U240|Q8C9Z5	Chromobox homolog 4 (Drosophila Pc class)	2031.9	1478.42	1.37437	0.0238743	1867.17	2254.54	1973.98	1624.66	1535.69	1274.92
NM_153518	Ccdc65	RefSeq_NM	1880	chr15	NP_705738	Q8VHI7|Q3UXA4	Coiled-coil domain containing 65	2983.82	2426.12	1.22987	0.0238934	2766.53	3175.97	3008.98	2514.56	2543.07	2220.73
NM_001037938	Dhrs4	RefSeq_NM	1408	chr14	NP_109611	Q99LB2|Q3UIB5|Q9D2U3|Q9DCL1	Dehydrogenase/reductase (SDR family) member 4	569.337	447.006	1.27367	0.0239752	546.919	610.736	550.357	480.099	468.791	392.129
NM_025549	Arrdc4	RefSeq_NM	1097	chr7	NP_079825	Q0GJK1|Q8VD69|Q9D6S6	Arrestin domain containing 4	1395.24	1076.1	1.29657	0.0239864	1274.07	1538.64	1373	1143.39	1098.13	986.794
NM_007795	Ctf1	RefSeq_NM	1345	chr7	NP_031821	Q60753|Q541U3	Cardiotrophin 1	539.205	415.689	1.29714	0.0239938	483.504	596.577	537.534	439.193	410.066	397.807
NM_011105	Pkdrej	RefSeq_NM	7058	chr15	NP_035235	Q9Z0T6|Q8C0Z9	Polycystic kidney disease (polycystin) and REJ (sperm receptor for egg jelly, sea urchin homolog)-like	755.847	562.83	1.34294	0.0240016	736.147	776.979	754.414	636.603	592.396	459.492
NM_001105063	Vmn2r32	RefSeq_NM	2559	chr7	NP_001098533	O35193	Vomeronasal 2, receptor 32	983.072	804.386	1.22214	0.0240204	1023.43	1035.43	890.355	833.574	766.932	812.653
NM_201232	Nipbl	RefSeq_NM	8599	chr15	NP_957684	Q6KCD5|Q05CI1|Q3TPM9|Q497G5	Nipped-B homolog (Drosophila)	438.693	276.506	1.58656	0.0240605	486.548	436.001	393.529	331.407	292.365	205.745
NM_019965	Dnajb12	RefSeq_NM	1789	chr10	NP_064349	Q9QYI4|Q8C4C9|Q8K037	DnaJ (Hsp40) homolog, subfamily B, member 12	1106.54	771.341	1.43457	0.0240643	1139.66	1185.59	994.373	870.994	819.097	623.932
NM_198322	Zfp273	RefSeq_NM	2321	chr13	NP_938081	Q505K9|Q7M6W8|Q8BIF3	Zinc finger protein 273	2504.62	1749.24	1.43183	0.0241379	2861.26	2403.33	2249.26	1853.82	1862.81	1531.09
NM_001024952	Rc3h1	RefSeq_NM	11011	chr1	NP_001020123	Q4VGL6|Q3TS82|Q3UT88	RING CCCH (C3H) domains 1	138.845	104.605	1.32733	0.0241718	133.225	157.576	125.735	102.266	105.012	106.536
NM_145582	Ctu1	RefSeq_NM	2476	chr7	NP_663557	Q99J10	Cytosolic thiouridylase subunit 1 homolog (S. pombe)	1453.54	1142.09	1.27271	0.0241769	1480.81	1496.07	1383.74	1181.66	1258.08	986.524
NM_001003899	Tardbp	RefSeq_NM	6486	chr4	NP_663531	Q921F2|C9DT14|D2KPZ5|Q05C33|Q544R5|Q6VYI4|Q6VYI5|Q8BLD4|Q8BUM1|Q8R0B4	TAR DNA binding protein	2244.21	1601.05	1.40171	0.0242134	2493.24	2182.38	2057.02	1709.85	1747.22	1346.08
NM_023052	Ccl21c	RefSeq_NM	887	chr4	NP_035465	P84444|P86792|P86793	C-C motif chemokine 21c	37087.6	28618.4	1.29594	0.0242266	37176	36331.2	37755.6	32540.1	28942.1	24373
NM_010930	Nov	RefSeq_NM	2366	chr15	NP_035060	Q64299|Q3U2X7	Nephroblastoma overexpressed gene	56456	47032.6	1.20036	0.0242507	55670.4	56766	56931.7	49093.2	50213.8	41791
NM_011079	Phkg1	RefSeq_NM	2391	chr5	NP_035209	P07934	Phosphorylase kinase gamma 1	488.308	401.985	1.21474	0.024271	492.574	525.462	446.888	417.39	402.08	386.485
NM_009206	Slc4a1ap	RefSeq_NM	2445	chr5	NP_033232	O54716|Q3UHY0|Q3UUI2|Q5BKS1|Q6GQW1|Q7TNP8	Solute carrier family 4 (anion exchanger), member 1, adaptor protein	4000.18	3243.03	1.23347	0.0242965	3855.48	4263.65	3881.43	3542.35	3230.62	2956.14
NM_007506	Atp5g1	RefSeq_NM	798	chr11	NP_031532	Q9CR84	ATP synthase, H+ transporting, mitochondrial F0 complex, subunit c1 (subunit 9)	77.5591	63.738	1.21684	0.0243292	80.8102	81.6566	70.2104	62.6072	62.1901	66.4168
NM_001177404	Gm14431	RefSeq_NM	1811	chr2	NP_001170878	A2ART1|A2ART2|A3KQJ7	KRAB box and zinc finger C2H2 type domain	359.779	295.057	1.21936	0.0243499	374.031	347.174	358.134	318.569	303.664	262.938
NM_177045	Cc2d1b	RefSeq_NM	3286	chr4	NP_796019	Q8BRN9|A2A8R5|A2A8R6|Q3UTR2|Q7TPN1	Coiled-coil and C2 domain containing 1B	635.735	491.669	1.29301	0.0243699	562.993	690.38	653.832	520.622	486.343	468.043
NM_001081019	Gm12657	RefSeq_NM	978	chr4	NP_001074488		Predicted gene 12657	97418.6	75077.3	1.29758	0.0243713	100885	100962	90408.8	81962.7	78576.9	64692.2
NM_025575	Sys1	RefSeq_NM	1623	chr2	NP_079851	Q78S06|A2A5F8|Q9CYX5	SYS1 Golgi-localized integral membrane protein homolog (S. cerevisiae)	277.726	220.969	1.25685	0.0243717	261.97	306.872	264.336	231.64	223.015	208.253
NM_011965	Psma1	RefSeq_NM	1255	chr7	NP_036095	Q9R1P4|Q3TS44|Q8BTU5|Q9JHS5	Proteasome (prosome, macropain) subunit, alpha type 1	13796.5	10669.9	1.29303	0.0243876	15100.5	13561.2	12727.9	11598.1	10723.6	9688.05
NM_013718	Trappc3	RefSeq_NM	1315	chr4	NP_038746	O55013|Q3U9K9	Trafficking protein particle complex 3	3837.85	3106.52	1.23542	0.0244763	3789.28	3892.97	3831.29	3305.09	3319.15	2695.32
NM_010349	Grik2	RefSeq_NM	4872	chr10	NP_034479	P39087|A3KMF0|A3KMF1|Q6PAQ0	Glutamate receptor, ionotropic, kainate 2 (beta 2)	240.21	190.621	1.26014	0.0245041	248.925	245.898	225.808	208.512	195.758	167.594
NM_013636	Ppp1cc	RefSeq_NM	2379	chr5	NP_038664	P63087|Q3U7K1|Q6ZWM8	Protein phosphatase 1, catalytic subunit, gamma isoform	42429.6	30777.1	1.37861	0.0245229	42436.7	44178.4	40673.8	33780	34082.3	24469
NM_026511	2810002N01Rik	RefSeq_NM	1061	chr12	NP_080787	Q9CQW7|Q3UFK2|Q8CDX7|Q9CVQ6	RIKEN cDNA 2810002N01 gene	11176.5	7665.09	1.45811	0.0245618	11204.5	11563.3	10761.8	8724.63	8546.3	5724.33
NM_145974	N4bp3	RefSeq_NM	2593	chr11	NP_666086	Q8C7U1|A2AA65|A2AA66|A4FUQ1	NEDD4 binding protein 3	9310.36	7235.57	1.28675	0.0245801	8775.65	9919.38	9236.05	8017.78	7350.13	6338.8
NM_177003	9630033F20Rik	RefSeq_NM	3653	chr6	NP_795977	Q8BZA9|B2RWB7	RIKEN cDNA 9630033F20 gene	203.431	154.601	1.31584	0.0246019	185.717	216.947	207.631	167.081	162.704	134.019
NM_183139	Pld6	RefSeq_NM	1769	chr11	NP_898962	Q5SWZ9	Phospholipase D family, member 6	330.437	247.128	1.33711	0.0246139	342.617	329.524	319.171	270.413	269.291	201.679
NM_023126	Rab8a	RefSeq_NM	2012	chr8	NP_075615	P55258|Q0PD50|Q3UHW5	RAB8A, member RAS oncogene family	962.576	660.214	1.45798	0.0246206	994.432	985.532	907.763	763.891	717.453	499.298
NM_144820	Ccdc28a	RefSeq_NM	1166	chr10	NP_659069	Q3UFK1|Q8C8I4|Q8CEI3	Coiled-coil domain containing 28A	1481.58	1154.42	1.28339	0.0246569	1349.33	1637.29	1458.12	1235.2	1117.84	1110.22
NM_027511	Hrct1	RefSeq_NM	936	chr4	NP_081787	Q9D6B9	Histidine rich carboxyl terminus 1	857.269	618.044	1.38707	0.0246646	778.039	934.958	858.811	713.982	599.604	540.544
NM_053143	Pcdhb18	RefSeq_NM	5039	chr18	NP_444373	Q3USI6|Q499D8|Q91Y02|Q925L3	Protocadherin beta 18	2020.33	1545.19	1.30749	0.0246942	2033.58	2081.56	1945.85	1714.16	1630.57	1290.84
NM_001042606	Sstr2	RefSeq_NM	1110	chr11	NP_033243	P30875|A2A6M9	Somatostatin receptor 2	2472.97	1929.14	1.2819	0.0246997	2233.93	2744.79	2440.2	2018.67	1882.46	1886.28
NM_026005	2610301B20Rik	RefSeq_NM	2133	chr4	NP_080281	Q3UJP5|B1AV75|Q9D005	RIKEN cDNA 2610301B20 gene	3751.33	2931.92	1.27948	0.0249045	3586.26	3909.4	3758.32	3270.95	2990.7	2534.11
NM_009233	Sox1	RefSeq_NM	4037	chr8	NP_033259	P53783|Q80XF2	SRY-box containing gene 1	11784.9	9276.85	1.27036	0.0249185	10963.7	13107.9	11283.2	9631.5	9429.41	8769.63
NM_001161817	Myo1b	RefSeq_NM	5052	chr1	NP_034993	P46735|Q3TEP4|Q3TTZ3|Q3UEQ4|Q7TQD7|Q80VD8|Q91ZI6	Myosin IB	240.928	174.321	1.38209	0.0249194	226.845	271.51	224.428	184.183	187.033	151.747
NM_026401	Mrp63	RefSeq_NM	2321	chr14	NP_080677	Q9CQF8	Mitochondrial ribosomal protein 63	2494.88	1850.3	1.34836	0.0249307	2676.48	2561.58	2246.58	1959.63	2003.81	1587.47
NM_010836	Msx3	RefSeq_NM	2287	chr7	NP_034966	P70354|B2RPS3	Homeobox, msh-like 3	251.726	188.253	1.33717	0.0249332	238.756	286.857	229.565	195.424	183.165	186.17
NM_025424	Nenf	RefSeq_NM	658	chr1	NP_079700	Q9CQ45	Neuron derived neurotrophic factor	26801	22018.3	1.21722	0.0249587	26223.4	28801.4	25378.3	23348.2	22404.4	20302.2
NM_010072	Dpm1	RefSeq_NM	2293	chr2	NP_034202	O70152|A2BDX1|A2BDX2	Dolichol-phosphate (beta-D) mannosyltransferase 1	7528.56	6173.91	1.21942	0.0249629	6919.61	8141.82	7524.27	6339.8	6327.75	5854.19
NM_009040	Rdh16	RefSeq_NM	3208	chr10	NP_033066	O54909|Q3TP45	Retinol dehydrogenase 16	82.3154	63.4628	1.29707	0.0249745	89.1615	84.9369	72.8478	60.1527	62.4142	67.8214
NM_080445	B3galt6	RefSeq_NM	3213	chr4	NP_536693	Q91Z92|B1ASL0	UDP-Gal:betaGal beta 1,3-galactosyltransferase, polypeptide 6	1583.71	1168.43	1.35542	0.0250017	1531.55	1708.62	1510.96	1294.08	1242.34	968.861
NM_175419	Actr5	RefSeq_NM	2381	chr2	NP_780628	Q80US4|A2ACC9	ARP5 actin-related protein 5 homolog (yeast)	2298.43	1720.59	1.33584	0.0250073	2372.15	2418.83	2104.31	1897.38	1804.69	1459.71
NM_023900	Plekhj1	RefSeq_NM	1276	chr10	NP_076389	Q9D240	Pleckstrin homology domain containing, family J member 1	350.378	288.571	1.21418	0.0250086	341.986	376.085	333.064	307.613	291.327	266.773
NM_025836	Plin3	RefSeq_NM	2159	chr17	NP_080112	Q9DBG5|Q2XSQ4|Q3V4D2	Perilipin 3	121.393	92.7493	1.30883	0.025011	127.856	127.386	108.938	103.376	88.0734	86.7984
NM_001168270	Qars	RefSeq_NM	2155	chr9	NP_598555	Q3TIN2|Q3TN94|Q8BML9|Q8BU21|Q8R1V9	Glutaminyl-tRNA synthetase	193.711	157.785	1.22769	0.0250428	191.283	209.979	179.871	159.945	147.611	165.799
NM_146188	Kctd15	RefSeq_NM	2489	chr7	NP_666300	Q8K0E1|A2BHS9	Potassium channel tetramerisation domain containing 15	10507.6	7732.89	1.35881	0.0250506	9520.39	11560	10442.3	8602.89	7828.84	6766.93
NM_026776	Vps25	RefSeq_NM	1112	chr11	NP_081052	Q9CQ80|A2A4J8|A2A4K0|A8XY17	Vacuolar protein sorting 25 (yeast)	2849.28	2046.24	1.39245	0.0250844	2763.45	3101.3	2683.1	2290.21	2178.8	1669.7
NM_018799	Eif3i	RefSeq_NM	1127	chr4	NP_061269	Q9QZD9|A2AE03|A2AE04|Q3T9Y8|Q8BTM6	Eukaryotic translation initiation factor 3, subunit I	9489.02	7682.27	1.23518	0.0251527	8602.15	10389.5	9475.4	7758.85	7606.21	7681.76
NM_026784	Pmvk	RefSeq_NM	1204	chr3	NP_081624	Q9D1G2|Q3THA3	Phosphomevalonate kinase	1178.1	980.127	1.20199	0.0251575	1076.81	1260.41	1197.08	1004.53	990.682	945.171
NM_019949	Ube2l6	RefSeq_NM	1402	chr2	NP_064333	Q9QZU9|A2ATR9|A2ATS0|Q4FJY2	Ubiquitin-conjugating enzyme E2L 6	623.691	447.755	1.39293	0.0251643	630.195	672.029	568.849	480.396	495.774	367.095
NM_027877	Mus81	RefSeq_NM	2004	chr19	NP_082153	Q91ZJ0	MUS81 endonuclease homolog (yeast)	10872	8653.24	1.25641	0.0251683	10267.4	11756.3	10592.2	9198.18	8995.79	7765.75
NM_207018	Tas2r113	RefSeq_NM	930	chr6	NP_996901	Q7M711	Taste receptor, type 2, member 113	9048.94	6058.52	1.49359	0.0251719	10101.7	9052.77	7992.35	7189.29	5859.17	5127.11
NM_028385	Setd5	RefSeq_NM	6470	chr6	NP_082661	Q5XJV7|Q8C2M5	SET domain containing 5	186.703	155.092	1.20382	0.0252255	189.301	200.725	170.083	157.985	154.473	152.819
NM_025462	Ece2	RefSeq_NM	1000	chr16	NP_808811	Q80Z60|B2RQR8|Q80Z57|Q80Z58|Q8C099|Q8K0P0|Q923T6	Endothelin converting enzyme 2	1654.94	1263.88	1.30941	0.0252375	1478.5	1825.04	1661.29	1338.93	1285.51	1167.2
NM_011279	Rnf7	RefSeq_NM	1132	chr9	NP_035409	Q9WTZ1	Ring finger protein 7	26245.5	20747.1	1.26502	0.0252389	28205.5	26612.4	23918.8	22298.9	20954.6	18987.7
NM_173423	Fem1c	RefSeq_NM	2866	chr18	NP_775599	Q8CEF1|B2RRW5	Fem-1 homolog c (C.elegans)	2116.69	1667.77	1.26918	0.0252498	2008.98	2247.72	2093.36	1834.16	1704.46	1464.68
NM_053266	Gtf2ird2	RefSeq_NM	3468	chr5	NP_444496	Q99NI3	GTF2I repeat domain containing 2	8148.69	6346.44	1.28398	0.0252984	7738.15	8767.3	7940.61	6826.91	6683.39	5529.02
NM_178406	Gpr153	RefSeq_NM	3777	chr4	NP_848493	Q8K0Z9|A2A8K4|A2A8K5	G protein-coupled receptor 153	8686.66	6847.65	1.26856	0.0253727	8948.4	9106.47	8005.11	7138.66	7350.27	6054
NM_001101519	4932443I19Rik	RefSeq_NM	781	chr8	NP_001094989		RIKEN cDNA 4932443I19 gene	212.318	138.538	1.53256	0.0254141	234.662	202.533	199.759	160.453	152.359	102.803
NM_001037906	Nell1	RefSeq_NM	2812	chr7	NP_001032995	Q2VWQ2	NEL-like 1 (chicken)	1014.72	829.894	1.2227	0.0254254	984.642	1085.83	973.671	870.207	868.348	751.127
NM_133887	Stx12	RefSeq_NM	2320	chr4	NP_598648		Syntaxin 12	2186.27	1744.18	1.25347	0.0254567	1944.48	2352.92	2261.41	1803.09	1714.2	1715.24
NM_008822	Pex7	RefSeq_NM	1894	chr10	NP_032848	P97865|B7ZNK8	Peroxisomal biogenesis factor 7	3024.6	2449.98	1.23454	0.0254815	2867.68	3281.71	2924.41	2571.69	2532.53	2245.72
NM_015751	Abce1	RefSeq_NM	3813	chr8	NP_056566	P61222|Q3TIU8|Q3TJM9|Q3UHY8|Q6NXX7|Q8C2N8	ATP-binding cassette, sub-family E (OABP), member 1	1075.04	858.552	1.25215	0.0254918	1016.81	1116.21	1092.08	941.108	879.326	755.221
NM_007700	Chuk	RefSeq_NM	3500	chr19	NP_031726	Q60680|A0AUV3|Q3TPN9|Q3U2A3|Q3U2E5|Q3UDK0|Q8CBT3	Conserved helix-loop-helix ubiquitous kinase	2425.21	1855.49	1.30705	0.0255243	2180.76	2688.9	2405.97	1957.88	1894.08	1714.51
NM_024264	Cyp27a1	RefSeq_NM	1890	chr1	NP_077226	Q9DBG1|Q99LX3	Cytochrome P450, family 27, subfamily a, polypeptide 1	88.3309	63.6583	1.38758	0.0255531	85.2869	94.5597	85.1462	72.6065	67.0834	51.2851
NM_007869	Dnajc1	RefSeq_NM	5497	chr2	NP_031895	Q61712|A2AS71	DnaJ (Hsp40) homolog, subfamily C, member 1	2740.96	2027.68	1.35177	0.0255607	2665.22	2924.4	2633.25	2269.48	2146.23	1667.31
NM_028379	Zdhhc4	RefSeq_NM	1332	chr5	NP_082655	Q9D6H5	Zinc finger, DHHC domain containing 4	1650.46	1344.79	1.2273	0.0255944	1583.81	1778.27	1589.3	1423.65	1385.12	1225.6
NM_001033206	Pwwp2b	RefSeq_NM	2335	chr7	NP_001092106	Q14AS8|Q3TYY8	PWWP domain containing 2B	243.171	193.195	1.25868	0.0256571	234.432	247.963	247.117	218.078	190.833	170.675
NM_019673	Actl6a	RefSeq_NM	1969	chr3	NP_062647	Q9Z2N8|Q3TF62|Q505L1	Actin-like 6A	893.566	736.19	1.21377	0.0256699	832.224	949.074	899.401	760.914	771.644	676.01
NM_001038015	Gnpda2	RefSeq_NM	1867	chr5	NP_001033104	Q9CRC9|Q571B4	Glucosamine-6-phosphate deaminase 2	20116.3	15374.7	1.3084	0.0256727	19103.5	21105.2	20140.2	16426.7	16793.3	12904
NM_026850	Pdcl3	RefSeq_NM	1706	chr1	NP_081126	Q8BVF2	Phosducin-like 3	6773.39	5528.68	1.22514	0.0256853	7302.36	6442.63	6575.17	5880.62	5635.26	5070.17
NM_001159364	Cep97	RefSeq_NM	1118	chr16	NP_083091	Q9CZ62|Q6P077|Q8BH46|Q8BJR7|Q8C1I9	Centrosomal protein 97	44.7006	23.5056	1.9017	0.0256858	47.7262	50.6159	35.7598	27.4207	27.7667	15.3295
NM_013539	Spsb2	RefSeq_NM	1179	chr6	NP_038567	O88838	SplA/ryanodine receptor domain and SOCS box containing 2	1419.15	1177.64	1.20508	0.0257181	1314.13	1517.88	1425.43	1226.45	1202.07	1104.39
NM_026172	Decr1	RefSeq_NM	3082	chr4	NP_080448	Q9CQ62|Q4FJK0	2,4-dienoyl CoA reductase 1, mitochondrial	1793.41	1477.23	1.21403	0.0257286	1731.55	1950.96	1697.7	1551.2	1484.82	1395.66
NM_177645	1110028C15Rik	RefSeq_NM	4628	chr1	NP_808313	Q5DTI6|B2KGC4|B2KGC5|B2RUA4	RIKEN cDNA 1110028C15 gene	267.752	218.72	1.22418	0.0257353	282.395	279.767	241.094	227.828	216.24	212.092
NM_029631	Abhd14b	RefSeq_NM	1490	chr9	NP_083907	Q8VCR7	Abhydrolase domain containing 14b	3559.54	2872.34	1.23925	0.0257895	3755.98	3463.72	3458.91	3090.64	2994.64	2531.73
NM_007470	Apod	RefSeq_NM	1862	chr16	NP_031496	P51910	Apolipoprotein D	13372	10736.3	1.24549	0.0258057	12180.9	14394	13541.2	11241.6	11034	9933.32
NM_178614	Samm50	RefSeq_NM	1673	chr15	NP_848729	Q8BGH2	Sorting and assembly machinery component 50 homolog (S. cerevisiae)	2247.24	1869.02	1.20236	0.0258446	2089.06	2448.17	2204.49	1916.15	1869.84	1821.09
NM_008508	Lor	RefSeq_NM	1799	chr3	NP_032534	P18165	Loricrin	11262.4	9026.96	1.24764	0.0258469	11297.2	11761.6	10728.3	9619.47	9580.41	7881.01
NM_010722	Lmnb2	RefSeq_NM	3389	chr10	NP_034852	P21619|Q3V159	Lamin B2	12165.7	9868.36	1.2328	0.025865	11611.6	12898.2	11987.4	10450.2	10372.7	8782.11
NM_011955	Nubp1	RefSeq_NM	2139	chr16	NP_036085	Q9R060	Nucleotide binding protein 1	5705.1	4675.37	1.22025	0.0258897	5660.92	6168.43	5285.96	4815.49	4840.48	4370.12
NM_026439	Ccdc80	RefSeq_NM	3648	chr16	NP_080715	Q8R2G6	Coiled-coil domain containing 80	496.853	409.653	1.21286	0.0258915	526.944	498.417	465.198	442.395	405.525	381.038
NM_010395	H2-T10	RefSeq_NM	1635	chr17	NP_034525	Q31205|Q31206|Q31208|Q861Q6|Q8WLM9	Histocompatibility 2, T region locus 10	123.436	93.0529	1.32651	0.0258937	126.321	135.137	108.849	94.4118	99.5407	85.2061
NM_198633	Gm5124	RefSeq_NM	1975	chrX	NP_941035	B2RQA0|Q8C000	Predicted pseudogene 5124	8705.33	7139.86	1.21926	0.0259373	8263.53	9584.5	8267.95	7302.07	7187.12	6930.41
NM_001034856	4930430D24Rik	RefSeq_NM	1194	chrX	NP_001030028	Q3V0X0	RIKEN cDNA 4930430D24 gene	94.3461	65.1319	1.44854	0.0259482	82.1756	94.3461	106.517	67.0226	56.2018	72.1713
NM_183250	Ccdc72	RefSeq_NM	637	chr9	NP_899073	Q8K003|Q14A47	Coiled-coil domain containing 72	66152.5	54586.3	1.21189	0.0260065	62132.1	70150.5	66175	56329.8	57629.3	49799.9
NM_026678	Blvra	RefSeq_NM	1394	chr2	NP_080954	Q9CY64|A2ASB1|A2ASB2|A2ASB7|A2ASB8|Q3TS98	Biliverdin reductase A	728.91	540.634	1.34825	0.0260127	737.947	757.303	691.478	592.811	590.303	438.788
NM_010512	Igf1	RefSeq_NM	7121	chr10	NP_908941	P05017|Q4VJB9|Q4VJC0|Q547V2|Q8CAR0	Insulin-like growth factor 1	444.166	364.263	1.21935	0.0260309	462.082	470.252	400.163	375.158	351.716	365.914
NM_020584	Terf2ip	RefSeq_NM	3599	chr8	NP_065609	Q91VL8|Q8BPK1	Telomeric repeat binding factor 2, interacting protein	3633.37	2636.03	1.37835	0.026064	3556.57	3921.85	3421.7	2915.34	2850.35	2142.4
NM_026816	Gtf2f2	RefSeq_NM	1467	chr14	NP_081092	Q8R0A0|Q3UMJ4|Q9CTB8	General transcription factor IIF, polypeptide 2	1229.54	937.366	1.31169	0.0260688	1170.83	1295.02	1222.76	1063.39	949.986	798.72
NM_027276	Cdc16	RefSeq_NM	2253	chr8	NP_081552	Q8R349|Q3TI84|Q3TZ92|Q99JU8	CDC16 cell division cycle 16 homolog (S. cerevisiae)	4928.66	3837.89	1.28421	0.0260823	4711.92	5188.83	4885.24	4138.13	4105.14	3270.39
NM_016858	Rab33b	RefSeq_NM	3488	chr3	NP_058554	O35963|Q0PD21|Q3TCY0|Q3TQ93	RAB33B, member of RAS oncogene family	426.712	317.619	1.34347	0.0261035	412.776	425.07	442.29	363.278	329.717	259.862
NM_024216	Gpn3	RefSeq_NM	1425	chr5	NP_077178		GPN-loop GTPase 3	1657.44	1348.25	1.22932	0.0261228	1788.99	1656.4	1526.92	1421.5	1365.86	1257.4
NM_133728	Asnsd1	RefSeq_NM	2362	chr1	NP_598489	Q8BFS9|Q3TGY6	Asparagine synthetase domain containing 1	4003.86	3020.32	1.32564	0.0261854	3746.53	4394.79	3870.27	3251.58	3198.01	2611.35
NM_126165	Vps4a	RefSeq_NM	2089	chr8	NP_569053	Q8VEJ9|Q3TDX2|Q9CTW3	Vacuolar protein sorting 4a (yeast)	27497.6	21019.1	1.30822	0.0261856	26802.5	29077.2	26613.1	23157.7	22252.4	17647.2
NM_172400	Dnajc8	RefSeq_NM	1410	chr4	NP_765988	Q6NZB0|A2ALE9|A2ALF0|A2ALF1|A2ALF2|A2ALF3	DnaJ (Hsp40) homolog, subfamily C, member 8	1635.38	1242.63	1.31607	0.0261955	1442.11	1813.98	1650.07	1293.49	1265.57	1168.82
NM_026330	Nsmce1	RefSeq_NM	1082	chr7	NP_080606	Q9D720	Non-SMC element 1 homolog (S. cerevisiae)	836.946	676.178	1.23776	0.0262033	861.309	870.196	779.334	730.508	691.619	606.409
NM_001190443	Abcf2	RefSeq_NM	2570	chr5	NP_038881	Q99LE6|Q3UVI9	ATP-binding cassette, sub-family F (GCN20), member 2	2931.17	2407.98	1.21727	0.0263178	2737.7	3109.9	2945.9	2579.71	2433.99	2210.24
NM_001166716	Vmn1r113	RefSeq_NM	924	chr7	NP_001160188		Vomeronasal 1 receptor 113	408.918	316.361	1.29257	0.0263185	429.154	430.418	367.182	337.827	328.446	282.809
NM_023120	Gnb1l	RefSeq_NM	3566	chr16	NP_075609	Q9EQ15|Q3TBG5|Q3TM20|Q3TZ04|Q69ZD9	Guanine nucleotide binding protein (G protein), beta polypeptide 1-like	188.441	140.605	1.34022	0.0263862	206.68	178.222	180.42	152.87	149.232	119.712
NM_001111029	Zfp661	RefSeq_NM	2770	chr2	NP_082417	Q8BIQ3|A2AHS9	Zinc finger protein 661	230.931	168.8	1.36807	0.0264124	211.562	267.016	214.216	170.815	167.582	168.003
NM_019998	Alg2	RefSeq_NM	3062	chr4	NP_064382	Q9DBE8|A2AJM6|Q8BMZ4	Asparagine-linked glycosylation 2 homolog (yeast, alpha-1,3-mannosyltransferase)	69038.4	51107.9	1.35084	0.0264397	64945.3	73304.2	68865.7	54276.2	57058.6	41988.8
NM_011585	Tia1	RefSeq_NM	4477	chr6	NP_035715	P52912|Q564E7|Q80ZW7|Q8BT02|Q8CII5	Cytotoxic granule-associated RNA binding protein 1	1012	825.223	1.22633	0.0264616	1106.09	994.125	935.77	866.251	815.896	793.522
NM_019756	Tubd1	RefSeq_NM	1882	chr11	NP_062730	Q9R1K7|Q3TDA3|Q5SWF8|Q8CDD3	Tubulin, delta 1	243.508	201.572	1.20804	0.026475	243.755	261.252	225.517	210.819	204.971	188.927
NM_031380	Fstl3	RefSeq_NM	1953	chr10	NP_113557		Follistatin-like 3	4923.44	3812.87	1.29127	0.0264875	5117.59	5347.2	4305.53	3926.26	3685.73	3826.61
NM_012019	Aifm1	RefSeq_NM	2115	chrX	NP_036149	Q9Z0X1|B1AU24|B1AU25|Q1L6K5|Q2QKE3	Apoptosis-inducing factor, mitochondrion-associated 1	2856.88	2375.18	1.20281	0.0264997	2899.36	2874.41	2796.88	2596.32	2404.57	2124.66
NM_146164	Lrch4	RefSeq_NM	3081	chr5	NP_666276	Q921G6|Q1EHW4|Q6KAP0|Q8C2M4|Q8K381	Leucine-rich repeats and calponin homology (CH) domain containing 4	876.602	704.931	1.24353	0.0265207	828.033	925.023	876.75	764.014	725.812	624.967
NM_178398	Wipi2	RefSeq_NM	3913	chr5	NP_848485	Q80W47|Q8C8L8	WD repeat domain, phosphoinositide interacting 2	3321.46	2689.74	1.23486	0.026537	3094.39	3596.11	3273.89	2801.3	2800.69	2467.22
NM_133889	Bsdc1	RefSeq_NM	2684	chr4	NP_598650	Q80Y55|B2KGE3	BSD domain containing 1	7279.43	5557.16	1.30992	0.0265399	6606.51	8220.47	7011.3	5738.45	5629.77	5303.24
NM_001101483	Tmem22	RefSeq_NM	1596	chr9	NP_001094953	D3YVE8	Transmembrane protein 22	7876.92	5501.35	1.43182	0.0265426	8577.66	7882.98	7170.12	6013.66	6109.54	4380.84
NM_023114	Apoc3	RefSeq_NM	524	chr9	NP_075603	P33622	Apolipoprotein C-III	780.208	575.483	1.35575	0.0265491	719.06	868.469	753.095	632.698	592.742	501.009
NM_001081458	Ppp2r5c	RefSeq_NM	2377	chr12	NP_036153	Q60996|Q3TSR8|Q6ZQK4|Q8C8H4	Protein phosphatase 2, regulatory subunit B (B56), gamma isoform	30019.3	23671	1.26819	0.0265739	31383.5	30738.6	27935.7	25956.3	24263	20793.6
NM_019739	Foxo1	RefSeq_NM	5552	chr3	NP_062713	Q9R1E0|Q8BPP2|Q8BRS7|Q8CA93|Q9JJW4|Q9WVH5	Forkhead box O1	9993.97	8005.83	1.24834	0.0265744	9216.85	10643.6	10121.4	8566.67	8227.25	7223.57
NM_010255	Gamt	RefSeq_NM	960	chr10	NP_034385	O35969	Guanidinoacetate methyltransferase	6787.76	5447.91	1.24594	0.0266359	6818.56	6881.98	6662.74	6015.46	5616.42	4711.86
NM_181582	Eif5a	RefSeq_NM	1361	chr11	NP_853613	P63242|Q7TMA1|Q7TMB4|Q7TME3|Q7TNN6|Q7TNN7	Eukaryotic translation initiation factor 5A	8500.58	6971.55	1.21932	0.0266939	9105.48	8295.2	8101.06	7480.66	7063.66	6370.33
NM_010878	Nck1	RefSeq_NM	1699	chr9	NP_035008	O55032|Q8BH99|Q8BMV0|Q8BZ27|Q99M51|Q9Z279	Non-catalytic region of tyrosine kinase adaptor protein 1	4582.19	3757.05	1.21962	0.0267015	4361.38	4775.73	4609.45	3894.5	4029.88	3346.78
NM_029974	Dcst1	RefSeq_NM	2312	chr3	NP_084250	Q059Y8|Q8BY86|Q9D215	DC-STAMP domain containing 1	67.141	52.6996	1.27403	0.0267123	65.2171	73.9593	62.2465	56.9	48.8389	52.3598
NM_027909	C2cd2l	RefSeq_NM	4334	chr9	NP_082185	Q80X80|Q3U590|Q6PHC0|Q80U48|Q8CAA2|Q8CFV7|Q9DBJ2	C2 calcium-dependent domain containing 2-like	687.731	560.202	1.22765	0.0267391	682.253	723.496	657.446	601.321	581.906	497.379
NM_023537	Rab3b	RefSeq_NM	3320	chr4	NP_076026	Q9CZT8|A2A7Z6|Q0PD62	RAB3B, member RAS oncogene family	6705.74	5519.65	1.21488	0.0267453	6695.21	6724.35	6697.65	6040.16	5655.71	4863.07
NM_008308	Htr1a	RefSeq_NM	4441	chr13	NP_032334	Q64264|Q8BGS4|Q8BZP1	5-hydroxytryptamine (serotonin) receptor 1A	5488.01	3438.11	1.59623	0.0267805	6020.39	5583.49	4860.13	3989.03	3874.53	2450.77
NM_029602	Znrd1as	RefSeq_NM	992	chr17	NP_083878	Q8R0E5	ZNRD1 antisense RNA	3791.9	3012.84	1.25858	0.0268236	3693.99	3792.27	3889.44	3373.82	3052.68	2612
NM_173010	Ube3a	RefSeq_NM	3888	chr7	NP_766598	O08759|Q3TPQ9|Q5DTH1|Q8BNS1|Q8CE29	Ubiquitin protein ligase E3A	257.292	175.82	1.46338	0.0268361	266.941	274.61	230.327	202.585	187.084	137.792
NM_027855	0610007C21Rik	RefSeq_NM	1006	chr5	NP_082131	Q6PGD0|A8C1S6	RIKEN cDNA 0610007C21 gene	4971.69	4026.45	1.23476	0.0269023	5096.23	5175.09	4643.76	4377.59	4085.73	3616.04
NM_153056	Sirt7	RefSeq_NM	1715	chr11	NP_694696	O54790|Q8BKJ9|A2ABY6|A2ABY8|A2ABY9|A3KMC9|Q8BXG2	Sirtuin 7 (silent mating type information regulation 2, homolog) 7 (S. cerevisiae)	29956	24687.2	1.21342	0.0269566	28444.9	32161.5	29261.6	26401.6	24893.3	22766.6
NM_001163584	Prom1	RefSeq_NM	3557	chr5	NP_032961	O54990|Q3URN1|Q8C3K1|Q8CDK8|Q8R056	Prominin 1	887.667	670.914	1.32307	0.0269742	839.698	944.829	878.474	698.593	750.374	563.775
NM_001164612	Atp13a4	RefSeq_NM	4114	chr16	NP_766201	Q5XF90	ATPase type 13A4	915.558	716.357	1.27807	0.0270135	892.044	966.25	888.38	757.962	779.252	611.857
NM_025518	Dus2l	RefSeq_NM	1860	chr8	NP_079794	Q9D7B1|Q14A90	Dihydrouridine synthase 2-like (SMM1, S. cerevisiae)	1689.8	1293.08	1.3068	0.0270212	1657.16	1817.7	1594.54	1397.17	1379.69	1102.38
NM_001177601	0610010K14Rik	RefSeq_NM	905	chr11	NP_665701	Q9DCT6|A2CF74|A2CF75|A2CF76|A2CF77|A2CF78|A2CF79|A2CF80|A2CF81|A2CF82|A2CF83	RIKEN cDNA 0610010K14 gene	3060.12	2513.04	1.2177	0.0270474	2897.29	3377.76	2905.3	2528.72	2468.04	2542.35
NM_013610	Ninj1	RefSeq_NM	1132	chr13	NP_038638	O70131|D3YW25|Q3TXT8|Q8BP68	Ninjurin 1	1290.94	1022.16	1.26295	0.0270544	1362.26	1245.9	1264.65	1125.95	1051.92	888.611
NM_019771	Dstn	RefSeq_NM	1918	chr2	NP_062745	Q9R0P5|Q4FK36	Destrin	13484.4	10379	1.2992	0.0270567	12708.4	14462.2	13282.6	11506.7	10673.4	8957.06
NM_029025	Tmem81	RefSeq_NM	1767	chr1	NP_083301	Q9D5K1	Transmembrane protein 81	2707.85	2122.14	1.276	0.0270584	2668.66	2822.37	2632.52	2273.98	2293.43	1798.99
NM_009053	Rfng	RefSeq_NM	2141	chr11	NP_033079	O09009	RFNG O-fucosylpeptide 3-beta-N-acetylglucosaminyltransferase	21430.9	17798.9	1.20405	0.0271377	20541.9	22103.8	21646.9	18612	18899.6	15885.3
NM_001159375	Eif4a1	RefSeq_NM	1886	chr11	NP_659207	P60843|A0N8T7|Q3TFG3|Q3TGK7|Q3TLL6|Q3TSJ4|Q3U8I0|Q3UXC2|Q4FZL1|Q5F2A7|Q64341|Q78WR5|Q99LR0	Eukaryotic translation initiation factor 4A1	13316.9	10737.4	1.24024	0.0271391	12507.5	14372.5	13070.8	11527.1	10924.3	9760.68
NM_182650	Hnrnpa2b1	RefSeq_NM	1647	chr6	NP_872591	O88569|B7ZP22|Q3UTH2	Heterogeneous nuclear ribonucleoprotein A2/B1	17381.1	12409.5	1.40063	0.0271646	20045.2	16930.1	15168.1	12618.9	12820	11789.5
NM_138669	Eif4a3	RefSeq_NM	1489	chr11	NP_619610	Q91VC3|A2AFK7	Eukaryotic translation initiation factor 4A3	47093.9	36818.3	1.27909	0.0271882	48111.4	47460.5	45709.9	40064.8	39425.6	30964.5
NM_025335	Tmem167	RefSeq_NM	10809	chr13	NP_079611	Q9CR64|Q8C6I8	Transmembrane protein 167	1590.97	1203.38	1.32209	0.0271946	1621.67	1576.7	1574.53	1308.23	1324.03	977.867
NM_177628	Fam167a	RefSeq_NM	4252	chr14	NP_808296	Q6P1G6|Q8C558	Family with sequence similarity 167, member A	87.7955	68.0102	1.29092	0.0271951	88.1555	96.2699	78.9612	63.7692	66.5376	73.7237
NM_181588	Cmbl	RefSeq_NM	1069	chr15	NP_853619	Q8R1G2	Carboxymethylenebutenolidase-like (Pseudomonas)	948.125	694.439	1.36531	0.0272239	844.565	1045.94	953.874	744.755	737.248	601.314
NM_181854	Zfp828	RefSeq_NM	4016	chr8	NP_862902	Q8K327	Zinc finger protein 828	20043.3	15906.1	1.2601	0.0272639	20089.9	20494.1	19545.7	16517.5	17583.8	13617.1
NM_199065	Slitrk1	RefSeq_NM	4266	chr14	NP_951020	Q810C1|B2RWY3|B2RXM1|Q69Z70	SLIT and NTRK-like family, member 1	53059	41955.8	1.26464	0.0273152	54370.8	54309.2	50497	43830.3	45964.5	36072.6
NM_010875	Ncam1	RefSeq_NM	4885	chr9	NP_035005	P13595|O08909|O88175|O88176|O88682|Q61945|Q61946|Q61947|Q61948|Q6LBT3|Q6LBT4	Neural cell adhesion molecule 1	13954.6	11339.3	1.23064	0.027318	14012.1	14355	13496.7	12004.9	12127.9	9884.9
NM_029652	Klhl25	RefSeq_NM	3385	chr7	NP_877583	Q8R2P1|Q9CZ64	Kelch-like 25 (Drosophila)	4830.31	3712.61	1.30105	0.0273281	4643.14	5075.31	4772.48	4098.6	3924.15	3115.09
NM_001005426	Zcwpw1	RefSeq_NM	2271	chr5	NP_001005426	Q6IR42|Q2YFS4	Zinc finger, CW type with PWWP domain 1	2479.79	1945.23	1.27481	0.0273378	2407.93	2586.46	2444.98	2108.05	2077.13	1650.5
NM_009268	Mucl1	RefSeq_NM	826	chrUn_random	NP_033294	Q58ET3|Q62265|Q91X55	Mucin-like 1	12329	9334.92	1.32074	0.0274623	13087.6	12563	11336.3	10275.1	9795.27	7934.41
NM_033562	Derl2	RefSeq_NM	3623	chr11	NP_291040	Q8BNI4|Q3U957|Q5QNV1|Q5QNV2	Der1-like domain family, member 2	591.972	469.577	1.26065	0.0274815	571.678	634.848	569.389	508.014	488.015	412.701
NM_027323	Srrd	RefSeq_NM	1134	chr5	NP_081599	Q8K2M3|Q9ERA6|Q3TPF9|Q3TTV6|Q3UGE9	SRR1 domain containing	5057.7	4169.95	1.21289	0.0274864	4985.15	5415.95	4772.01	4292.17	4403.31	3814.37
NM_010281	Ggh	RefSeq_NM	1340	chr4	NP_034411	Q9Z0L8|B1AWC1|B9EKG3|Q91XH7|Q91XP1	Gamma-glutamyl hydrolase	1579.66	1203.15	1.31294	0.0275001	1690.09	1589.93	1458.98	1336.98	1236.82	1035.65
NM_011199	Pth1r	RefSeq_NM	2238	chr9	NP_035329	P41593|Q80WU8|Q91WV4	Parathyroid hormone 1 receptor	372.704	289.025	1.28952	0.0275325	366.183	414.642	337.288	271.076	290.343	305.655
NM_001109684	9030409G11Rik	RefSeq_NM	3841	chr4	NP_653114	Q69ZS8|A2AC37|B7ZCA7|Q8BJ43	RIKEN cDNA 9030409G11 gene	38826.9	30521.7	1.27211	0.0275424	37924.8	41828.6	36727.4	32523.7	32329.6	26711.9
NM_028126	Strada	RefSeq_NM	2015	chr11	NP_082402	Q3UUJ4|B1AR89|B1AR90|B1AR91|B1AR92|Q80VZ9	STE20-related kinase adaptor alpha	391.435	312.284	1.25346	0.0275463	405.82	405.33	363.153	317.073	341.81	277.97
NM_177101	4833442J19Rik	RefSeq_NM	1478	chr6	NP_796075	Q80ZM3|Q80VP4|Q8BPB7	RIKEN cDNA 4833442J19 gene	125.219	101.708	1.23117	0.0276087	123.677	133.59	118.391	105.349	108.552	91.2221
NM_177391	Fam109b	RefSeq_NM	2745	chr15	NP_796365	Q14B98	Family with sequence similarity 109, member B	228.601	186.446	1.22609	0.0276584	228.826	245.263	211.713	194.27	194.278	170.791
NM_172801	Otop2	RefSeq_NM	2350	chr11	NP_766389	Q80SX5	Otopetrin 2	150.598	123.711	1.21733	0.0276614	145.014	161.86	144.919	133.598	114.202	123.332
NM_021466	Taf1a	RefSeq_NM	2536	chr1_random	NP_067441	P97357|B9EHT7|Q3V054	TATA box binding protein (Tbp)-associated factor, RNA polymerase I, A	5495.99	4529.7	1.21332	0.0276642	5495.43	5667.35	5325.2	4846.35	4745.6	3997.16
NM_001134461	Prickle2	RefSeq_NM	7695	chr6	NP_001127933	Q80Y24|A6H652|A7YQ68	Prickle homolog 2 (Drosophila)	608.422	358.043	1.6993	0.0276677	663.262	462.369	699.635	363.665	363.247	347.217
NM_001145676	2210408I21Rik	RefSeq_NM	4950	chr13	NP_001139148	Q3UPC7|B2RXR4|B9EKQ6|Q3TNF8	RIKEN cDNA 2210408I21 gene	418.043	339.741	1.23048	0.0276736	374.396	429.954	449.779	348.957	331.241	339.025
NM_011507	Suclg2	RefSeq_NM	2279	chr6	NP_035637	Q9Z2I8	Succinate-Coenzyme A ligase, GDP-forming, beta subunit	13266.6	10372	1.27908	0.0276853	13251.5	13885.9	12662.5	11426	10838.9	8851.22
NM_026131	Pdlim7	RefSeq_NM	1049	chr13	NP_080407	Q3TJD7|B8JJB1|B8JJB2|B8JJB3|B8JJB5|B8JJB6|Q8BVJ7	PDZ and LIM domain 7	34575.6	28321.1	1.22084	0.0276878	31886.8	37475.6	34364.5	29205.6	29228.1	26529.6
NM_026523	Nmb	RefSeq_NM	701	chr7	NP_080799	Q9CR53	Neuromedin B	13239.2	8721.92	1.51793	0.027711	13769.1	13513.8	12434.8	10013.6	9972.48	6179.67
NM_134076	Abhd4	RefSeq_NM	2351	chr14	NP_598837	Q8VD66|Q3U7M5|Q8C0M2|Q99KW5	Abhydrolase domain containing 4	452.758	326.887	1.38506	0.0277224	494.983	455.041	408.25	368.938	336.58	275.143
NM_027658	Hexim2	RefSeq_NM	1928	chr11	NP_081934	Q3TVI4|A2AB65|A2AB66|A2AB67	Hexamthylene bis-acetamide inducible 2	1030.7	789.736	1.30512	0.0277662	1044.94	1087.57	959.575	873.983	822.905	672.321
NM_026448	Klhl7	RefSeq_NM	3427	chr5	NP_080724	Q8BUL5|Q8K2Z1	Kelch-like 7 (Drosophila)	3446.63	2790.34	1.2352	0.02777	3255.4	3564.64	3519.85	3095.26	2762.01	2513.76
NM_053157	Tm2d1	RefSeq_NM	1080	chr4	NP_444387	Q99MB3|B1AUI4	TM2 domain containing 1	12123.4	9411.16	1.2882	0.0277959	12638.5	12551.8	11179.9	9848.24	10250.6	8134.57
NM_023507	0610007P08Rik	RefSeq_NM	2735	chr13	NP_075996	Q6DI94|Q9JIM3|Q8BM40|Q8BYL8|Q9ER90	RIKEN cDNA 0610007P08 gene	141.716	117.473	1.20637	0.0277997	141.033	152.671	131.443	123.934	117.415	111.07
NM_009319	Tarbp2	RefSeq_NM	1736	chr15	NP_033345	P97473|Q3UNH9|Q99M41	TAR (HIV) RNA binding protein 2	4335.81	3558.76	1.21835	0.0278272	4563.98	4538.83	3904.61	3649.26	3627.34	3399.66
NM_001039155	Triobp	RefSeq_NM	3807	chr15	NP_613045	Q99KW3|Q3U2M9	TRIO and F-actin binding protein	242.976	184.929	1.31389	0.0278532	252.291	239.294	237.344	208.739	192.898	153.15
NM_029464	4930588N13Rik	RefSeq_NM	1094	chr5	NP_083740	Q0VB26|B7ZN43|Q8C314|Q9D4N8	RIKEN cDNA 4930588N13 gene	74.795	55.1417	1.35642	0.0278599	82.012	79.0312	63.3419	55.0998	56.1621	54.1631
NM_145130	Lpcat3	RefSeq_NM	2502	chr6	NP_660112	Q91V01|O35130|Q542P8	Lysophosphatidylcholine acyltransferase 3	447.143	363.611	1.22973	0.0278731	436.966	472.183	432.281	392.736	375.956	322.139
NM_001033298	Plk1s1	RefSeq_NM	2150	chr2	NP_001028470	Q3UXL4	Polo-like kinase 1 substrate 1	1265.14	1005.1	1.25872	0.0278903	1378.35	1212.03	1205.05	1106.83	974.605	933.863
NM_001039482	Klhl20	RefSeq_NM	4037	chr1	NP_001034571	Q8VCK5|Q8BKE8|Q8BL42|Q8K2U3	Kelch-like 20 (Drosophila)	1895.98	1541.42	1.23002	0.0279539	1824.19	1997.61	1866.13	1666.01	1594.51	1363.76
NM_033603	Amn	RefSeq_NM	1685	chr12	NP_291081	Q99JB7	Amnionless	578.033	442.005	1.30775	0.0279552	557.879	635.7	540.519	480.169	457.795	388.05
NM_027897	Rhpn2	RefSeq_NM	3439	chr7	NP_082173	Q8BWR8|Q497Z4	Rhophilin, Rho GTPase binding protein 2	110.348	78.038	1.41403	0.0279777	115.58	121.331	94.1329	80.923	84.5728	68.6181
NM_133435	Nmnat1	RefSeq_NM	954	chr4	NP_597679	Q9EPA7|B0QZL2|B1AS01|Q3V449|Q3V455	Nicotinamide nucleotide adenylyltransferase 1	127.124	93.9158	1.35359	0.0279821	117.157	145.01	119.203	99.5326	96.2285	85.9864
NM_013908	Fbxw5	RefSeq_NM	2359	chr2	NP_038936	Q9QXW2|A2AJ36|A2AJ37|Q3U368	F-box and WD-40 domain protein 5	4387.66	3422.25	1.2821	0.0279994	3930.63	4898.55	4333.81	3534.7	3374.9	3357.14
NM_145480	Rfc4	RefSeq_NM	1231	chr16	NP_663455	Q99J62|Q3UI84	Replication factor C (activator 1) 4	1487.61	1171.29	1.27007	0.028019	1380	1620.42	1462.41	1279.02	1170.19	1064.65
NM_145956	Brcc3	RefSeq_NM	4335	chrX	NP_666068	P46737|A3KGA8	BRCA1/BRCA2-containing complex, subunit 3	130.479	86.703	1.50489	0.0280422	153.113	116.579	121.744	96.9786	87.5715	75.559
NM_009944	Cox7a1	RefSeq_NM	393	chr7	NP_034074	P56392|Q792A4	Cytochrome c oxidase, subunit VIIa 1	970.646	795.85	1.21963	0.0280513	963.325	1053.42	895.194	834.119	802.693	750.737
NM_053145	Pcdhb20	RefSeq_NM	3418	chr18	NP_444375	Q91XZ9|Q925L1	Protocadherin beta 20	7324.74	5601.75	1.30758	0.0280519	7342.19	7445.85	7186.18	6175.6	6036.12	4593.51
NM_011185	Psmb1	RefSeq_NM	1036	chr17	NP_035315	O09061|Q6LCE5|Q6RI64	Proteasome (prosome, macropain) subunit, beta type 1	22837.2	18683.1	1.22234	0.0280857	23342.8	23227.8	21941	20222.5	19389.9	16437.1
NM_133840	Clp1	RefSeq_NM	1830	chr2	NP_598601	Q99LI9|A2ATR4|Q3TEC7|Q3ULZ9	CLP1, cleavage and polyadenylation factor I subunit, homolog (S. cerevisiae)	398.345	330.431	1.20553	0.0281399	379.48	431.43	384.126	344.704	338.849	307.74
NM_028347	Neil1	RefSeq_NM	1170	chr9	NP_082623	Q8K4Q6|Q3U296	Nei endonuclease VIII-like 1 (E. coli)	461.553	371.246	1.24326	0.0281629	430.536	503.118	451.006	401.576	347.729	364.432
NM_009810	Casp3	RefSeq_NM	1466	chr8	NP_033940	P70677|Q8BNT4	Caspase 3	98.8851	74.1287	1.33396	0.0281633	92.5247	102.163	101.968	83.8568	77.0757	61.4538
NM_029626	Glt8d1	RefSeq_NM	2485	chr14	NP_083902	Q6NSU3|Q9D958|Q7TNU1	Glycosyltransferase 8 domain containing 1	288.045	237.815	1.21121	0.0281652	264.983	312.34	286.811	245.244	242.17	226.033
NM_013768	Prmt5	RefSeq_NM	2641	chr14	NP_038796	Q8CIG8|Q9CRT9	Protein arginine N-methyltransferase 5	20947	16653.9	1.25779	0.0281763	21117.2	21302.8	20421.1	17951.9	17849.8	14159.9
NM_007917	Eif4e	RefSeq_NM	2882	chr3	NP_031943	P63073|Q3TK95|Q3V0N9|Q8C470	Eukaryotic translation initiation factor 4E	2275.65	1756.45	1.2956	0.0281841	2283.82	2390.64	2152.5	1876.55	1911.79	1481.02
NM_026725	Dusp23	RefSeq_NM	1417	chr1	NP_081001	Q6NT99	Dual specificity phosphatase 23	6040.44	4372.79	1.38137	0.0282082	5826.45	6376.73	5918.15	4731.28	4937.91	3449.16
NM_001159422	Ccdc58	RefSeq_NM	747	chr16	NP_941047	Q8R3Q6	Coiled-coil domain containing 58	132.839	99.6584	1.33294	0.0282571	131.908	145.661	120.948	107.499	105.371	86.1053
NM_178811	Ttc15	RefSeq_NM	3394	chr12	NP_848926	Q8K2L8|Q3TB00|Q3UGE1|Q8BJF6|Q8BUB5|Q8BVB3|Q8BVI0|Q8C0C3|Q99LT4	Tetratricopeptide repeat domain 15	15332.5	12384.8	1.23801	0.0283153	16245.3	15851.2	13901	12992.4	12756.8	11405.1
NM_026508	Trap1	RefSeq_NM	2297	chr16	NP_080784	Q9CQN1|Q3TK29|Q3TSG8|Q3UPJ8|Q922R9|Q922Z3	TNF receptor-associated protein 1	1953.71	1501.65	1.30104	0.0283454	1868.82	2049.5	1942.8	1666.79	1579.23	1258.93
NM_177175	Tmem215	RefSeq_NM	3218	chr4	NP_796149	A7E1Z1|B7ZN35	Transmembrane protein 215	79.6602	55.0159	1.44795	0.0283494	70.0934	92.5579	76.3292	54.6553	60.3895	50.0028
NM_015767	Ttpa	RefSeq_NM	3053	chr4	NP_056582	Q8BWP5|A2AIT6|A8Y5N9|A8Y5P0|Q499J1|Q499J3|Q8QZU5	Tocopherol (alpha) transfer protein	621.267	493.721	1.25834	0.0284329	603.637	671.669	588.494	535.545	505.38	440.238
NM_026785	Ube2c	RefSeq_NM	931	chr2	NP_081061	Q9D1C1|A2A4Z0|Q3UWQ1	Ubiquitin-conjugating enzyme E2C	209.878	172.108	1.21945	0.0284478	205.192	229.978	194.465	171.212	179.481	165.632
NM_027763	Treml1	RefSeq_NM	1220	chr17	NP_082039	Q8K558|A6XA73|A6XA74|A6XA75|B7ZNI7	Triggering receptor expressed on myeloid cells-like 1	90.0188	69.2733	1.29947	0.0284904	98.4157	85.0618	86.579	76.2385	60.7904	70.7912
NM_025372	Tipin	RefSeq_NM	1211	chr9	NP_079648	Q91WA1	Timeless interacting protein	3354.24	2605.95	1.28715	0.0285001	3079.56	3748.82	3234.33	2777.03	2589.24	2451.57
NM_025442	Alg5	RefSeq_NM	1471	chr3	NP_079718	Q9DB25|Q9CTE8|Q9D0Q9	Asparagine-linked glycosylation 5 homolog (yeast, dolichyl-phosphate beta-glucosyltransferase)	1552.57	1197.22	1.29681	0.0285265	1426.88	1677.54	1553.3	1329.63	1200.78	1061.26
NM_133747	Fam98a	RefSeq_NM	2817	chr17	NP_598508		Family with sequence similarity 98, member A	16025.1	12960.5	1.23645	0.0285286	14878.7	17024	16172.5	13582.4	13675	11624.2
NM_001167991	Hook2	RefSeq_NM	2614	chr8	NP_573518	Q7TMK6|Q3TKK8|Q3UWV9|Q66JV2	Hook homolog 2 (Drosophila)	395.608	323.034	1.22466	0.0286234	357.12	427.837	401.865	334.865	322.128	312.109
NM_145359	Fam100a	RefSeq_NM	1402	chr16	NP_663334	Q6P3B2	Family with sequence similarity 100, member A	65110.7	54157.8	1.20224	0.0286278	61297.2	70998.4	63036.5	56455.1	51826.8	54191.6
NM_178689	Eno4	RefSeq_NM	2583	chr19	NP_848804	Q8C042	Enolase 4	222.346	181.708	1.22364	0.0286288	205.528	243.293	218.216	171.861	186.624	186.639
NM_015783	Isg15	RefSeq_NM	756	chr4	NP_056598	Q64339|Q4FJR9	ISG15 ubiquitin-like modifier	540.326	434.911	1.24238	0.0286676	518.678	582.641	519.659	474.11	437.255	393.366
NM_026329	Polr2g	RefSeq_NM	868	chr19	NP_080605	P62488	Polymerase (RNA) II (DNA directed) polypeptide G	12941.8	10569.3	1.22448	0.0287318	12409.6	13722.2	12693.6	11330.4	10962.6	9414.83
NM_001001152	Zfp458	RefSeq_NM	3488	chr13	NP_001001152	O88262|Q6P5C7|Q7M6X6	Zinc finger protein 458	581.55	447.255	1.30026	0.0287646	552.841	618.873	572.935	485.673	478.935	377.157
NM_025295	Btd	RefSeq_NM	1956	chr14	NP_079571	Q8CIF4	Biotinidase	436.499	311.161	1.40281	0.0288262	421.104	501.6	386.794	340.002	285.467	308.013
NM_001035510	Zcchc18	RefSeq_NM	3327	chrX	NP_080169	Q8VD24	Zinc finger, CCHC domain containing 18	205.947	170.207	1.20997	0.0288858	194.547	224.966	198.326	173.336	160.791	176.495
NM_007684	Cetn3	RefSeq_NM	1013	chr13	NP_031710	O35648|Q545L8|Q9CYN1|Q9D046	Centrin 3	15954.2	12967.9	1.23028	0.0289178	15390.8	16793.8	15677.9	13669.6	13835.2	11398.8
NM_172935	Amdhd2	RefSeq_NM	1463	chr17	NP_766523	Q8JZV7	Amidohydrolase domain containing 2	182.202	142.213	1.28119	0.0289241	166.623	199.317	180.666	150.304	148.787	127.547
NM_028915	Lrrcc1	RefSeq_NM	3369	chr3	NP_083191	Q69ZB0|B9EI20	Leucine rich repeat and coiled-coil domain containing 1	3282.07	2388.24	1.37426	0.0289473	3365.71	3306.99	3173.52	2697.5	2599.61	1867.62
NM_028637	1110034G24Rik	RefSeq_NM	1501	chr2	NP_082913	Q9D112|B2RR16	RIKEN cDNA 1110034G24 gene	2973.82	2416.73	1.23052	0.0289519	2674.6	3206.99	3039.88	2522.33	2398.28	2329.57
NM_033509	Vangl2	RefSeq_NM	2260	chr1	NP_277044	Q91ZD4|D3YY75|Q6ZPV8	Vang-like 2 (van gogh, Drosophila)	11647	8766.64	1.32856	0.0289919	11686.6	11878.7	11375.8	10332.2	7403.94	8563.81
NM_178869	Ttll1	RefSeq_NM	2074	chr15	NP_849200	Q91V51|A6PW19|A6PW21|Q8BJG7	Tubulin tyrosine ligase-like 1	6166.6	4974.19	1.23972	0.0289959	5579.5	6666.78	6253.5	5205.56	5064.35	4652.67
NM_011327	Scp2	RefSeq_NM	2623	chr4	NP_035457	P32020|A2APS4	Sterol carrier protein 2, liver	239.629	198.413	1.20773	0.0289997	224.857	256.197	237.834	213.341	197.539	184.36
NM_017400	Sh3gl3	RefSeq_NM	1615	chr7	NP_059096	Q62421|Q497N4|Q9CZV7	SH3-domain GRB2-like 3	40823.2	30975	1.31794	0.0290634	38359.9	43481.5	40628	33673.7	33389.3	25861.8
NM_001177759	Tnfaip8	RefSeq_NM	3230	chr18	NP_598892	Q921Z5|D3YWJ5|D3Z325|Q3TD87	Tumor necrosis factor, alpha-induced protein 8	2744.09	2137.66	1.28369	0.0291215	2775.15	2915.91	2541.21	2286.56	2280.18	1846.23
NM_144937	Usp3	RefSeq_NM	2201	chr9	NP_659186	Q91W36|Q3TT00	Ubiquitin specific peptidase 3	111.469	78.5811	1.41853	0.0291279	100.186	120.667	113.555	93.2134	76.1707	66.3592
NM_178848	Sirt5	RefSeq_NM	1369	chr13	NP_849179	Q8K2C6|Q5M8R0	Sirtuin 5 (silent mating type information regulation 2 homolog) 5 (S. cerevisiae)	6076.71	4347.23	1.39783	0.0291464	6156.03	6374.22	5699.86	4855.79	4798.33	3387.57
NM_133807	Lrrc59	RefSeq_NM	2810	chr11	NP_598568	Q922Q8|Q3TF84|Q3UBL0	Leucine rich repeat containing 59	30540.2	24936.6	1.22471	0.0291947	32612.2	30373.4	28634.9	26982.3	25096	22731.6
NM_028097	Tmem68	RefSeq_NM	2605	chr4	NP_082373	Q9D850|A2AJF6|A8Y5P2	Transmembrane protein 68	2409.4	1894.89	1.27152	0.0292103	2191.14	2590.55	2446.5	2007.51	1984.72	1692.44
NM_016720	Neu3	RefSeq_NM	3341	chr7	NP_057929	Q9JMH7|Q543I9	Neuraminidase 3	1438.75	1045.55	1.37607	0.0292146	1485.49	1468.15	1362.62	1201.27	1106.68	828.693
NM_001009547	Adam26b	RefSeq_NM	2405	chr8	NP_001009547	Q6IMH6|Q9CUI8	A disintegrin and metallopeptidase domain 26B	89.7362	60.7116	1.47807	0.0292401	92.7778	77.2058	99.225	60.3845	50.8572	70.8931
NM_026113	Gtf3c6	RefSeq_NM	1020	chr10	NP_080389		General transcription factor IIIC, polypeptide 6, alpha	757.609	590.145	1.28377	0.029268	695.262	822.064	755.501	650.662	588.948	530.824
NM_153501	Pank2	RefSeq_NM	4266	chr2	NP_705721	A2AND1|Q3TIG7|Q3U4S0|Q7M753	Pantothenate kinase 2	1095.72	860.887	1.27278	0.0292728	1192.37	1078.54	1016.25	916.733	901.225	764.703
NM_146109	Als2	RefSeq_NM	2977	chr1	NP_666221	Q920R0|Q3TAJ7|Q9CX20	Amyotrophic lateral sclerosis 2 (juvenile) homolog (human)	446.281	351.93	1.26809	0.0292782	435.751	475.502	427.591	389.17	360.152	306.47
NM_001167879	Fam59b	RefSeq_NM	3832	chr5	NP_001161351	Q6PAJ3	Family with sequence similarity 59, member B	6171.36	4781.33	1.29072	0.0293096	6466.02	6247.63	5800.42	5200.77	5098.88	4044.32
NM_013727	Azi2	RefSeq_NM	3464	chr9	NP_038755	Q9QYP6|Q3V3J8|Q3V3T6	5-azacytidine induced gene 2	591.402	491.923	1.20222	0.0293423	611.492	609.062	553.652	532.659	490.957	452.152
NM_183088	Scand3	RefSeq_NM	2492	chr5	NP_898911	B2RPU8|Q8CEW7	RIKEN cDNA 2410018M08 gene	5803.42	4046.54	1.43417	0.029369	6232.08	5808.67	5369.52	4453.14	4571.19	3115.3
NM_019824	Arpc3	RefSeq_NM	879	chr5	NP_062798	Q9JM76	Actin related protein 2/3 complex, subunit 3	22004.1	18038.9	1.21982	0.0293766	21276.8	22284.6	22451	19342.1	19000.3	15774.3
NM_001160215	Fcrla	RefSeq_NM	1661	chr1	NP_660123	Q920A9	Fc receptor-like A	169.525	121.554	1.39465	0.029377	194.025	167.054	147.496	129.586	123.203	111.872
NM_033575	Pcdhgb2	RefSeq_NM	4739	chr18		Q3UTF9|Q3UTK9|Q4KMN6|Q4KMS2|Q5DTQ9|Q6DD96|Q6NXW8|Q6NXY6|Q6PHX8|Q7TQF1|Q80Y31|Q8BNI7|Q8BS92|Q8C8Z4|Q8C924|Q8CE10|Q8CHE5|Q8K498|Q8K499|Q8K4A0|Q8K4A1|Q8K4A2|Q8K4A4|Q8K4A6|Q8K4A8|Q8K4A9|Q91XW9|Q91XX0|Q91XX1|Q91XX2|Q91XX3|Q91XX4|Q91XX5|Q91XX6|Q91XX7|Q91XX8|Q91XX9|Q91XY0|Q91XY1|Q91XY2|Q91XY3|Q91XY4|Q91XY5|Q91XY6|Q91XY7|Q91XY8|Q91XY9|Q91XZ0|Q9Z1B0	protocadherin gamma-B2	162.307	112.925	1.4373	0.0294183	155.489	178.335	153.097	119.009	88.8489	130.917
NM_011196	Ptger3	RefSeq_NM	2090	chr3	NP_035326	P30557|Q6PDF2	Prostaglandin E receptor 3 (subtype EP3)	196.283	155.194	1.26476	0.0294329	182.921	215.392	190.535	164.786	160.532	140.265
NM_175366	Mex3b	RefSeq_NM	3416	chr7	NP_780575	Q69Z36|Q8C5W6	Mex3 homolog B (C. elegans)	20405.2	14195.2	1.43747	0.0294458	20797.8	20867.3	19550.6	16339.9	15675	10570.9
NM_146008	Tcp11l2	RefSeq_NM	2400	chr10	NP_666120	Q8K1H7	T-complex 11 (mouse) like 2	1305.77	1029.84	1.26794	0.0294915	1270.49	1338.93	1307.91	1148.8	1065.15	875.562
NM_026560	Cdca8	RefSeq_NM	1626	chr4	NP_080836	Q8BHX3	Cell division cycle associated 8	198.257	161.986	1.22391	0.0295238	185.753	217.492	191.527	157.473	156.62	171.866
NM_144868	Pcnxl3	RefSeq_NM	7281	chr19	NP_659117	Q8VI59|Q3UNP0|Q5DTP9	Pecanex-like 3 (Drosophila)	14312.6	11613.3	1.23244	0.0295328	13359	15354.6	14224.3	12016	12343	10480.9
NM_007573	C1qbp	RefSeq_NM	1177	chr11	NP_031599	O35658|Q8R5L1	Complement component 1, q subcomponent binding protein	15855.8	12809.7	1.2378	0.0295683	14595.1	17102.4	15869.9	13571.2	13156.4	11701.4
NM_001033380	Itpripl2	RefSeq_NM	6891	chr7	NP_001028552	Q3UV16|Q3TNW6	Inositol 1,4,5-triphosphate receptor interacting protein-like 2	2409.72	1852.36	1.3009	0.0296049	2315.27	2573.35	2340.55	2025.71	1971.09	1560.26
NM_198604	Plekhg6	RefSeq_NM	3019	chr6	NP_941006	Q8R0J1	Pleckstrin homology domain containing, family G (with RhoGef domain) member 6	401.02	293.814	1.36488	0.0297096	358.703	463.629	380.729	289.196	304.706	287.54
NM_145938	Rpp40	RefSeq_NM	2736	chr13	NP_666050	Q8R1F9	Ribonuclease P 40 subunit (human)	374.009	285.84	1.30845	0.0297105	328.413	408.271	385.343	281.018	308.821	267.683
NM_001177600	Adam23	RefSeq_NM	2880	chr1	NP_035910	Q9R1V7|Q5SRA0|Q5SRA2|Q5SRA3|Q5SRA4|Q5SVE1|Q8CCI7	A disintegrin and metallopeptidase domain 23	218.568	176.325	1.23957	0.029741	197.349	234.688	223.666	182.399	182.974	163.603
NM_133932	Tada3	RefSeq_NM	1855	chr6	NP_598693	Q8R0L9|Q3V3H2	Transcriptional adaptor 3	14176.6	9791.13	1.44791	0.0297523	14769.2	14941	12819.7	11685.9	9937.73	7749.81
NM_001164676	Zfp229	RefSeq_NM	4541	chr17	NP_001158148	Q80ZY7	Zinc finger protein	955.315	710.086	1.34535	0.0297738	949.192	970.036	946.717	802.278	763.845	564.136
NM_028086	Mospd4	RefSeq_NM	883	chr18	NP_082362	Q8BVR1|Q9D8A4	Motile sperm domain containing 4	55.638	36.326	1.53163	0.0297751	54.6905	62.1644	50.0592	44.3225	36.4661	28.1893
NM_008910	Ppm1a	RefSeq_NM	2789	chr12	NP_032936	P49443|Q8R4T7|Q9EQE2|Q9EQE3	Protein phosphatase 1A, magnesium dependent, alpha isoform	6843.23	5552.16	1.23253	0.0297825	7064.26	6890.54	6574.88	5974.97	5852.66	4828.83
NM_001105072	Vmn2r40	RefSeq_NM	2559	chr7	NP_001098542		Vomeronasal 2, receptor 40	973.439	799.315	1.21784	0.0297958	1016.17	1029.75	874.398	773.503	791.608	832.833
NM_145362	Alg1	RefSeq_NM	1772	chr16	NP_663337	Q921Q3	Asparagine-linked glycosylation 1 homolog (yeast, beta-1,4-mannosyltransferase)	594.113	489.238	1.21436	0.0298003	581.441	643.567	557.33	508.089	507.653	451.974
NM_028209	Ttc4	RefSeq_NM	2569	chr4	NP_082485	Q8R3H9|A2AVQ9|A2AVR0|A2AVR1|Q05AH4|Q3UZC4|Q8C2G3|Q9CSK1	Tetratricopeptide repeat domain 4	123.039	99.4868	1.23674	0.029805	126.21	129.43	113.477	103.763	105.565	89.1325
NM_173012	Letm2	RefSeq_NM	2115	chr8	NP_766600	Q7TNU7|Q8C3H4|Q8C6N2|Q8CC29	Leucine zipper-EF-hand containing transmembrane protein 2	394.664	321.083	1.22917	0.0298122	365.356	410.281	408.354	354.041	309.871	299.336
NM_019499	Mad2l1	RefSeq_NM	1725	chr6	NP_062372	Q9Z1B5|Q3TV93|Q5HZH8|Q9D802	MAD2 mitotic arrest deficient-like 1 (yeast)	1648.04	1306.99	1.26095	0.0298287	1646.11	1738.12	1559.9	1443.82	1338.5	1138.65
NM_001199146	Gpsm1	RefSeq_NM	3209	chr2	NP_700459	Q6IR34|A2AIV3|A2AIV4|Q8R0E6	G-protein signalling modulator 1 (AGS3-like, C. elegans)	985.984	760.169	1.29706	0.0298648	999.391	1084.67	873.891	819.925	719.956	740.626
NM_146047	Clptm1l	RefSeq_NM	2058	chr13	NP_666159	Q8BXA5	CLPTM1-like	5688.47	4697.76	1.21089	0.0298889	5189.58	6139.66	5736.16	4903.9	4699.01	4490.38
NM_026925	Pnlip	RefSeq_NM	1515	chr19	NP_081201	Q6P8U6|Q9D950	Pancreatic lipase	224.544	185.158	1.21272	0.0299904	221.172	243.689	208.771	183.907	196.429	175.137
NM_213727	Fam123c	RefSeq_NM	4367	chr1	NP_998892	Q6NS69|Q9CVP5	Family with sequence similarity 123, member C	4567.15	3601.17	1.26824	0.0300084	4560.06	4803.42	4337.97	3872.18	3850.62	3080.71
NM_030087	Ndufv3	RefSeq_NM	1594	chr17	NP_084363	Q8BK30|Q3TV91|Q3U422|Q3U4K3|Q91WP8|Q9CU17	NADH dehydrogenase (ubiquinone) flavoprotein 3	1995.83	1650.04	1.20957	0.0300664	2013.53	2101.19	1872.78	1678.6	1774.13	1497.39
NM_027212	Med30	RefSeq_NM	871	chr15	NP_081488	Q9CQI9	Mediator complex subunit 30	9107.22	7233.44	1.25904	0.030087	8748.35	9619.95	8953.37	7906.83	7546.88	6246.61
NM_026752	Zfyve21	RefSeq_NM	898	chr12	NP_081028	Q8VCM3	Zinc finger, FYVE domain containing 21	6389.9	5034.27	1.26928	0.0301348	6286.34	6709.97	6173.4	5415.66	5408.68	4278.47
NM_175682	9930021D14Rik	RefSeq_NM	997	chr17	NP_783613	Q4VAG0|Q8BV89	RIKEN cDNA 9930021D14 gene	439.36	357.568	1.22875	0.0301399	474.078	447.595	396.408	368.2	366.653	337.85
NM_030262	Pofut2	RefSeq_NM	2219	chr10	NP_084538	Q8VHI3|B2RV73|Q3UHF9|Q3V1L7	Protein O-fucosyltransferase 2	3538.03	2932.88	1.20634	0.0301564	3625.72	3627.4	3360.98	3140.07	3042.97	2615.59
NM_001081650	Rgs3	RefSeq_NM	4000	chr4	NP_599018	Q9DC04|Q3TAS0|Q3TW44|Q542M0	Regulator of G-protein signaling 3	1713.99	1108.43	1.54632	0.0301735	2018.18	1545.33	1578.46	1204.04	1218.8	902.464
NM_012056	Fkbp9	RefSeq_NM	3011	chr6	NP_036186	Q9Z247	FK506 binding protein 9	820.628	664.842	1.23432	0.0301784	793.669	908.821	759.395	640.91	689.633	663.982
NM_011481	Srms	RefSeq_NM	2547	chr2	NP_035611	Q62270|Q0VBH4|Q8BQI4	Src-related kinase lacking C-terminal regulatory tyrosine and N-terminal myristylation sites	336.954	276.163	1.22013	0.0301795	360.607	349.167	301.089	277.368	270.568	280.552
NM_001035239	Trpm3	RefSeq_NM	6742	chr19	NP_796315	B2RUS0|Q3UQF1|Q5F4S6|Q5F4S7|Q5F4S8|Q5F4S9|Q5F4T0|Q69ZE8|Q8BIH6|Q8BJ11|Q8BJE6|Q8BKH4|Q8BKI1	Transient receptor potential cation channel, subfamily M, member 3	169.797	124.207	1.36705	0.030205	187.272	179.4	142.719	126.451	125.683	120.487
NM_023852	Rab3c	RefSeq_NM	8500	chr13	NP_076341	P62823|Q3TU26|Q542T7|Q920F0|Q9CXS2	RAB3C, member RAS oncogene family	2288.11	1874.37	1.22073	0.0302211	2307.17	2394.88	2162.26	2014.65	1941.68	1666.8
NM_001081327	Hs3st2	RefSeq_NM	2270	chr7	NP_001074796	Q673U1	Heparan sulfate (glucosamine) 3-O-sulfotransferase 2	44043.4	35757.6	1.23172	0.0303472	41023.8	47259.6	43846.8	36980	38011.9	32281
NM_001029856	Atad5	RefSeq_NM	7272	chr11	NP_001025027	Q4QY64|B2RUJ4	ATPase family, AAA domain containing 5	412.183	321.593	1.28169	0.0303666	369.954	448.225	418.37	348.203	322.091	294.486
NM_001005225	Olfr1197	RefSeq_NM	945	chr2	NP_001005225	Q7TR13	Olfactory receptor 1197	57.6383	47.2448	1.21999	0.0303899	61.2708	58.2563	53.3878	50.5396	43.13	48.0647
NM_008564	Mcm2	RefSeq_NM	3381	chr6	NP_032590	P97310|Q3UJN1|Q3UK39	Minichromosome maintenance deficient 2 mitotin (S. cerevisiae)	452.487	344.256	1.31439	0.0304234	402.321	492.131	463.011	361.333	366.424	305.012
NM_008227	Hcn3	RefSeq_NM	3268	chr3	NP_032253	O88705|B2RRB5|O70508	Hyperpolarization-activated, cyclic nucleotide-gated K+ 3	7812.8	6004.73	1.30111	0.0304403	7545.54	8442.27	7450.6	6117.01	6724.19	5173
NM_010394	H2-Q7	RefSeq_NM	1536	chr17	NP_001188389	P79568|Q31222	H-2 class I histocompatibility antigen, Q7 alpha	3583.77	2869.23	1.24903	0.0304459	3227.67	3889.01	3634.62	2968.75	2666.19	2972.75
NM_008447	Kif5a	RefSeq_NM	4304	chr10	NP_032473	P33175|O70402|Q05CD7|Q3US62	Kinesin family member 5A	277.839	207.536	1.33875	0.0305171	282.305	302.268	248.944	218.164	226.058	178.385
NM_009531	Xpc	RefSeq_NM	3634	chr6	NP_033557	P51612|Q7TSZ1	Xeroderma pigmentosum, complementation group C	161.71	128.022	1.26314	0.0305202	155.044	181.818	148.268	126.72	129.44	127.906
NM_178142	Lcorl	RefSeq_NM	2373	chr5	NP_835278	Q3U285|Q8C9B1|Q9CUM3	Ligand dependent nuclear receptor corepressor-like	238.718	170.026	1.40401	0.0305233	255.898	240.526	219.729	191.134	185.02	133.923
NM_026436	Tmem86a	RefSeq_NM	1791	chr7	NP_080712	Q9D8N3	Transmembrane protein 86A	4162.42	3302.49	1.26039	0.0305244	3913.47	4569.89	4003.89	3488.15	3441.79	2977.52
NM_001163007	Tnik	RefSeq_NM	7122	chr3	NP_081186	P83510|B2RQ80|B2RXX2|B2RY17|B9EKN8|Q8C575|Q8C9G9	TRAF2 and NCK interacting kinase	25693.3	20913.6	1.22854	0.0307599	25646.7	26640.2	24792.9	22358.5	22187.4	18195
NM_025745	Erlec1	RefSeq_NM	3501	chr11	NP_080021	Q8VEH8|Q3TRQ6|Q9CWA6	Endoplasmic reticulum lectin 1	5331.56	4418.79	1.20657	0.0307741	5279.73	5542.3	5172.66	4868.53	4407.93	3979.9
NM_153799	Edc3	RefSeq_NM	3343	chr9	NP_722494	Q8K2D3|A0ELI5	Enhancer of mRNA decapping 3 homolog (S. cerevisiae)	8985.15	7435.77	1.20837	0.0309021	8533.06	9374.97	9047.43	7979.46	7686.71	6641.14
NM_177382	Cyp2r1	RefSeq_NM	1639	chr7	NP_796356	Q6VVW9|Q32MW0|Q32MW1|Q8BI68	Cytochrome P450, family 2, subfamily r, polypeptide 1	146.046	117.978	1.23791	0.0309797	160.074	134.947	143.117	112.725	126.683	114.526
NM_152915	Dner	RefSeq_NM	3664	chr1	NP_690879	Q8JZM4	Delta/notch-like EGF-related receptor	11271.5	8676.22	1.29913	0.0309809	11408.2	11900.3	10506	9606.09	9076.65	7345.91
NM_011883	Rnf13	RefSeq_NM	1116	chr3	NP_036013	O54965|Q3TJV7|Q3UTG4|Q6PEA8|Q8C4F9|Q8CB78	Ring finger protein 13	2268.49	1605.88	1.41262	0.0309889	2346.86	2397.23	2061.39	1801.76	1757.19	1258.69
NM_001164291	Cuedc2	RefSeq_NM	1833	chr19	NP_077154	Q9CXX9|Q9CVB0	CUE domain containing 2	1255.76	1018.18	1.23334	0.0310069	1118.52	1352.65	1296.09	1046.91	1022.9	984.731
NM_001025246	Trp53i11	RefSeq_NM	2687	chr2	NP_001020417	Q4QQM4|A2AGS6	Transformation related protein 53 inducible protein 11	40942.3	33751.7	1.21304	0.0310157	38071.1	44113	40642.8	35228.7	34948.7	31077.8
NM_008086	Gas1	RefSeq_NM	3149	chr13	NP_032112	Q01721|Q7TNT6	Growth arrest specific 1	6107.79	4597.96	1.32837	0.0310633	6177.71	6139.55	6006.12	5122.14	4990.9	3680.83
NM_001122732	Spata3	RefSeq_NM	1104	chr1	NP_082923	Q9D9T6|A5HNY3|Q3V2M5|Q6P8X3	Spermatogenesis associated 3	194.018	154.566	1.25524	0.0310808	194.668	202.545	184.839	170.583	159.53	133.587
NM_026269	Get4	RefSeq_NM	2106	chr5	NP_080545	Q9D1H7	Golgi to ER traffic protein 4 homolog (S. cerevisiae)	1147.82	913.498	1.25651	0.0310837	1018.28	1260.77	1164.41	940.851	894.132	905.512
NM_027895	Ulk3	RefSeq_NM	2826	chr9	NP_082171	Q3U3Q1	Unc-51-like kinase 3 (C. elegans)	9725.22	7190.69	1.35247	0.0310905	9259.63	10571.2	9344.84	7890.9	7793.18	5887.99
NM_013909	Fbxl6	RefSeq_NM	1750	chr15	NP_038937	Q9QXW0	F-box and leucine-rich repeat protein 6	10826.2	8638.58	1.25324	0.0311271	10789.1	11381.5	10307.9	9423.07	9021.85	7470.81
NM_027901	Gtf3c2	RefSeq_NM	4551	chr5	NP_082177	Q8BL74|Q3UU56	General transcription factor IIIC, polypeptide 2, beta	3865.65	3128.64	1.23557	0.0311513	3666.88	4120.41	3809.66	3347.09	3272.39	2766.45
NM_010073	Dpm2	RefSeq_NM	877	chr2	NP_034203	Q9Z324|Q545R7	Dolichol-phosphate (beta-D) mannosyltransferase 2	31907.5	26430.2	1.20724	0.0311729	30647.4	34410.9	30664.1	27812.4	27272.7	24205.4
NM_016890	Dctn3	RefSeq_NM	966	chr4	NP_058586	Q9Z0Y1|A2AMR9	Dynactin 3	38149.6	30722.2	1.24176	0.0311774	41222	37994.8	35232.1	31715.3	32649.8	27801.5
NM_010754	Smad2	RefSeq_NM	2512	chr18	NP_034884	Q62432|Q8C2P1	MAD homolog 2 (Drosophila)	3248.97	2570.11	1.26414	0.0312704	2939.03	3512.21	3295.67	2735.98	2649.04	2325.3
NM_008222	Hccs	RefSeq_NM	2383	chrX	NP_032248	P53702|Q6P5G5|Q8BP79	Holocytochrome c synthetase	1307.15	1053.88	1.24032	0.0313447	1228.28	1419.7	1273.47	1130.06	1077.79	953.794
NM_001111291	Caprin1	RefSeq_NM	3548	chr2	NP_058019	Q60865|A1L0T9|A2BH47|A2BH48|A2BH49|A9CYP7|Q3TEY4|Q3TTW8|Q3UFZ6|Q8CD82	Cell cycle associated protein 1	25338.4	19843.2	1.27693	0.0314067	24650.2	26493	24872	21494.4	21368.2	16666.9
NM_001005847	Aga	RefSeq_NM	1266	chr8	NP_001191983	Q64191|A2RSS6|B7ZNK6	Aspartylglucosaminidase	1317.12	1018.41	1.29332	0.0314502	1290.13	1345.43	1315.81	1128.74	1087.69	838.792
NM_170760	U2af1l4	RefSeq_NM	864	chr7	NP_739566	Q8BGJ9	U2 small nuclear RNA auxiliary factor 1-like 4	6613.48	5382.31	1.22874	0.0315212	6785.61	7028.03	6026.8	5626.61	5598.12	4922.21
NM_028518	Col20a1	RefSeq_NM	4189	chr2	NP_082794	Q923P0|A8WIS3|A8WIS4|B7ZBU6|Q8CC67	Collagen, type XX, alpha 1	1163.32	871.978	1.33411	0.0315283	1276.12	1213.78	1000.05	921.792	883.941	810.2
NM_001177418	Gm13698	RefSeq_NM	3310	chr2	NP_001170889	A2AK42	Predicted gene 13698	5667.73	4615.68	1.22793	0.0315286	5797.65	5805.04	5400.49	4882.71	4938.57	4025.76
NM_001007575	Zfp58	RefSeq_NM	2365	chr13	NP_001007576	P16372	Zinc finger protein 58	1187.66	946.495	1.2548	0.0315533	1224.83	1207.55	1130.6	1018.67	1011.18	809.626
NM_172255	Wdr11	RefSeq_NM	4566	chr7	NP_758459	Q8K1X1|Q3TDR2	WD repeat domain 11	1278.1	998.949	1.27944	0.0315706	1223.13	1350.07	1261.08	1076.47	1076.24	844.132
NM_023635	Rab27a	RefSeq_NM	2971	chr9	NP_076124	Q9ERI2|Q544U7	RAB27A, member RAS oncogene family	86.5237	63.2279	1.36844	0.0315805	94.1396	87.5592	77.8723	72.6255	63.1764	53.8819
NM_027442	Ddo	RefSeq_NM	3002	chr10	NP_081718	Q922Z0|Q0E9Q7|Q2UVA9|Q3TNE8|Q9CYP3|Q9D2B4	D-aspartate oxidase	1090.32	876.115	1.2445	0.0316011	1078.91	1132.12	1059.94	940.662	936.406	751.278
NM_146655	Olfr441	RefSeq_NM	933	chr6	NP_666866	Q8VFS5	Olfactory receptor 441	209.647	159.321	1.31588	0.0316353	194.353	230.424	204.163	154.981	142.483	180.497
NM_181547	Nostrin	RefSeq_NM	1820	chr2	NP_853525	Q6WKZ7	Nitric oxide synthase trafficker	692.691	470.763	1.47142	0.0316737	747.389	682.593	648.09	554.474	508.14	349.674
NM_181075	2610524H06Rik	RefSeq_NM	945	chr5	NP_851420	Q3UG79|Q9CZU9	RIKEN cDNA 2610524H06 gene	5980.91	4398.66	1.35971	0.0316908	5410.46	6652.18	5880.1	4869.6	4558.51	3767.87
NM_001033326	Dhrsx	RefSeq_NM	2211	chr4_random	NP_001028498	Q8VBZ0	Dehydrogenase/reductase (SDR family) X chromosome	3684.66	2907.45	1.26732	0.0317251	3703.01	3800.3	3550.68	3178.29	3091.35	2452.72
NM_134188	Acot2	RefSeq_NM	2215	chr12	NP_598949	Q3T9C9|Q6P2K2	acyl-CoA thioesterase 2	581.967	473.415	1.2293	0.0317616	596.919	607.211	541.771	508.337	490.892	421.015
NM_011728	Xpa	RefSeq_NM	972	chr4	NP_035858	Q64267|Q8K2X7|Q8R4W5	Xeroderma pigmentosum, complementation group A	2237.83	1634.43	1.36918	0.0317622	2032.92	2467.51	2213.06	1785.67	1757.31	1360.3
NM_009760	Bnip3	RefSeq_NM	1756	chr7	NP_033890	O55003	BCL2/adenovirus E1B interacting protein 3	3190.58	2509.98	1.27116	0.0317864	3205.63	3273.68	3092.44	2773.23	2647.3	2109.41
NM_146178	Ccdc106	RefSeq_NM	2016	chr7	NP_666290	Q3ULM0	Coiled-coil domain containing 106	150.246	116.247	1.29247	0.031791	160.213	155.134	135.39	130.675	107.289	110.778
NM_177059	Fstl4	RefSeq_NM	3117	chr11	NP_796033	Q5STE3|A0A4Y1	Follistatin-like 4	225.761	152.953	1.47601	0.0318156	213.461	252.245	211.576	175.692	166.172	116.995
NM_001145780	Use1	RefSeq_NM	1087	chr8	NP_080193	Q9CQ56|Q05CJ0|Q5I940|Q9CYN8	Unconventional SNARE in the ER 1 homolog (S. cerevisiae)	464.097	322.715	1.4381	0.03183	388.473	527.715	476.105	342.764	334.464	290.916
NM_027706	Nbas	RefSeq_NM	7256	chr12	NP_081982	Q3UJX6|Q6GQV6|Q6PGH6|Q80X24|Q80XK8|Q8BUH3|Q9D3Z9	Neuroblastoma amplified sequence	1025.9	790.529	1.29774	0.0318428	1055.15	1123.31	899.255	793.722	737.079	840.786
NM_001162477	Gab2	RefSeq_NM	6005	chr7	NP_034378	Q9Z1S8|Q2VBK0|Q3ZB56|Q3ZB57|Q3ZB59	Growth factor receptor bound protein 2-associated protein 2	365.136	291.268	1.25361	0.0318513	375.604	397.702	322.103	286.198	299.701	287.905
NM_011509	Gm3258	RefSeq_NM	710	chr10	NP_035639	Q9Z199	Predicted gene 3258	17077.9	13685.1	1.24791	0.0318773	17238.8	17054.8	16940.1	14982.3	14457.3	11615.8
NM_024231	Zfpl1	RefSeq_NM	1235	chr19	NP_077193	Q9DB43	Zinc finger like protein 1	21206	17659	1.20086	0.0318778	19932.8	23316.7	20368.6	18118	17682.4	17176.5
NM_020575	41340	RefSeq_NM	2719	chr2	NP_065600	Q9WV66|A2AW82|A2AW83	Membrane-associated ring finger (C3HC4) 7	6731.13	5296.24	1.27093	0.0319665	6965.8	6817.92	6409.67	5824.93	5579.01	4484.78
NM_027448	Lca5	RefSeq_NM	4235	chr9	NP_083710	Q80ST9	Leber congenital amaurosis 5 (human)	2447.37	1750.76	1.39789	0.0320244	2480.38	2557.42	2304.32	1978.65	1926.47	1347.17
NM_201607	Pde4c	RefSeq_NM	3203	chr8	NP_963901	Q3UEI1	Phosphodiesterase 4C, cAMP specific	293.688	244.405	1.20165	0.0320407	302.421	303.605	275.039	263.913	247.009	222.292
NM_172474	Tyw3	RefSeq_NM	4404	chr3	NP_766062	Q8BSA9|B2RUA6	TRNA-yW synthesizing protein 3 homolog (S. cerevisiae)	506.611	334.554	1.51429	0.0320956	548.436	517.956	453.442	395.2	362.734	245.73
NM_133998	1810008A18Rik	RefSeq_NM	2444	chr10	NP_598759	P58468|Q3TVF6|Q8C2N1|Q8C660	RIKEN cDNA 1810008A18 gene	16836.3	13222.5	1.27331	0.0321164	17421.4	17180.8	15906.7	14269	14209.9	11188.6
NM_001190343	Ccm2	RefSeq_NM	1701	chr11	NP_666126	Q8K2Y9|E2QRP8|Q3TM53	Cerebral cavernous malformation 2 homolog (human)	760.829	617.347	1.23242	0.0322227	713.092	847.791	721.604	628.729	624.411	598.902
NM_013518	Fgf9	RefSeq_NM	4145	chr14	NP_038546	P54130|E1APJ6|Q3TPG0|Q3TYJ7|Q499I9	Fibroblast growth factor 9	726.539	580.749	1.25104	0.0323367	757.019	727.589	695.01	613.425	630.697	498.123
NM_153573	Fkbp14	RefSeq_NM	2714	chr6	NP_705801	P59024|Q80W71|Q05BQ9|Q3TQQ3|Q542Q0	FK506 binding protein 14	247.144	202.682	1.21937	0.0323466	233.037	274.099	234.297	197.047	207.411	203.587
NM_001131021	D630003M21Rik	RefSeq_NM	4521	chr2	NP_808325	Q8BWG4|A2AC60	RIKEN cDNA D630003M21 gene	53.8927	43.8979	1.22768	0.032348	59.9611	51.5343	50.1828	44.9671	43.2594	43.4671
NM_144959	Hltf	RefSeq_NM	3059	chr3	NP_659208	Q6PCN7|Q3UQ12|Q3URT1|Q9JLA9	Helicase-like transcription factor	290.881	200.273	1.45243	0.0323509	316.936	280.37	275.337	233.242	216.162	151.413
NM_001080381	Fam65b	RefSeq_NM	3434	chr13	NP_848773	Q80U16|Q6PAN3|Q9D9C2	Family with sequence similarity 65, member B	5231.28	3744	1.39724	0.0324429	5557.68	5291.7	4844.48	4182.49	4131.41	2918.11
NM_010941	Nsdhl	RefSeq_NM	2218	chrX	NP_035071	Q9R1J0|Q3US15|Q7TPY3|Q8VE30	NAD(P) dependent steroid dehydrogenase-like	546.975	417.839	1.30906	0.0324447	501.408	596.931	542.587	426.771	463.23	363.518
NM_026787	1110012L19Rik	RefSeq_NM	1057	chrX	NP_081063	Q9D1F3|Q3TDX9	RIKEN cDNA 1110012L19 gene	1280.85	1044.47	1.22632	0.032535	1225.12	1370.27	1247.14	1107.89	1097.11	928.406
NM_001013826	Dupd1	RefSeq_NM	1103	chr14	NP_001013848	Q8BK84	Dual specificity phosphatase and pro isomerase domain containing 1	233.997	179.304	1.30503	0.0325458	255.941	203.111	242.938	167.291	183.26	187.361
NM_001159620	Pigp	RefSeq_NM	846	chr16	NP_062416	Q9JHG1|B8JK64|B8JK65|B8JK66|B8JK67|Q6P8Q9	Phosphatidylinositol glycan anchor biosynthesis, class P	560.427	401.121	1.39715	0.0325531	512.79	620.807	547.684	437.542	440.789	325.031
NM_017383	Cntn6	RefSeq_NM	3613	chr6	NP_059079	Q9JMB8	Contactin 6	409.272	336.943	1.21466	0.0326683	366.098	430.569	431.148	348.887	335.497	326.444
NM_153596	Tmem17	RefSeq_NM	1370	chr11	NP_705824	Q8K0U3	Transmembrane protein 17	583.92	461.387	1.26558	0.0327403	585.764	613.136	552.861	510.259	477.969	395.932
NM_001166844	Vmn1r100	RefSeq_NM	924	chr7	NP_001160316	Q9EPS5	Vomeronasal 1 receptor 100	90.3671	63.1888	1.43011	0.0327698	98.8494	98.5192	73.7328	65.416	59.938	64.2123
NM_146035	Mgat2	RefSeq_NM	2620	chr12	NP_666147	Q921V5|Q3TBY6|Q3TXN3|Q3U5X7	Mannoside acetylglucosaminyltransferase 2	19943.2	14979.2	1.3314	0.0328079	20167	20517.2	19145.5	16669.7	16268.1	11999.8
NM_145135	Rnh1	RefSeq_NM	1807	chr7	NP_660117	Q91VI7|Q3UM23	Ribonuclease/angiogenin inhibitor 1	64.9964	52.5312	1.23729	0.0328804	66.9654	69.3169	58.707	48.2667	53.7613	55.5655
NM_177740	Rgma	RefSeq_NM	3586	chr7	NP_808408	Q6PCX7|Q8C4C4	RGM domain family, member A	13114.8	8635	1.51879	0.0328981	13117.2	14029.8	12197.4	9829.92	10029.7	6045.36
NM_025757	4933439F18Rik	RefSeq_NM	4437	chr11	NP_080033	Q9CPY6	RIKEN cDNA 4933439F18 gene	30954.7	25230.2	1.22689	0.0328983	32376.6	30493.4	29993.9	27614.5	25976.4	22099.7
NM_133488	Ntng1	RefSeq_NM	5110	chr3	NP_597995	Q8R4G0|A2AGC9|Q8BPN6|Q9CTQ0	Netrin G1	209.757	160.549	1.3065	0.0329054	192.987	238.136	198.147	169.835	161.745	150.066
NM_007410	Adh5	RefSeq_NM	1533	chr3	NP_031436	P28474|Q6P5I3	Alcohol dehydrogenase 5 (class III), chi polypeptide	4791.21	3867.54	1.23882	0.032913	4769.4	4954.77	4649.46	4313.96	3921.61	3367.06
NM_026949	Cnot8	RefSeq_NM	2035	chr11	NP_081225	Q9D8X5|A2AFQ6|A2AFQ7	CCR4-NOT transcription complex, subunit 8	737.16	589.787	1.24988	0.0329803	676.709	821.635	713.135	610.787	598.22	560.354
NM_133676	Osgep	RefSeq_NM	1608	chr14	NP_598437	Q8BWU5|Q3UQ67|Q58EU1	O-sialoglycoprotein endopeptidase	2318.63	1880.08	1.23326	0.0330371	2377.06	2369.1	2209.73	1996.04	2015.75	1628.44
NM_007417	Adra2a	RefSeq_NM	3818	chr19	NP_031443		Adrenergic receptor, alpha 2a	8177.65	5658.37	1.44523	0.0330403	8470.33	8231.9	7830.72	6922.38	5775.9	4276.83
NM_028221	Fam192a	RefSeq_NM	1812	chr8	NP_082497	Q91WE2|Q05CB0|Q3U9X3	Family with sequence similarity 192, member A	2354.28	1953.8	1.20497	0.0330753	2247.95	2553.48	2261.4	2102.23	1850.94	1908.24
NM_172622	Trerf1	RefSeq_NM	4337	chr17	NP_766210	Q8BXJ2|Q3TD72	Transcriptional regulating factor 1	100.05	79.4109	1.2599	0.0330998	91.1924	111.557	97.4005	81.0109	82.4088	74.813
NM_001033960	Rabgap1	RefSeq_NM	4238	chr2	NP_666233	A2AWA9|B2RRC5	RAB GTPase activating protein 1	656.229	485.09	1.3528	0.0331188	654.28	692.511	621.895	546.402	521.88	386.987
NM_021427	Fam181b	RefSeq_NM	1853	chr7	NP_067402	Q80VF6	Family with sequence similarity 181, member B	21343.6	16973.3	1.25748	0.0331214	21126	23299.4	19605.2	17684.4	17957	15278.6
NM_001024504	Dcun1d2	RefSeq_NM	3059	chr8	NP_001036116	Q8BZJ7|Q3TSY8	DCN1, defective in cullin neddylation 1, domain containing 2 (S. cerevisiae)	370.198	291.408	1.27038	0.0331335	384.295	384.578	341.721	298.039	322.53	253.654
NM_011228	Rab33a	RefSeq_NM	973	chrX	NP_035358	P97950|Q3SXA7	RAB33A, member of RAS oncogene family	5755.49	4666.4	1.23339	0.0331661	5961.28	5882.94	5422.25	4941.82	4984.33	4073.03
NM_145758	0610010K14Rik	RefSeq_NM	901	chr11	NP_665701	Q9DCT6|A2CF74|A2CF75|A2CF76|A2CF77|A2CF78|A2CF79|A2CF80|A2CF81|A2CF82|A2CF83	RIKEN cDNA 0610010K14 gene	2340.24	1805.97	1.29583	0.0332083	2034.35	2593.28	2393.08	1868.58	1743.03	1806.31
NM_146183	Zfp428	RefSeq_NM	1165	chr7	NP_666295	Q8C1M2|Q8BV38	Zinc finger protein 428	18773.8	14649.5	1.28153	0.0332715	18895.3	19135.6	18290.5	16274.7	15525	12148.9
NM_138956	Rassf3	RefSeq_NM	3425	chr10	NP_620406	Q99P51	Ras association (RalGDS/AF-6) domain family member 3	6169.89	4879.66	1.26441	0.0333074	5992.89	6574.57	5942.2	5247.5	5212.17	4179.3
NM_009155	Sepp1	RefSeq_NM	2030	chr15	NP_033181	P70274	Selenoprotein P, plasma, 1	241.549	194.176	1.24397	0.0333439	214.837	261.892	247.916	199.365	199.271	183.893
NM_001098636	Pwwp2b	RefSeq_NM	2640	chr7	NP_001092106	Q14AS8|Q3TYY8	PWWP domain containing 2B	489.649	368.947	1.32715	0.0333521	431.14	536.694	501.113	389.775	391.658	325.407
NM_010222	Fkbp7	RefSeq_NM	898	chr2	NP_034352	O54998|Q3UU11	FK506 binding protein 7	833.412	673.19	1.238	0.0333611	817.527	901.261	781.447	705.857	711.731	601.981
NM_023128	Palm	RefSeq_NM	2651	chr10	NP_075617	Q9Z0P4|Q3TRX4|Q3UZP7|Q542N8|Q6ZQE7|Q8CB16|Q91WF5	Paralemmin	1049.44	832.978	1.25986	0.0333958	1081.03	1141.39	925.899	877.463	806.188	815.283
NM_001114085	Nde1	RefSeq_NM	1682	chr16	NP_075806	Q9CZA6	Nuclear distribution gene E homolog 1 (A nidulans)	1556.95	1214.11	1.28238	0.0334137	1512.04	1690.65	1468.16	1370.55	1186.32	1085.45
NM_026975	Bola1	RefSeq_NM	729	chr3	NP_081251	Q9D8S9	BolA-like 1 (E. coli)	1568.34	1161.68	1.35007	0.0334785	1390.94	1746.35	1567.73	1269.73	1200.76	1014.54
NM_001080815	Gipr	RefSeq_NM	1792	chr7	NP_001074284	Q0P543	Gastric inhibitory polypeptide receptor	328.339	259.802	1.26381	0.0335486	296.981	344.801	343.236	285.019	260.568	233.818
NM_011394	Slc20a2	RefSeq_NM	3658	chr8	NP_035524	Q80UP8|P70455|P70456	Solute carrier family 20, member 2	97.7757	79.1673	1.23505	0.0335884	105.987	100.824	86.5157	79.1788	80.2005	78.1227
NM_023514	Mrps9	RefSeq_NM	1445	chr1	NP_076003	Q9D7N3|Q14AZ3|Q3UMV5|Q3UU50|Q5XJX8|Q78IX0|Q9ER89	Mitochondrial ribosomal protein S9	2608.37	2122.42	1.22896	0.0336111	2496.42	2828.13	2500.55	2288.77	2154.05	1924.44
NM_016918	Nudt5	RefSeq_NM	1590	chr2	NP_058614	Q9JKX6|A2ATT5	Nudix (nucleoside diphosphate linked moiety X)-type motif 5	1980.6	1602.16	1.2362	0.0337565	1923.07	2086.32	1932.4	1735.33	1680.37	1390.78
NM_029581	Mtif3	RefSeq_NM	1967	chr5	NP_083857	Q9CZD5|A4QMQ0	Mitochondrial translational initiation factor 3	2391.17	1991.62	1.20061	0.0338348	2294.14	2486.66	2392.7	2110.94	2098.37	1765.55
NM_009218	Sstr3	RefSeq_NM	3928	chr15	NP_033244	P30935|Q0VB04|Q3UVV5	Somatostatin receptor 3	12955.8	10572.3	1.22545	0.0338879	12861.6	13553	12452.9	11289.2	11215.1	9212.72
NM_146014	Ccm2	RefSeq_NM	1875	chr11	NP_666126	Q8K2Y9|E2QRP8|Q3TM53	Cerebral cavernous malformation 2 homolog (human)	494.907	375.866	1.31671	0.0338883	518.086	485.839	480.796	408.951	414.121	304.526
NM_001164226	Nrf1	RefSeq_NM	3587	chr6	NP_035068	Q9WU00|Q3UXF4|Q3UYQ3|Q8BSP8|Q8C4C0|Q8CAV3|Q99K73|Q9CVQ8|Q9CXE4	Nuclear respiratory factor 1	94.1205	77.4603	1.21508	0.0339192	88.7269	103.832	89.8024	75.0947	81.4247	75.8615
NM_198192	Qrfpr	RefSeq_NM	1816	chr3	NP_937835	P83861|Q3UQ27|Q3V392|Q4VA00	Pyroglutamylated RFamide peptide receptor	246.917	197.301	1.25147	0.0339532	231.286	272.932	236.532	208.329	203.214	180.359
NM_013549	Hist2h2aa1	RefSeq_NM	578	chr3	NP_038577		Histone cluster 2, H2aa1	17893.1	14787.5	1.21001	0.0340026	17979	19202.6	16497.5	15077.7	15637	13647.8
NM_013499	Cr1l	RefSeq_NM	1674	chr1	NP_038527	Q64735|Q62479	Complement component (3b/4b) receptor 1-like	167.481	126.458	1.3244	0.034005	158.866	189.323	154.252	132.925	133.679	112.769
NM_133654	Cd34	RefSeq_NM	2465	chr1	NP_598415	Q64314|Q3TJP6|Q543B6|Q543Y2|Q8C2A1	CD34 antigen	455.757	375.655	1.21323	0.034032	440.382	486.788	440.101	406.691	381.987	338.288
NM_173740	Maoa	RefSeq_NM	4161	chrX	NP_776101	Q64133|B1AX52|Q3TPD9|Q3U2X5|Q3UJ53	Monoamine oxidase A	2236.09	1821.52	1.22759	0.0340752	2183.63	2244.29	2280.34	2027.89	1849.46	1587.21
NM_028149	Fbxl20	RefSeq_NM	8607	chr11	NP_082425	Q9CZV8	F-box and leucine-rich repeat protein 20	5569.06	4171.84	1.33492	0.0340808	5813.13	6120.49	4773.57	4195.01	3865.77	4454.73
NM_001163746	Pgm3	RefSeq_NM	4459	chr9	NP_082628	Q9CYR6|Q3TFH8|Q3U5N1|Q8BLS4|Q8BME1|Q8BWW3|Q8BZ65	Phosphoglucomutase 3	759.557	619.464	1.22615	0.0341771	704.379	799.655	774.637	685.726	599.082	573.582
NM_013685	Tcf4	RefSeq_NM	7462	chr18	NP_038713	Q60722|Q3ULV5|Q3UZE5|Q8BPX7|Q8CE98|Q91XK1|Q91YV0	Transcription factor 4	218.605	172.033	1.27071	0.0341885	228.214	228.002	199.599	188.982	176.414	150.702
NM_139149	Fus	RefSeq_NM	1845	chr7	NP_631888	P56959|Q3UK30|Q3USY4|Q564D0|Q8CFQ9|Q91VQ2	Fusion, derived from t(12;16) malignant liposarcoma (human)	45841	32085.2	1.42873	0.0342452	49432.1	46477.8	41613.2	37635.7	33578.5	25041.2
NM_019402	Pabpn1	RefSeq_NM	1793	chr14	NP_062275	Q8CCS6	Poly(A) binding protein, nuclear 1	25305.7	19012	1.33104	0.0343289	26807	26407.3	22702.7	19920.9	21046	16069.1
NM_013471	Anxa4	RefSeq_NM	2003	chr6	NP_038499	P97429|Q3UCL0|Q7TMN7|Q8BSL2|Q9R0V2	Annexin A4	246.43	195.142	1.26283	0.0343574	218.679	270.875	249.738	206.418	192.378	186.63
NM_010333	S1pr2	RefSeq_NM	2815	chr9	NP_034463	P52592|Q3U5W6|Q8C3Q7	Sphingosine-1-phosphate receptor 2	2194.02	1726.07	1.27111	0.0345084	2312.54	2244.73	2024.8	1932.77	1730.09	1515.34
NM_025279	Hnrnpk	RefSeq_NM	1978	chr13	NP_079555	P61979|B2M1R6|Q3TG17|Q3TJ38|Q3TL71|Q3TUA1|Q3U6X2|Q3U9Q3|Q5FWJ5|Q8BT23	Heterogeneous nuclear ribonucleoprotein K	28050.4	22941.9	1.22267	0.0345698	26660.8	29832.1	27658.2	25118.3	23163.8	20543.5
NM_023317	Nde1	RefSeq_NM	2306	chr16	NP_075806	Q9CZA6	Nuclear distribution gene E homolog 1 (A nidulans)	2381.4	1951.29	1.22042	0.0345725	2237.09	2590.01	2317.1	2074.69	1991.25	1787.93
NM_028974	Kbtbd13	RefSeq_NM	2969	chr9	NP_083250	Q8C828|A4VCI8|Q9D3I7	Kelch repeat and BTB (POZ) domain containing 13	204.096	150.651	1.35476	0.0346023	198.874	220.921	192.491	174.258	153.834	123.862
NM_001081653	Cntnap5c	RefSeq_NM	3918	chr17	NP_001075122	Q0V8T7|Q2PAX8	Contactin associated protein-like 5C	136.234	95.0261	1.43364	0.0346072	116.943	157.897	133.861	105.884	91.1404	88.0542
NM_001160410	Scrt2	RefSeq_NM	3395	chr2	NP_001153882	Q8BTH6	Scratch homolog 2, zinc finger protein (Drosophila)	15788.9	12485.7	1.26455	0.0346486	16577.2	16172.9	14616.5	13306.3	13391	10759.9
NM_001033543	Il20rb	RefSeq_NM	2479	chr9	NP_001028715	Q3UVG8	Interleukin 20 receptor beta	136.84	96.2339	1.42195	0.0347026	133.914	150.019	126.586	105.4	108.786	74.5159
NM_021549	Pnkp	RefSeq_NM	2099	chr7	NP_067524	Q9JLV6|Q3T9F5	Polynucleotide kinase 3'- phosphatase	926.203	729.787	1.26914	0.0347497	952.231	979.026	847.352	816.145	722.399	650.818
NM_145923	Rell1	RefSeq_NM	3240	chr5	NP_666035	Q8K2J7	RELT-like 1	191.554	153.273	1.24975	0.0347883	172.735	203.667	198.26	152.332	166.851	140.637
NM_009336	Vps72	RefSeq_NM	1436	chr3	NP_033362	Q62481	Vacuolar protein sorting 72 (yeast)	619.83	510.404	1.21439	0.0347904	641.695	624.474	593.322	545.861	538.451	446.9
NM_007875	Dpagt1	RefSeq_NM	1920	chr9	NP_031901	P42867|Q9CPT1	Dolichyl-phosphate (UDP-N-acetylglucosamine) acetylglucosaminephosphotransferase 1 (GlcNAc-1-P transferase)	3378.39	2617.34	1.29077	0.0348239	3418.24	3478.28	3238.65	2915.83	2774.34	2161.85
NM_030070	Lrrc9	RefSeq_NM	3817	chr12	NP_084346	Q8CDN9	Leucine rich repeat containing 9	87.4962	65.168	1.34263	0.0349026	85.855	99.5792	77.0544	70.6804	61.9649	62.8587
NM_001166381	Rad52	RefSeq_NM	1698	chr6	NP_035366	P43352|E0CZA6|Q8VEE2	RAD52 homolog (S. cerevisiae)	1187.54	983.778	1.20713	0.0349184	1202.43	1271.35	1088.86	1009.13	1031.74	910.47
NM_019519	Rabggta	RefSeq_NM	2547	chr14	NP_062392	Q9JHK4|Q3UIH7|Q921J9	Rab geranylgeranyl transferase, a subunit	5591.05	4552.39	1.22816	0.0349215	5447.71	5952.68	5372.75	5011.67	4056.25	4589.25
NM_173396	Tgif2	RefSeq_NM	2792	chr2	NP_775572		TGFB-induced factor homeobox 2	762.236	600.703	1.26891	0.0349684	743.924	824.923	717.86	663.058	613.391	525.659
NM_019454	Dll4	RefSeq_NM	3451	chr2	NP_062327	Q9JI71|Q9DBU9	Delta-like 4 (Drosophila)	179.079	115.206	1.55442	0.0349817	213.958	177.499	145.78	124.359	114.845	106.414
NM_010107	Efna1	RefSeq_NM	1483	chr3	NP_034237	P52793|D3YTT5|Q9D7K8	Ephrin A1	90.7988	70.2288	1.2929	0.0350508	94.7662	93.9804	83.6497	81.1163	63.4249	66.1452
NM_172291	Foxred1	RefSeq_NM	2177	chr9	NP_758495	Q3TQB2|Q8C6M7	FAD-dependent oxidoreductase domain containing 1	1343.98	1108.37	1.21258	0.0350626	1229.05	1477.46	1325.42	1146.93	1101.64	1076.52
NM_020032	Poll	RefSeq_NM	2336	chr19	NP_064416	Q9QXE2	Polymerase (DNA directed), lambda	72.2362	55.9018	1.2922	0.0351011	67.4966	78.3937	70.8184	60.6254	59.3404	47.7395
NM_028839	Tmem110	RefSeq_NM	3754	chr14	NP_083115	Q3UF25	Transmembrane protein 110	5409.32	4050.64	1.33542	0.0351051	4968.03	5729.15	5530.77	4348.46	4486.56	3316.91
NM_053082	Tspan4	RefSeq_NM	1479	chr7	NP_444312	Q922Q9|Q9CRU8	Tetraspanin 4	1104.86	894.003	1.23585	0.03518	1067.31	1174.29	1072.98	949.21	954.172	778.627
NM_001077266	Hnrnpd	RefSeq_NM	6753	chr5	NP_031542	Q60668|Q3UXC8	Heterogeneous nuclear ribonucleoprotein D	10338.7	8236.28	1.25526	0.0351819	10074.9	10741.1	10200	8771.34	8975.39	6962.1
NM_001110310	Snx12	RefSeq_NM	2427	chrX	NP_061363	O70493|Q3TGS7|Q3V2H3|Q6ZWQ5|Q99M52	Sorting nexin 12	5752.7	4698.25	1.22444	0.0352344	5707.01	6149.59	5401.5	5043.63	4856.99	4194.12
NM_198642	5031414D18Rik	RefSeq_NM	2651	chr14	NP_941044	Q3TD16|Q3U2M6|Q7TPZ3	RIKEN cDNA 5031414D18 gene	327.746	270.458	1.21182	0.0352518	307.03	363.705	312.504	276.61	266.585	268.179
NM_001145034	Gm13889	RefSeq_NM	1291	chr2	NP_001138506	Q3UPL5	Predicted gene 13889	37414.3	27744.1	1.34855	0.0352668	38323.8	38667	35252.3	29703.6	31482.9	22045.8
NM_029112	Morn3	RefSeq_NM	942	chr5	NP_083388	Q8C5T4	MORN repeat containing 3	85.5595	61.835	1.38368	0.0352778	75.2266	99.7514	81.7006	58.483	65.1526	61.8693
NM_029254	Spdya	RefSeq_NM	1891	chr17	NP_083530	Q5IBH7|B2RWC8|B8JJB9|B8JJC0|Q9D4W8	Speedy homolog A (Xenopus laevis)	2023.91	1354.48	1.49424	0.0353378	2033.95	2102.41	1935.36	1540.08	1585.3	938.047
NM_172054	Txndc9	RefSeq_NM	4596	chr1	NP_742051	Q9CQ79	Thioredoxin domain containing 9	3097.51	2297.75	1.34806	0.0354748	3400.18	3054.13	2838.21	2558.05	2424.01	1911.19
NM_001012517	Fut10	RefSeq_NM	3136	chr8	NP_598922	Q5F2L2	Fucosyltransferase 10	2805.21	1935.18	1.44958	0.0355782	2864.69	2881.75	2669.19	2243.39	2166.19	1395.97
NM_146075	Lemd2	RefSeq_NM	2603	chr17	NP_666187	Q6DVA0	LEM domain containing 2	9840.83	7335.72	1.34149	0.0355943	10034.7	10019.4	9468.41	8224.75	8004.6	5777.83
NM_028023	Cdca4	RefSeq_NM	2432	chr12	NP_082299	Q9CWM2|Q3USY8	Cell division cycle associated 4	3908.98	3246.58	1.20403	0.0356002	3955.96	3903.98	3867	3467.74	3447.01	2824.98
NM_001177884	Whsc1	RefSeq_NM	7806	chr5	NP_780440	Q8BVE8|B2RY48|Q8BJU7|Q8C1I1	Wolf-Hirschhorn syndrome candidate 1 (human)	25792.5	18846.7	1.36854	0.0356055	26605.1	26727.8	24044.5	21392.8	20354.4	14792.8
NM_027456	Armc9	RefSeq_NM	2178	chr1	NP_084460	Q9D2I5	Armadillo repeat containing 9	1814.4	1388.93	1.30633	0.035627	1827.34	1905.83	1710.03	1530.12	1495.05	1141.6
NM_001163348	Ntng1	RefSeq_NM	5179	chr3	NP_597995	Q8R4G0|A2AGC9|Q8BPN6|Q9CTQ0	Netrin G1	243.615	199.854	1.21897	0.0356677	241.594	267.845	221.407	207.182	193.143	199.236
NM_001039532	Zfp784	RefSeq_NM	2146	chr7	NP_001034621	Q8BI69|B2RVK6|Q9D656	Zinc finger protein 784	840.277	669.091	1.25585	0.0356737	762.021	917.767	841.043	718.826	677.931	610.517
NM_001163709	Bri3	RefSeq_NM	847	chr5	NP_061242	P28662|Q8C4X5|Q8C7X8	Brain protein I3	805.757	600.033	1.34285	0.0357379	897.127	833.775	686.369	610.982	630.769	558.348
NM_001001792	Zfp239	RefSeq_NM	2828	chr6	NP_032642	P24399	Zinc finger protein 239	70.6817	52.6473	1.34255	0.0357899	80.0084	68.7875	63.249	55.7194	55.6651	46.5574
NM_053178	Acsbg1	RefSeq_NM	2775	chr9	NP_444408	Q99PU5	Acyl-CoA synthetase bubblegum family member 1	6354.28	5290.65	1.20104	0.0358115	5937.04	6751.13	6374.65	5485.81	5587.97	4798.19
NM_029115	4930455F23Rik	RefSeq_NM	1938	chr1	NP_083391	Q80ZU5	RIKEN cDNA 4930455F23 gene	1531.28	1268.04	1.2076	0.0358156	1382.93	1636.94	1573.98	1337.08	1253.49	1213.54
NM_001012449	Zfp708	RefSeq_NM	2471	chr13	NP_001012451	D3YV88|Q7M6X4	Zinc finger protein 708	344.131	249.543	1.37904	0.0358277	388.553	354.338	289.501	265.613	248.445	234.571
NM_021568	Pcbp3	RefSeq_NM	2175	chr10	NP_067543	P57722|Q8CFQ6	Poly(rC) binding protein 3	405.677	336.091	1.20705	0.0358706	371.749	439.352	405.932	343.105	350.54	314.629
NM_001144953	Vwa5b2	RefSeq_NM	4548	chr16	NP_872574	Q3UR50|Q8C7Y8	Von Willebrand factor A domain containing 5B2	22220.8	18109.7	1.22701	0.0358908	22181.3	23963.3	20517.9	19111.6	18842.6	16374.9
NM_030225	Dlst	RefSeq_NM	2767	chr12	NP_084501	Q9D2G2|Q8BHN4	Dihydrolipoamide S-succinyltransferase (E2 component of 2-oxo-glutarate complex)	50202.4	40546.8	1.23814	0.0358938	47370	53916.9	49320.3	42553.2	43366	35721.1
NM_001168405	Ankrd55	RefSeq_NM	1556	chr13	NP_084174	Q8BLD6|A7MCU1|Q3TBP6|Q8BV14|Q8BYH9	Ankyrin repeat domain 55	102.337	80.7006	1.26811	0.0358982	100.353	110.394	96.2633	79.4547	90.8753	71.7717
NM_001111118	Rad51ap2	RefSeq_NM	3175	chr12	NP_001104588		RAD51 associated protein 2	546.439	411.634	1.32749	0.0358992	552.633	566.619	520.067	478.835	419.046	337.023
NM_172769	Sc5d	RefSeq_NM	2249	chr9	NP_766357	O88822|Q8BGI0|Q8R1S3	Sterol-C5-desaturase (fungal ERG3, delta-5-desaturase) homolog (S. cerevisae)	14412.8	10967.1	1.31418	0.0359164	15014.4	15163	13060.8	12022.8	11653	9225.39
NM_001199339	Apoo	RefSeq_NM	1215	chrX	NP_080949	Q9DCZ4|B1ASQ2|Q3KNM9|Q9D186	Apolipoprotein O	162.242	134.977	1.20199	0.0359194	157.971	175.789	152.966	137.116	124.773	143.043
NM_001122666	Suds3	RefSeq_NM	2347	chr5	NP_848737	Q8BR65	Suppressor of defective silencing 3 homolog (S. cerevisiae)	3995.82	3324.94	1.20177	0.0359386	3896.53	4291.63	3799.29	3592.6	3325.45	3056.77
NM_010385	H2-Ke2	RefSeq_NM	728	chr17	NP_034515	Q03958|Q792E4	H2-K region expressed gene 2	3350.89	2753.6	1.21691	0.0360825	3356.96	3548.1	3147.61	2841.61	2964.84	2454.35
NM_026561	Nt5c3l	RefSeq_NM	1427	chr11	NP_080837	Q3UFY7	5'-nucleotidase, cytosolic III-like	104.676	81.3093	1.28738	0.0361077	97.0173	118.955	98.0558	82.2874	84.8434	76.7972
NM_199029	Zfp395	RefSeq_NM	4229	chr14	NP_950194	Q3U227|Q7TPT8	Zinc finger protein 395	1376.83	1117.82	1.23171	0.036134	1514.6	1363.63	1252.25	1176.58	1119.78	1057.11
NM_027298	Ccdc89	RefSeq_NM	2371	chr7	NP_081574	Q9DA73	Coiled-coil domain containing 89	206.672	138.525	1.49195	0.0361367	192.866	224.382	202.769	163.433	152.95	99.1917
NM_027335	2210016F16Rik	RefSeq_NM	2822	chr13	NP_081611	Q9D7X2	RIKEN cDNA 2210016F16 gene	1745.99	1399.53	1.24755	0.0361385	1682.8	1930.77	1624.4	1481.29	1435.73	1281.58
NM_025314	Dtd1	RefSeq_NM	1283	chr2	NP_079590	Q9DD18	D-tyrosyl-tRNA deacylase 1 homolog (S. cerevisiae)	2454.48	1892.87	1.2967	0.0361748	2368.16	2555.47	2439.82	2153.63	1958.58	1566.4
NM_133763	Dnttip1	RefSeq_NM	1257	chr2	NP_598524	Q99LB0|A2A4Y7|A2A4Y8|Q3THA4	Deoxynucleotidyltransferase, terminal, interacting protein 1	20126.8	14913.9	1.34954	0.036186	21643.2	20368	18369.3	16177.9	16416.4	12147.3
NM_027643	Naa40	RefSeq_NM	3275	chr19	NP_081919	Q8VE10	N(alpha)-acetyltransferase 40, NatD catalytic subunit, homolog (S. cerevisiae)	166.408	119.852	1.38845	0.0362706	170.182	139.135	189.907	116.773	117.516	125.265
NM_029249	4930547N16Rik	RefSeq_NM	3628	chr10	NP_083525	Q6IRT3	RIKEN cDNA 4930547N16 gene	88.9765	66.8397	1.33119	0.036274	92.7424	92.564	81.6231	58.2679	63.5456	78.7056
NM_009472	Unc5c	RefSeq_NM	9296	chr3	NP_033498	O08747|Q3TPN7|Q3TSU2|Q3UQ08|Q3URW2|Q3UTY3	Unc-5 homolog C (C. elegans)	9169.3	6330.39	1.44846	0.036315	10383.1	8893.53	8231.32	6986.66	6993.58	5010.92
NM_028117	Chst14	RefSeq_NM	2089	chr2	NP_082393	Q80V53|A2AQV2|Q3U2T1|Q3U3W1	Carbohydrate (N-acetylgalactosamine 4-0) sulfotransferase 14	493.139	344.624	1.43095	0.0363848	482.599	561.308	435.51	377.311	373.727	282.835
NM_001162476	Stra6	RefSeq_NM	3095	chr9	NP_033317	O70491|Q8C442	Stimulated by retinoic acid gene 6	306.346	246.154	1.24453	0.0364152	297.588	340.125	281.326	229.991	250.084	258.389
NM_001166507	Sec14l1	RefSeq_NM	4380	chr11	NP_083053	A2A9B9|A8Y5H7|C9K103|Q6A071|Q8BXE6|Q99J07|Q9DBQ0	SEC14-like 1 (S. cerevisiae)	2507.56	2043.14	1.22731	0.0364605	2691.46	2560.86	2270.37	2160.06	2089.16	1880.19
NM_181392	Gtf2h5	RefSeq_NM	1191	chr17	NP_852057	Q8K2X8	General transcription factor IIH, polypeptide 5	11013.9	8477.98	1.29912	0.0365037	10496.1	11611.4	10934.4	9327.3	9130.98	6975.67
NM_183321	BC053749	RefSeq_NM	2612	chr7	NP_899144	Q7TSA6	CDNA sequence BC053749	751.131	622.029	1.20755	0.0365323	730.19	763.493	759.71	696.924	610.916	558.249
NM_178794	Zrsr2	RefSeq_NM	3953	chrX	NP_848909	Q62377|B1B0E8|B1B0E9|B1B0F0|B1B0F1|Q4KKX6|Q8BG24|Q8C5L9	Zinc finger (CCCH type), RNA binding motif and serine/arginine rich 2	3597.32	2572.05	1.39862	0.0367783	3993.76	3606.67	3191.54	2887.57	2723.96	2104.64
NM_008915	Ppp3cc	RefSeq_NM	1948	chr14	NP_032941	P48455|Q3V074|Q80XK0|Q9D5R5	Protein phosphatase 3, catalytic subunit, gamma isoform	1188.97	925.663	1.28445	0.0367906	1239.19	1301.4	1026.31	962.634	912.971	901.385
NM_146694	Olfr1466	RefSeq_NM	933	chr19	NP_666905	Q8VFW4	Olfactory receptor 1466	8630.95	5789.28	1.49085	0.0368138	10232.1	8341.24	7319.56	6427.38	5713.65	5226.8
NM_025397	Med11	RefSeq_NM	903	chr11	NP_079673	Q9D8C6	Mediator of RNA polymerase II transcription, subunit 11 homolog (S. cerevisiae)	4783.68	3978.4	1.20241	0.0368272	4775.66	5019.35	4556.03	4297.75	4091.65	3545.8
NM_023380	Samsn1	RefSeq_NM	1845	chr16	NP_075869	P57725|Q8C9Q7|Q9D4W6	SAM domain, SH3 domain and nuclear localization signals, 1	199.942	142.749	1.40065	0.03687	196.964	221.868	180.992	166.005	145.379	116.864
NM_001109764	Ctnna2	RefSeq_NM	4148	chr6	NP_663785	Q61301|Q8BS72	Catenin (cadherin associated protein), alpha 2	220.411	170.297	1.29427	0.0368996	211.798	240.227	209.207	194.923	164.519	151.449
NM_019830	Prmt1	RefSeq_NM	1272	chr7	NP_062804	Q9JIF0|Q3TPF5|Q3UIG8|Q80WB1|Q80WV6|Q8C2D7|Q9CX58|Q9JIE9	Protein arginine N-methyltransferase 1	3091.13	2380.29	1.29863	0.0369005	2937.47	3327.41	3008.5	2643.92	2502.34	1994.63
NM_001199843	1700019E19Rik	RefSeq_NM	825	chr12	NP_083877	Q9DA69	RIKEN cDNA 1700019E19 gene	1536.74	1269.29	1.2107	0.0370049	1574.17	1560.04	1476.01	1387.13	1307.43	1113.32
NM_028152	Mms19	RefSeq_NM	3965	chr19	NP_082428	Q9D071|Q9ESG8	MMS19 (MET18 S. cerevisiae)	2147.43	1737.75	1.23576	0.0370146	2260.22	2256.13	1925.94	1848.94	1766.34	1597.96
NM_028128	Rfc5	RefSeq_NM	1750	chr5	NP_082404		Replication factor C (activator 1) 5	6585.17	5398.65	1.21978	0.0370535	6358.61	6917.02	6479.87	5799.51	5687.51	4708.93
NM_025390	Pop4	RefSeq_NM	1214	chr7	NP_079666	Q9CR08	Processing of precursor 4, ribonuclease P/MRP family, (S. cerevisiae)	412.213	335.106	1.2301	0.0371025	396.348	439.042	401.248	364.158	347.172	293.988
NM_026890	Ngdn	RefSeq_NM	1229	chr14	NP_081166	Q9DB96|B0LAE8	Neuroguidin, EIF4E binding protein	1279.37	1044.27	1.22514	0.0371173	1187.63	1383.87	1266.62	1142.82	1017.44	972.549
NM_001141946	Mkks	RefSeq_NM	2979	chr2	NP_067502	Q9JI70|Q8BGQ3|Q8K3C1|Q9DBF3	McKusick-Kaufman syndrome protein	1114.37	832.129	1.33918	0.0372017	1255.2	1083.98	1003.92	892.051	880.543	723.792
NM_144491	Dph1	RefSeq_NM	2103	chr11	NP_652762	Q5NCQ5|Q9D7E3	DPH1 homolog (S. cerevisiae)	234.851	195.097	1.20376	0.037215	235.16	251.868	217.524	201.806	204.919	178.566
NM_010411	Hdac3	RefSeq_NM	2005	chr18	NP_034541	O88895|Q3UM33|Q9JLX5|Q9JM08	Histone deacetylase 3	1393.39	1120.66	1.24337	0.0372298	1332.71	1497.41	1350.06	1214.61	1167.71	979.661
NM_172015	Iars	RefSeq_NM	4396	chr13	NP_742012	Q8BU30|Q3UWS7|Q6NXK4|Q99LT1	Isoleucine-tRNA synthetase	2298.89	1867.94	1.23071	0.0373304	2419.44	2396.54	2080.68	2020.51	1868.17	1715.14
NM_177266	Gfm2	RefSeq_NM	3203	chr13	NP_796240	Q8R2Q4|Q3TML3|Q3TSU6|Q8C1C2	G elongation factor, mitochondrial 2	3664.17	2927.49	1.25164	0.0373629	4114.77	3473.27	3404.46	3023.4	2991.76	2767.31
NM_011771	Ikzf3	RefSeq_NM	4098	chr11	NP_035901	O08900|B1AQE6|Q3V3P9|Q8BTD0	IKAROS family zinc finger 3	83.3658	63.3299	1.31637	0.037367	84.6724	91.3347	74.0904	57.4969	61.0685	71.4242
NM_182783	Fam167b	RefSeq_NM	957	chr4	NP_877584	P17257|B2KG66|Q8K0V7	Family with sequence similarity 167, member B	340.594	262.035	1.29981	0.0374072	325.178	357.416	339.189	288.834	282.819	214.452
NM_172876	Gpatch3	RefSeq_NM	2003	chr4	NP_766464	Q8BIY1|Q0P4Z5|Q4VAB0	G patch domain containing 3	853.245	702.103	1.21527	0.0374213	816.616	906.437	836.684	781.219	681.802	643.286
NM_145377	Trim41	RefSeq_NM	3493	chr11	NP_663352	Q5NCC3|Q5NCC1|Q5NCC2|Q5NCC4|Q8VDU9	Tripartite motif-containing 41	20888.7	16796.3	1.24365	0.0374602	19967.1	22252.9	20446.1	18260.8	17575.8	14552.5
NM_009096	Rps6	RefSeq_NM	1394	chr4	NP_033122	P62754|Q3TL53|Q5BLK1|Q8BT09	Ribosomal protein S6	10372.9	8131.85	1.27559	0.0375228	10514.9	10898.9	9704.88	8896.81	8640.86	6857.87
NM_080729	Il25	RefSeq_NM	1064	chr14	NP_542767	Q8VHC9|Q8VHH8	Interleukin 25	103.125	76.5729	1.34675	0.0375778	103.005	105.317	101.053	88.1298	81.7864	59.8025
NM_177359	Zfp799	RefSeq_NM	4244	chr17	NP_796333		Zinc finger protein 799	3145.69	2315.54	1.35852	0.0375792	3526.5	3128.96	2781.63	2545.2	2405.67	1995.74
NM_028095	Mettl10	RefSeq_NM	1097	chr7	NP_082371	Q9D853	Methyltransferase like 10	7221.9	5614.31	1.28634	0.0375972	7344.51	7483.42	6837.76	6331.69	5826.25	4684.99
NM_201601	Fgfr2	RefSeq_NM	4881	chr7	NP_963895	P21803|A1YYM3|A1YYM4|A1YYM5|A1YYM6|A1YYM7|A1YYM8|A1YYM9|A1YYN0|A1YYN1|A1YYN2|A1YYN3|A1YYN4|A1YYN5|A1YYN6|A1YYN7|A1YYN8|A1YYN9|A1YYP0|A1YYP1|B7ZWP2|B9EKY4	Fibroblast growth factor receptor 2	73.9266	56.9489	1.29812	0.0376956	83.0521	70.8025	67.9251	58.9884	60.9055	50.9528
NM_144932	Acsf3	RefSeq_NM	2236	chr8	NP_659181	Q3URE1	Acyl-CoA synthetase family member 3	305.477	236.571	1.29127	0.0377305	291.313	331.683	293.435	272.265	225.896	211.552
NM_010436	H2afx	RefSeq_NM	1414	chr9	NP_034566	P27661	H2A histone family, member X	20369.7	16759.6	1.2154	0.0377491	20427.7	21190.5	19491	17742.5	17921.5	14615
NM_001081173	Lrch2	RefSeq_NM	3616	chrX	NP_001074642	Q3UMG5|A2AMP0|A2AMP1	Leucine-rich repeats and calponin homology (CH) domain containing 2	852.296	705.68	1.20777	0.0377657	783.405	906.485	866.999	762.58	700.098	654.364
NM_027570	Ldhd	RefSeq_NM	2235	chr8	NP_081846	Q7TNG8|Q9D635	Lactate dehydrogenase D	5243.66	4043.45	1.29683	0.0377659	5408.1	5305.72	5017.18	4534.75	4287.98	3307.61
NM_025644	Exosc1	RefSeq_NM	1622	chr19	NP_079920	Q9DAA6	Exosome component 1	2349.99	1953.98	1.20267	0.0377792	2209.62	2533.83	2306.52	2072.43	2004.91	1784.6
NM_133749	2900064A13Rik	RefSeq_NM	1072	chr2	NP_598510	Q9EP72|Q14C26|Q91VV9	RIKEN cDNA 2900064A13 gene	19046.2	15146.6	1.25746	0.0377943	18292.1	20380.7	18465.7	16661.8	15737.5	13040.3
NM_001193666	Gm13304	RefSeq_NM	867	chr4	NP_035465	P84444|P86792|P86793	predicted gene 13304	30609.1	24052.5	1.27259	0.0378006	30191	32690.4	28945.8	26572.4	25118.4	20466.9
NM_134111	Eaf2	RefSeq_NM	1903	chr16	NP_598872	Q91ZD6|D3Z6Q2	ELL associated factor 2	253.765	195.348	1.29904	0.0378894	266.245	273.69	221.36	186.228	215.206	184.611
NM_010364	Gtf2h4	RefSeq_NM	1613	chr17	NP_034494	O70422|Q3UEU9|Q542U3	General transcription factor II H, polypeptide 4	246.136	185.954	1.32364	0.0379123	214.401	281.464	242.543	190.582	187.58	179.699
NM_145605	Klhdc4	RefSeq_NM	2083	chr8	NP_663580	Q921I2|Q6PE06	Kelch domain containing 4	115.603	93.2618	1.23956	0.0379408	103.698	126.721	116.391	99.0505	91.9822	88.7526
NM_025875	Rbm8a	RefSeq_NM	2628	chr3	NP_080151	Q9CWZ3|Q9CT44	RNA binding motif protein 8a	5566.19	4507.27	1.23494	0.0379553	5203.42	5872.13	5623.01	4920.88	4644.88	3956.04
NM_016895	Ak2	RefSeq_NM	1691	chr4	NP_058591	Q9WTP6	Adenylate kinase 2	14131	11268.3	1.25405	0.0379956	13644.9	15180.1	13568.2	12250.2	11822	9732.61
NM_001042708	Ilf3	RefSeq_NM	3645	chr9	NP_034691	Q9Z1X4|Q3UD30|Q45VK5|Q45VK6	Interleukin enhancer binding factor 3	6455.88	4894.25	1.31907	0.0380204	6523.75	6745.68	6098.2	5360.8	5378.5	3943.45
NM_199063	Ssx9	RefSeq_NM	604	chrX	NP_951018	Q6XAS3	Synovial sarcoma, X breakpoint 9	118.237	93.3261	1.26692	0.0380342	119.709	122.703	112.298	107.854	89.6892	82.4352
NM_009172	Siah1a	RefSeq_NM	2121	chr8	NP_033198	P61092	Seven in absentia 1A	10224.4	7704.51	1.32707	0.0380985	9978.56	10508.6	10186	8559.71	8472.92	6080.89
NM_027275	Ptcd3	RefSeq_NM	2601	chr6	NP_081551	Q14C51|Q3UK51|Q6NV85|Q8BSI7	Pentatricopeptide repeat domain 3	2067.86	1699.81	1.21653	0.0381936	2058.87	2142.57	2002.14	1874.06	1739.37	1485.99
NM_027171	2310057J16Rik	RefSeq_NM	4303	chr8	NP_081447	Q80VC9	RIKEN cDNA 2310057J16 gene	7164.1	5952.61	1.20352	0.0382336	7337.35	7687.82	6467.14	5627.72	6144.28	6085.83
NM_001142745	Atat1	RefSeq_NM	2068	chr17	NP_082752	Q8K341|B8JJ71|B8JJ72|B8JJ73|B8JJ74|B8JJ76|Q9DCR0	Alpha tubulin acetyltransferase 1	24867	18645.8	1.33365	0.0382482	26912.5	24958.8	22729.7	20519.2	20058	15360.1
NM_010734	Lst1	RefSeq_NM	418	chr17	NP_034864	O08843|B8JJ61|O09128|O09129|Q3UJK7|Q5PR18|Q9Z1H4	Leukocyte specific transcript 1	98.2954	74.5897	1.31782	0.0382593	102.174	105.12	87.5929	85.5545	71.0357	67.1787
NM_001105667	Dtymk	RefSeq_NM	1006	chr1	NP_075625	P97930|Q6GRA7	Deoxythymidylate kinase	3460.75	2758.94	1.25438	0.0382618	3164.33	3691.11	3526.82	3042.56	2779.98	2454.28
NM_144806	Prpsap2	RefSeq_NM	1867	chr11	NP_659055	Q8R574|Q05BD4|Q5SWZ0|Q8BK37	Phosphoribosyl pyrophosphate synthetase-associated protein 2	669.277	512.931	1.30481	0.0382667	585.984	760.481	661.365	526.664	516.813	495.316
NM_001165943	Nsun6	RefSeq_NM	2746	chr2	NP_083226	Q7TS68|A2ASK1|A2ASK2|Q8BXZ8	NOL1/NOP2/Sun domain family member 6	3659.01	2762.05	1.32474	0.0382976	4177.94	3592.83	3206.25	2877.25	2597.64	2811.25
NM_001042615	Htra3	RefSeq_NM	2211	chr5	NP_084403	Q9D236|Q8R221	HtrA serine peptidase 3	148.972	120.672	1.23453	0.0383111	152.495	155.27	139.152	126.409	130.477	105.129
NM_133229	Ripply3	RefSeq_NM	1554	chr16	NP_573492	Q924S9|B8JK62	Ripply3 homolog (zebrafish)	546.778	408.579	1.33824	0.0383271	517.003	618.451	504.88	460.579	366.019	399.138
NM_001159565	Dctn3	RefSeq_NM	885	chr4	NP_058586	Q9Z0Y1|A2AMR9	Dynactin 3	11945.4	9818.97	1.21656	0.0384443	10642	12806.2	12387.9	10264.4	9643.01	9549.46
NM_001097978	Gm11758	RefSeq_NM	936	chr4	NP_001091447	A2BEI5|A2BEI6	Predicted gene 11758	70.5261	50.9314	1.38473	0.0384647	74.74	77.7058	59.1325	55.5088	51.725	45.5605
NM_153539	Fam5c	RefSeq_NM	3118	chr1	NP_705767	Q499E0|B1AQR9|B1AQT5|Q3USC1	Family with sequence similarity 5, member C	132.064	96.4595	1.36912	0.0385016	154.742	124.103	117.348	97.0232	92.3189	100.036
NM_009739	Bckdk	RefSeq_NM	2857	chr7	NP_033869	O55028|Q3UC13|Q3UCB5|Q8C6H9|Q99KP1	Branched chain ketoacid dehydrogenase kinase	1987.52	1601.52	1.24102	0.0385504	1904.21	2192.32	1866.02	1681.78	1670.18	1452.6
NM_001195681	Gm684	RefSeq_NM	1263	chr9	NP_001182610		Predicted gene 684	394.217	328.21	1.20111	0.0385727	395.847	429.546	357.259	335.86	316.24	332.529
NM_026791	Fbxw9	RefSeq_NM	1866	chr8	NP_081067	Q6PAS7|Q7TN10|Q80XN6|Q8C4I7|Q9D1B0	F-box and WD-40 domain protein 9	1512.92	1250.54	1.20981	0.0385754	1383.94	1626.55	1528.27	1310.73	1289.77	1151.12
NM_023480	Fahd1	RefSeq_NM	1408	chr17	NP_075969	Q8R0F8|Q3UQY4	Fumarylacetoacetate hydrolase domain containing 1	9821.7	8055.07	1.21932	0.0385792	9830.81	10095.9	9538.36	8570.23	8657.39	6937.58
NM_145554	Ldlrap1	RefSeq_NM	2671	chr4	NP_663529	Q8C142|Q3TEF2|Q3TW86	Low density lipoprotein receptor adaptor protein 1	594.112	479.486	1.23906	0.0386062	592.924	635.535	553.876	513.386	504.374	420.698
NM_029017	Mrpl47	RefSeq_NM	899	chr3	NP_083293	Q8K2Y7|Q9D605	Mitochondrial ribosomal protein L47	2672.77	2191.22	1.21977	0.0387626	2713.47	2734.81	2570.04	2355.02	2327.49	1891.15
NM_025362	Dnajc30	RefSeq_NM	1160	chr5	NP_079638	P59041|Q6IS32|Q6P8Z3|Q7TMI2|Q9CY89|Q9DBI3	DnaJ (Hsp40) homolog, subfamily C, member 30	44859.7	36857.6	1.21711	0.0387991	43173.1	46470.4	44935.4	40013.7	38556.4	32002.8
NM_146089	Haus1	RefSeq_NM	1004	chr18	NP_666201	Q8BHX1	HAUS augmin-like complex, subunit 1	4458.09	3570.93	1.24844	0.0388078	4441.01	4603.11	4330.15	4025.31	3632.89	3054.58
NM_010670	Krtap12-1	RefSeq_NM	671	chr10	NP_034800	Q9Z287	Keratin associated protein 12-1	54.3014	43.424	1.25049	0.0388891	50.7691	59.9905	52.1445	42.0693	40.5502	47.6525
NM_013922	Zfp354c	RefSeq_NM	5367	chr11	NP_038950	Q571J5	Zinc finger protein 354C	31391.3	24410.4	1.28598	0.038993	29710.6	32653.4	31810.1	26999.2	26058.9	20173.2
NM_001145192	A330050F15Rik	RefSeq_NM	2296	chr17	NP_001138664		RIKEN cDNA A330050F15 gene	7242.91	5319.05	1.36169	0.0390069	7145.75	7666.88	6916.1	6103.74	5704.12	4149.29
NM_178753	Spin4	RefSeq_NM	4176	chrX	NP_848868	Q8K1L2	Spindlin family, member 4	871.121	686.274	1.26935	0.0390308	804.564	972.254	836.546	695.742	738.283	624.798
NM_053147	Pcdhb22	RefSeq_NM	3067	chr18	NP_444377	Q52KQ3|Q8C8Z3|Q91XZ8|Q925L0	Protocadherin beta 22	110.652	86.2953	1.28225	0.0390363	111.353	117.073	103.53	96.5802	89.4687	72.8369
NM_028753	Pop7	RefSeq_NM	792	chr5	NP_083029	Q9DCH2	Processing of precursor 7, ribonuclease P family, (S. cerevisiae)	25086	20029.6	1.25245	0.0391088	24129.1	26602.1	24526.8	21653	21377.1	17058.7
NM_175656	Hist1h4i	RefSeq_NM	562	chr13	NP_783587	P62806|B2RTM0	Histone cluster 1, H4i	1060.7	866.777	1.22373	0.0391152	1012.64	1141.49	1027.96	925.474	906.862	767.994
NM_009162	Scg5	RefSeq_NM	1227	chr2	NP_033188	P12961|Q3TT51	Secretogranin V	14181.8	11194.1	1.26691	0.0391352	15451.4	14061.5	13032.6	11125.5	12435.7	10020.9
NM_008279	Map4k1	RefSeq_NM	2699	chr7	NP_032305	P70218|Q3UJX3|Q3UPT4	Mitogen-activated protein kinase kinase kinase kinase 1	88.5997	72.4943	1.22216	0.0391615	83.6321	99.1013	83.0657	70.6712	73.2252	73.5864
NM_025544	Mrps15	RefSeq_NM	959	chr4	NP_079820	Q9DC71|A2A8Y4	Mitochondrial ribosomal protein S15	45577.7	37756.5	1.20715	0.0391627	44914.9	47467.3	44351	40981	39237.1	33051.3
NM_008977	Ptpn2	RefSeq_NM	1631	chr18	NP_033003	Q06180|Q3TAP3	Protein tyrosine phosphatase, non-receptor type 2	3935.29	3139.72	1.25339	0.0391788	4168.14	4065.36	3572.36	3352.15	3303.65	2763.37
NM_001033123	Gm14288	RefSeq_NM	3397	chr2	NP_001028295	A2BDM8	Predicted gene 14288	1908.86	1442.52	1.32328	0.0391846	2019.11	1925.17	1782.28	1577.74	1583.77	1166.04
NM_028812	Gtf2e1	RefSeq_NM	3058	chr16	NP_083088	Q9D0D5|Q8BV40	General transcription factor II E, polypeptide 1 (alpha subunit)	12006.4	8693.48	1.38108	0.0392477	12185.5	12457.1	11376.6	9846.19	9634.66	6599.57
NM_009153	Sema3b	RefSeq_NM	3115	chr9	NP_033179	Q62177|Q0VGP2	Sema domain, immunoglobulin domain (Ig), short basic domain, secreted, (semaphorin) 3B	159.227	122.023	1.30488	0.0393465	164.839	174.37	138.47	134.181	115.873	116.016
NM_015771	Lats2	RefSeq_NM	5213	chr14	NP_700431	Q7TSJ6|Q8VHE1|Q8VHE2	Large tumor suppressor 2	14902.5	12261.4	1.2154	0.0393519	15012	15268.3	14427.2	13207	12990.8	10586.3
NM_027299	Degs2	RefSeq_NM	1296	chr12	NP_081575	Q8R2F2	Degenerative spermatocyte homolog 2 (Drosophila), lipid desaturase	2190.75	1651.64	1.32641	0.039355	2228.26	2171.32	2172.66	1815.8	1842.78	1296.35
NM_019489	Ppie	RefSeq_NM	1168	chr4	NP_062362	Q9QZH3	Peptidylprolyl isomerase E (cyclophilin E)	509.705	407.62	1.25044	0.0393741	505.01	554.759	469.345	444.581	413.126	365.155
NM_178699	B930041F14Rik	RefSeq_NM	2039	chr4	NP_848814	A2A9Q0|Q8BX63|Q8BXG1|Q8BXK6|Q9JJ92	RIKEN cDNA B930041F14 gene	25093.6	20101.1	1.24837	0.0393796	23647	27735.6	23898.2	21379.1	20786.3	18138
NM_008107	Gdf1	RefSeq_NM	1419	chr8	NP_032133	P20863|P27545|A2RT05|Q3TRG1|Q6AXH1	Growth differentiation factor 1	47019.9	37716.8	1.24666	0.039418	45557.6	49725.8	45776.3	40105	40860.1	32185.5
NM_001093760	2410002O22Rik	RefSeq_NM	3545	chr13	NP_080155	Q3TIR1|Q9CZV2	RIKEN cDNA 2410002O22 gene	1119.7	884.59	1.26579	0.0394899	1137.27	1155.43	1066.4	966.384	948.83	738.556
NM_180588	Reep4	RefSeq_NM	1323	chr14	NP_850919	Q8K072	Receptor accessory protein 4	1347.12	1111.38	1.21212	0.0395739	1346.45	1381.73	1313.17	1167.13	1205.57	961.425
NM_010074	Dpp4	RefSeq_NM	5268	chr2	NP_034204	P28843|A2AS84|Q3TR43	Dipeptidylpeptidase 4	1100.17	844.204	1.30321	0.0396067	1218.85	1093.09	988.583	899.533	894.813	738.265
NM_031183	Sp6	RefSeq_NM	3375	chr11	NP_112460	Q9ESX2|A2A708	Trans-acting transcription factor 6	340.594	228.852	1.48827	0.0396395	371.279	341.034	309.468	258.582	264.212	163.763
NM_198725	Egfl7	RefSeq_NM	1365	chr2	NP_942018	Q9QXT5|A2AI25|A2AI26|A2BHS5|A2BHS6|A2BHS7|B0QZY9|Q3UTJ7	EGF-like domain 7	2526.52	1954.25	1.29283	0.0397128	2631.68	2618.71	2329.17	2133.16	2100.34	1629.25
NM_133771	Memo1	RefSeq_NM	1499	chr17	NP_598532	Q91VH6|Q3TWT2	Mediator of cell motility 1	18478.9	13822.6	1.33686	0.0397462	18425.9	19572.6	17438.3	15669.8	14770.7	11027.4
NM_133357	Krt75	RefSeq_NM	3268	chr15	NP_579935	Q8BGZ7|Q99MH7	Keratin 75	151.278	118.754	1.27388	0.0397529	155.592	163.253	134.989	131.434	116.564	108.264
NM_001160422	Optc	RefSeq_NM	1197	chr1	NP_473417	Q920A0|Q14BF5|Q3U5A9|Q4KL49|Q8K3K2	Opticin	202.822	147.211	1.37776	0.0397652	201.671	228.202	178.593	168.073	146.006	127.555
NM_144805	Tmem40	RefSeq_NM	1282	chr6	NP_659054	Q4FJU9	Transmembrane protein 40	598.72	429.457	1.39413	0.0397766	685.397	617.347	493.414	428.931	422.76	436.68
NM_176950	Defb20	RefSeq_NM	690	chr2	NP_795924	Q30KP3	Defensin beta 20	64.319	51.6999	1.24408	0.0397895	59.4607	71.3816	62.1149	47.8885	55.3021	51.9091
NM_053140	Pcdhb15	RefSeq_NM	2795	chr18	NP_444370	Q6NZD9|Q91Y04|Q925L6	Protocadherin beta 15	1252.95	852.141	1.47035	0.0398186	1247.7	1323.06	1188.09	987.873	971.478	597.073
NM_001008545	Tardbp	RefSeq_NM	6513	chr4	NP_663531	Q921F2|C9DT14|D2KPZ5|Q05C33|Q544R5|Q6VYI4|Q6VYI5|Q8BLD4|Q8BUM1|Q8R0B4	TAR DNA binding protein	431.833	289.893	1.48963	0.0398648	524.261	400.837	370.401	295.248	294.039	280.393
NM_001162417	Myef2	RefSeq_NM	2402	chr2	NP_034982	Q8C854|A2ATP5|A2ATP6|A7UQY4	Myelin basic protein expression factor 2, repressor	328.527	241.682	1.35934	0.0398945	365.33	322.077	298.175	256.528	268.727	199.791
NM_007688	Cfl2	RefSeq_NM	2940	chr12	NP_031714	P45591|Q3UHW9	Cofilin 2, muscle	8254.2	6509.96	1.26793	0.0399325	8450.39	8239.44	8072.79	6998.95	7159.23	5371.7
NM_001113481	Sema4f	RefSeq_NM	2735	chr6	NP_035480	Q9Z123|D3YWP2|Q505G0|Q810B2	Sema domain, immunoglobulin domain (Ig), TM domain, and short cytoplasmic domain	144.858	104.939	1.38041	0.0399792	126.575	167.332	140.667	116.646	98.5523	99.6181
NM_019743	Rybp	RefSeq_NM	4376	chr6	NP_062717	Q8CCI5	RING1 and YY1 binding protein	29516.7	24087.8	1.22538	0.0400002	30159.4	30273.1	28117.6	25909.2	25600.9	20753.4
NM_175517	4930412F15Rik	RefSeq_NM	1763	chr4	NP_780726	Q8C627	RIKEN cDNA 4930412F15 gene	195.503	161.331	1.21181	0.0400128	190.952	201.454	194.103	171.378	173.188	139.427
NM_010785	Mdm1	RefSeq_NM	3071	chr10	NP_683724	Q9D067|B2RPU6|B7SNM8|B7SNM9|B7ZMS8	Transformed mouse 3T3 cell double minute 1	211.742	154.932	1.36668	0.040036	200.401	231.953	202.872	169.152	172.68	122.963
NM_175503	Aard	RefSeq_NM	1360	chr15	NP_780712	Q811W1	Alanine and arginine rich domain containing protein	1771.3	1250.54	1.41643	0.0400591	1951.61	1697.28	1665.01	1406.17	1391.28	954.167
NM_009191	Clpb	RefSeq_NM	4492	chr7	NP_033217	Q60649|Q3TXD4|Q3U3U6|Q3UGS9|Q3URM1|Q8CCN6|Q9DA85	ClpB caseinolytic peptidase B homolog (E. coli)	1514.2	1214.71	1.24655	0.0400723	1614.42	1504.41	1423.76	1347.22	1235.83	1061.09
NM_134130	Abhd3	RefSeq_NM	1903	chr18	NP_598891	Q91ZH7	Abhydrolase domain containing 3	2369.91	1945.78	1.21798	0.0401123	2290.76	2543.17	2275.81	2124.45	1973.16	1739.72
NM_009736	Bag1	RefSeq_NM	1365	chr4	NP_033866	Q60739|Q9CUY1	BCL2-associated athanogene 1	22872.6	18741.3	1.22044	0.0401518	21975.6	24058.5	22583.5	20230.1	19699.7	16294.1
NM_145556	Tardbp	RefSeq_NM	7454	chr4	NP_663531	Q921F2|C9DT14|D2KPZ5|Q05C33|Q544R5|Q6VYI4|Q6VYI5|Q8BLD4|Q8BUM1|Q8R0B4	TAR DNA binding protein	6573.71	4931.3	1.33306	0.0401665	6907.57	6710.37	6103.17	5521.46	5318.56	3953.87
NM_001039723	Tmem120b	RefSeq_NM	1860	chr5	NP_001034812	Q3TA38	Transmembrane protein 120B	145.862	117.891	1.23727	0.0401831	160.914	144.408	132.264	123.921	120.148	109.603
NM_027066	Tmem89	RefSeq_NM	538	chr9	NP_081342	Q9DA04	Transmembrane protein 89	79.782	55.8634	1.42816	0.0402236	90.4778	82.8532	66.0149	52.9178	52.0055	62.6669
NM_001177874	Gps1	RefSeq_NM	1860	chr11	NP_663345	Q99LD4|B1ATU4|Q3MIA8	G protein pathway suppressor 1	325.087	264.375	1.22964	0.0402797	344.09	326.839	304.332	293.233	264.562	235.331
NM_013821	Hsd3b6	RefSeq_NM	1821	chr3	NP_038849	O35469|Q3UQN7|Q541Q1|Q76CU3|Q7TPU0	Hydroxy-delta-5-steroid dehydrogenase, 3 beta- and steroid delta-isomerase 6	84.7172	66.8993	1.26634	0.0402912	81.5346	88.3105	84.3064	68.121	56.6072	75.9696
NM_207249	Olfr684	RefSeq_NM	939	chr7	NP_997132	Q7TRN8	Olfactory receptor 684	95.3376	72.8607	1.30849	0.040428	100.756	103.985	81.2712	75.7387	74.9675	67.8758
NM_177546	Pcyt1b	RefSeq_NM	4864	chrX	NP_997593	Q811Q9|A2A450|A2A451	Phosphate cytidylyltransferase 1, choline, beta isoform	63.3722	46.757	1.35535	0.0404387	56.6277	69.0166	64.4723	53.8816	47.1247	39.2647
NM_033561	Eif4h	RefSeq_NM	2409	chr5	NP_291039	Q9WUK2|Q3TG58|Q3V244|Q564E5|Q80U88|Q9ET00	Eukaryotic translation initiation factor 4H	1409.34	995.187	1.41615	0.04051	1355.31	1486.28	1386.42	1258.5	895.765	831.291
NM_175206	Fbxl22	RefSeq_NM	3935	chr9	NP_780415	Q8C7B6	F-box and leucine-rich repeat protein 22	500.448	372.106	1.34491	0.0405718	574.277	490.201	436.868	386.807	389.003	340.508
NM_008536	Tm4sf1	RefSeq_NM	1902	chr3	NP_032562	Q64302|Q3UZY2	Transmembrane 4 superfamily member 1	1989.12	1649.37	1.20599	0.0405795	1865.56	2092.45	2009.35	1735.64	1748.13	1464.34
NM_001199947	Dynlt1e	RefSeq_NM	813	chr17	NP_001186877	P51807|A1E5T5|Q9DAS3	Dynein light chain Tctex-type 1E	12585.5	10031.1	1.25464	0.0405832	11624.1	13525.2	12607.2	10844.1	10518.4	8730.88
NM_001159290	Bcl11a	RefSeq_NM	1480	chr11	NP_057916	Q9QYE3|Q3US10|Q5STS5|Q5STS7|Q5STS8|Q5STS9	B-cell CLL/lymphoma 11A (zinc finger protein)	674.298	548.292	1.22982	0.040625	731.826	696.428	594.639	533.061	545.548	566.265
NM_010292	Gck	RefSeq_NM	2245	chr11	NP_034422	P52792|Q5SVI5|Q5SVI6|Q5SVI7|Q6LE83	Glucokinase	166.716	134.18	1.24248	0.0406302	155.759	182.137	162.252	148.63	130.34	123.569
NM_008800	Pde1b	RefSeq_NM	2986	chr15	NP_032826	Q01065|Q6PDS5|Q9DBS6	Phosphodiesterase 1B, Ca2+-calmodulin dependent	1228.1	952.733	1.28903	0.0406316	1117.57	1364.38	1202.35	1024.22	994.515	839.463
NM_027112	Capns2	RefSeq_NM	1015	chr8	NP_081388	Q9D7J7	Calpain, small subunit 2	122.3	91.0857	1.34269	0.0406386	132.663	125.75	108.487	106.206	84.9754	82.076
NM_027113	Wdr5b	RefSeq_NM	1806	chr16	NP_081389	Q9D7H2	WD repeat domain 5B	2024.09	1528.37	1.32435	0.0406732	1844.84	2210.79	2016.63	1682.97	1628.48	1273.65
NM_015796	Fbxo17	RefSeq_NM	1984	chr7	NP_056611	Q9QZM8|Q3V064	F-box protein 17	175.567	141.654	1.23941	0.0407574	178.724	189.131	158.847	155.884	134.348	134.73
NM_010593	Jup	RefSeq_NM	3226	chr11	NP_034723	Q02257|A2A4H7	Junction plakoglobin	23339.6	18733.6	1.24587	0.0408045	23525.4	24500	21993.5	20834.7	19188.9	16177.3
NM_001011850	Olfr1505	RefSeq_NM	951	chr19	NP_001011850	B9EKD0|Q7TQQ2	Olfactory receptor 1505	246.503	177.112	1.39179	0.040877	229.924	292.351	217.233	173.975	176.195	181.167
NM_027415	Tmem70	RefSeq_NM	1729	chr1	NP_081691	Q921N7	Transmembrane protein 70	5585.27	4530.18	1.2329	0.0409996	5174.38	6008.11	5573.31	4844.31	4733.4	4012.84
NM_012000	Cln8	RefSeq_NM	6432	chr8	NP_036130	Q9QUK3|Q542J5|Q8BNW2	Ceroid-lipofuscinosis, neuronal 8	1732.56	1277.8	1.3559	0.0410266	1868.21	1763.44	1566.03	1453.26	1343.58	1036.55
NM_021540	Rnf130	RefSeq_NM	1501	chr11	NP_067515	Q8VEM1|Q5DTJ1|Q5SVR5	Ring finger protein 130	6649.44	5314.79	1.25112	0.0410487	6566.51	6999.57	6382.22	6004.06	5354.99	4585.32
NM_010192	Fem1a	RefSeq_NM	6834	chr17	NP_034322	Q9Z2G1	Feminization 1 homolog a (C. elegans)	1788.76	1390.98	1.28598	0.0410757	1765.94	1860.14	1740.2	1551.98	1484.62	1136.33
NM_001025360	Klc1	RefSeq_NM	2504	chr12	NP_032476	O88447|Q5UE59|Q7M6Z6|Q7M6Z7|Q7M6Z8|Q7M6Z9|Q7M700|Q7M701|Q7M702|Q7M703|Q7TNF4|Q8CD76	Kinesin light chain 1	17433.5	13375.5	1.30339	0.0411015	17481.2	18212.5	16606.9	14518.1	14797	10811.4
NM_146602	Olfr698	RefSeq_NM	936	chr7	NP_666813	Q24K29|Q7TRN4|Q8VFM6	Olfactory receptor 698	502.697	363.006	1.38481	0.0411917	461.36	586.438	460.293	373.765	321.638	393.616
NM_025317	Mrpl54	RefSeq_NM	587	chr10	NP_079593	Q9CPW3	Mitochondrial ribosomal protein L54	4638.43	3795.86	1.22197	0.0411983	4294.23	5193.11	4427.93	3862.79	3706.95	3817.83
NM_145483	Zfp160	RefSeq_NM	3809	chr17	NP_663458	O88256|Q3UPQ5|Q69ZF0|Q8BIW3|Q91WF9	Zinc finger protein 160	7554.9	5713.08	1.32239	0.0412131	7432.31	7865.91	7366.49	6514.38	6086.93	4537.92
NM_172704	Dnajc11	RefSeq_NM	2944	chr4	NP_766292	Q5U458|A2A8C9|A2A8D1	DnaJ (Hsp40) homolog, subfamily C, member 11	8370.7	6761.48	1.238	0.0412177	7577.23	9108.58	8426.29	7054.28	7093.53	6136.63
NM_010363	Gstz1	RefSeq_NM	1656	chr12	NP_034493	Q9WVL0|Q9JJA0	Glutathione transferase zeta 1 (maleylacetoacetate isomerase)	1348.9	1087.85	1.23996	0.0412356	1301.32	1436.35	1309.04	1205.05	1113.87	944.64
NM_173047	Cbr3	RefSeq_NM	1178	chr16	NP_766635	Q8K354	Carbonyl reductase 3	2136.96	1743.14	1.22593	0.0412727	2122.6	2265.94	2022.36	1889.38	1817.79	1522.26
NM_021332	Glp1r	RefSeq_NM	1480	chr17	NP_067307	O35659|B7ZP48|Q104P0|Q1JQR8|Q3ZAW0	Glucagon-like peptide 1 receptor	81.0675	62.2099	1.30313	0.0412785	84.2631	88.1047	70.8348	69.2711	57.4163	59.9424
NM_013890	Fbxw2	RefSeq_NM	2905	chr2	NP_038918	Q60584|A2AUF9|A2AUG1|Q8BS25|Q8CCH8|Q99L53|Q9CPQ6|Q9D5X2|Q9QUH1	F-box and WD-40 domain protein 2	380.13	298.714	1.27255	0.0413999	376.165	408.176	356.049	322.609	320.598	252.936
NM_172616	C330027C09Rik	RefSeq_NM	3974	chr16	NP_766204	Q8BWY9|B2RQ25	RIKEN cDNA C330027C09 gene	95.995	76.0616	1.26207	0.0414341	88.7054	108.061	91.2184	75.0353	81.4959	71.6535
NM_001105066	Vmn2r34	RefSeq_NM	2559	chr7	NP_033515	O35202	vomeronasal 2, receptor 34	960.39	795.104	1.20788	0.0414382	1031.63	996.22	853.324	813.754	772.942	798.616
NM_198860	AI646023	RefSeq_NM	4601	chr10	NP_942560	Q7TPD7	Expressed sequence AI646023	10761.3	8320.85	1.2933	0.0414424	10877.4	11286.8	10119.8	9202.82	8929.45	6830.29
NM_029760	Nubpl	RefSeq_NM	1230	chr12	NP_084036	Q9CWD8|Q3URR8|Q6P6K2|Q8BNI3	Nucleotide binding protein-like	852.364	678.113	1.25697	0.0415254	754.927	957.12	845.045	666.418	678.633	689.287
NM_172727	D330028D13Rik	RefSeq_NM	2096	chr6	NP_766315	Q8C790	RIKEN cDNA D330028D13 gene	133.97	93.5848	1.43154	0.041591	151.603	130.066	120.241	103.688	103.53	73.5363
NM_009214	Sms	RefSeq_NM	3377	chrX	NP_033240	P97355|A2AC81	Spermine synthase	24613.7	19029.3	1.29347	0.0415997	23523.5	25666	24651.7	20497.2	21109.9	15480.8
NM_177073	Relt	RefSeq_NM	2817	chr7	NP_796047	Q8BX43|Q497Z8	RELT tumor necrosis factor receptor	2651.03	2099.15	1.26291	0.0416435	2772.95	2695.26	2484.88	2267.06	2262.33	1768.05
NM_001033194	Gtf3c3	RefSeq_NM	3005	chr1	NP_001028366	Q3TMP1	General transcription factor IIIC, polypeptide 3	467.717	374.456	1.24906	0.0416696	428.848	506.074	468.229	411.473	377.507	334.387
NM_153133	Rdh9	RefSeq_NM	2698	chr10	NP_694773	Q3V1Y2|Q6PHA1|Q76LB8|Q8K5C8	Retinol dehydrogenase 9	92.8639	71.4569	1.29958	0.0417202	86.4523	105.799	86.3409	76.7715	72.0657	65.5333
NM_145611	Kank2	RefSeq_NM	4853	chr9	NP_663586	Q8BX02	KN motif and ankyrin repeat domains 2	6012.56	4831.56	1.24443	0.0417544	5774.11	6273.11	5990.45	5268.95	5135.4	4090.34
NM_153081	Slc16a11	RefSeq_NM	1773	chr11	NP_694721	Q5NC32|Q9JJC0	Solute carrier family 16 (monocarboxylic acid transporters), member 11	15511	12782.2	1.21348	0.041755	15041.8	16517.6	14973.6	13610.9	13500	11235.7
NM_007802	Ctsk	RefSeq_NM	1482	chr3	NP_031828	P55097|Q545T0	Cathepsin K	325.028	262.942	1.23612	0.0417959	324.679	323.887	326.517	288.024	279.58	221.222
NM_009103	Rrm1	RefSeq_NM	3997	chr7	NP_033129	P07742|Q05DU8|Q6NZB3|Q91YM8	Ribonucleotide reductase M1	280.642	225.804	1.24286	0.0419619	271.305	293.6	277.021	245.32	240.881	191.211
NM_011237	Rad9	RefSeq_NM	2046	chr19	NP_035367	Q9Z0F6|Q8QZZ4	RAD9 homolog (S. pombe)	107.177	85.2504	1.2572	0.041973	98.5586	113.235	109.737	91.3332	91.1101	73.3079
NM_021346	Zfp318	RefSeq_NM	3921	chr17	NP_997554	Q99PP2|B0V2M3|B8JJA0|B9EK88|Q8C8I8	Zinc finger protein 318	7372.84	6091.1	1.21043	0.0419785	7572.2	7452.4	7093.92	6512.91	6489.34	5271.07
NM_053068	Chrac1	RefSeq_NM	851	chr15	NP_444298	Q9JKP8|D3Z0U4	Chromatin accessibility complex 1	13986.7	10546.5	1.3262	0.0419856	14615.5	14516.2	12828.5	11741.2	11364.1	8534.22
NM_021285	Myl1	RefSeq_NM	1003	chr1	NP_067260	P05977|Q545G5|Q545T7|Q6PCW9	Myosin, light polypeptide 1	44.3664	33.4901	1.32476	0.0419964	44.3869	48.4626	40.2497	36.8959	35.6904	27.8841
NM_146020	Gltpd2	RefSeq_NM	1217	chr11	NP_666132	Q8K0R6|Q8K1B3	Glycolipid transfer protein domain containing 2	990.983	751.45	1.31876	0.0420221	1092.63	833.92	1046.4	720.225	761.678	772.448
NM_007991	Fbl	RefSeq_NM	1159	chr7	NP_032017	P35550|Q3UJS2	Fibrillarin	7023.72	5468.35	1.28443	0.0421393	7544.79	7073.6	6452.76	5755.61	6013.47	4635.97
NM_025283	Mobkl3	RefSeq_NM	2845	chr1	NP_079559	Q6PEB6|Q3UGM5	MOB1, Mps One Binder kinase activator-like 3 (yeast)	11370.9	9021.04	1.26049	0.0421758	10454.5	12384.9	11273.2	9646.15	9531.94	7885.03
NM_010933	Nppc	RefSeq_NM	1043	chr1	NP_035063	Q61839|Q544K5|Q9D288	Natriuretic peptide type C	3162.8	2388.5	1.32418	0.0421827	3431.27	3227.84	2829.28	2542.25	2621.29	2001.95
NM_197989	Fam58b	RefSeq_NM	1243	chr11	NP_932106	Q8QZR8|Q330K0	Family with sequence similarity 58, member B	3399.83	2412.49	1.40926	0.042242	3603.19	3484.95	3111.35	2922.74	2433.72	1881.02
NM_026912	Snx15	RefSeq_NM	1554	chr19	NP_081188	Q91WE1|Q9CW22	Sorting nexin 15	13933.5	11011.2	1.26539	0.0422563	12920.9	14823.7	14055.9	11561.3	12083.1	9389.24
NM_145374	Mios	RefSeq_NM	3724	chr6	NP_663349	Q8VE19|Q8BV62	Missing oocyte, meiosis regulator, homolog (Drosophila)	2145.71	1614.3	1.32919	0.0422602	2173.07	2399.42	1864.63	1733.09	1678.04	1431.77
NM_175374	Mtrf1l	RefSeq_NM	2621	chr10	NP_780583	Q8BJU9	Mitochondrial translational release factor 1-like	607.362	479.007	1.26796	0.0423752	628.985	642.356	550.745	538.155	474.814	424.052
NM_007620	Cbr1	RefSeq_NM	1081	chr16	NP_031646	P48758|B2RXY7	Carbonyl reductase 1	38105.6	30643.6	1.24351	0.0424446	37911.5	40181.5	36223.8	34236.2	31238.7	26455.9
NM_027891	Lrwd1	RefSeq_NM	2201	chr5	NP_082167	Q8BUI3	Leucine-rich repeats and WD repeat domain containing 1	4344.8	3261.65	1.33209	0.0424737	4812.9	4307.95	3913.57	3499.29	3545.54	2740.12
NM_178775	Rps6kc1	RefSeq_NM	4034	chr1	NP_848890	Q8BLK9	Ribosomal protein S6 kinase polypeptide 1	392.264	324.353	1.20938	0.0425116	435.403	384.435	356.954	327.264	319.296	326.498
NM_029825	Scfd1	RefSeq_NM	2091	chr12	NP_084101	Q8BRF7|Q6ZQ26	Sec1 family domain containing 1	1374.68	1117.99	1.2296	0.0425142	1319.78	1467.2	1337.06	1225.14	1152.79	976.047
NM_008043	Frat1	RefSeq_NM	2614	chr19	NP_032069	P70339|B2RU64	Frequently rearranged in advanced T-cell lymphomas	9227.85	7536.62	1.2244	0.0425574	9537.56	9630.91	8515.1	8048.17	7925.81	6635.88
NM_022031	Hapln2	RefSeq_NM	2055	chr3	NP_071314	Q9ESM3|B2RRU7	Hyaluronan and proteoglycan link protein 2	291.08	237.198	1.22716	0.0426506	289.635	322.805	260.8	230.071	244.092	237.433
NM_177367	Gemin4	RefSeq_NM	3448	chr11	NP_796341	Q3URX8|Q6P6L6|Q8K1K1	Gem (nuclear organelle) associated protein 4	5477.47	4400.42	1.24476	0.0427281	5640.82	5660.9	5130.69	4860.71	4564.77	3775.78
NM_144546	Zfp119a	RefSeq_NM	1983	chr17	NP_653129	Q8BI77|Q9JIC0	Zinc finger protein 119a	1961.76	1619.48	1.21135	0.042789	2013.35	2030.8	1841.12	1747.58	1688.19	1422.68
NM_001009575	Armcx5	RefSeq_NM	2826	chrX	NP_080357	Q3UZB0|Q5U4C1|Q6PD32|Q8R0B3	armadillo repeat-containing X-linked protein 5	10661.9	7915.9	1.34689	0.0428978	11589.2	10613.9	9782.53	8880.34	8493.48	6373.89
NM_001172114	Traf7	RefSeq_NM	2595	chr17	NP_722487	Q922B6|Q8C2K8	TNF receptor-associated factor 7	247.061	196.291	1.25865	0.0429975	234.556	266.341	240.284	223.587	190.23	175.055
NM_146787	Olfr920	RefSeq_NM	1960	chr9	NP_666998	Q3V3H8|Q3V3J3|Q8VG56	Olfactory receptor 920	549.234	417.643	1.31508	0.043086	544.535	628.432	474.734	413.077	408.117	431.735
NM_001033391	Ipcef1	RefSeq_NM	1174	chr10	NP_001164273	Q5DU31|Q3UX69	Interaction protein for cytohesin exchange factors 1	306.344	237.179	1.29161	0.0430927	322.872	310.918	285.242	261.98	253.901	195.656
NM_146087	Csnk1a1	RefSeq_NM	2013	chr18	NP_666199	Q8BK63|Q3TVX1|Q3U772|Q3U844|Q6PJ87	Casein kinase 1, alpha 1	10660.5	8364.39	1.27451	0.0431353	11136	10932.8	9912.8	9249.19	8835.8	7008.18
NM_001034873	Ksr2	RefSeq_NM	2283	chr5	NP_001108017	Q3UVC0|A5X3G4|C4IXV3	Kinase suppressor of ras 2	14374.5	10918.8	1.31648	0.0431682	15252.9	15832.6	12037.9	10812	10875.5	11069.1
NM_001014397	Gm13154	RefSeq_NM	2827	chr4	NP_001014419	A2A7A3|A2A7A4|A2A7A5|Q5U4F7	Predicted gene 13154	1082.45	839.323	1.28967	0.0432862	1151.12	1066.27	1029.96	919.775	909.058	689.137
NM_008561	Mc3r	RefSeq_NM	2623	chr2	NP_032587	P33033|Q3ZAT4|Q544G7	Melanocortin 3 receptor	883.802	482.956	1.82998	0.0432925	1133.82	820.612	696.973	540.725	512.136	396.006
NM_009884	Cebpg	RefSeq_NM	4718	chr7	NP_034014	P53568|Q54AJ1	CCAAT/enhancer binding protein (C/EBP), gamma	1126.2	926.78	1.21518	0.0433056	1179.69	1142.76	1056.16	984.639	984.31	811.391
NM_026933	Triap1	RefSeq_NM	1049	chr5	NP_081209	Q9D8Z2	TP53 regulated inhibitor of apoptosis 1	11347.6	9309.33	1.21895	0.0433099	11250	11726.3	11066.6	10244.4	9673.42	8010.15
NM_025531	Slmo2	RefSeq_NM	1403	chr2	NP_079807		Slowmo homolog 2 (Drosophila)	1296.47	1075.26	1.20572	0.0433391	1282.63	1374.21	1232.56	1146.64	1130.47	948.688
NM_013840	Uxt	RefSeq_NM	833	chrX	NP_038868	Q9WTZ0|Q8CEJ2|Q8K2X4	Ubiquitously expressed transcript	3616.98	2884.52	1.25393	0.0433758	3889.17	3540.81	3420.97	3131.72	3051.05	2470.78
NM_001003949	ORF61	RefSeq_NM	2223	chr10	NP_001003949	Q8CIV2|Q498A7	Open reading frame 61	52080.3	41318	1.26047	0.0434095	51819.3	52842.8	51578.7	44093.9	45814.9	34045.3
NM_029949	Snapc3	RefSeq_NM	1413	chr4	NP_084225	Q9D2C9|A2BI08|Q9CQB0	Small nuclear RNA activating complex, polypeptide 3	3857.53	3201.15	1.20504	0.0434139	3642.57	4242.22	3687.8	3351.36	3279.58	2972.52
NM_010595	Kcna1	RefSeq_NM	8970	chr6	NP_034725	P16388|Q2KHP0|Q3TZ64|Q8CA58	Potassium voltage-gated channel, shaker-related subfamily, member 1	9635.08	7902.84	1.21919	0.0434747	10574.4	9795.01	8535.88	7943.93	7900.54	7864.05
NM_028317	2810030E01Rik	RefSeq_NM	4387	chr2	NP_082593	Q80YR3	RIKEN cDNA 2810030E01 gene	911.284	694.153	1.3128	0.0434963	977.267	906.79	849.796	753.741	763.929	564.789
[truncated: 145 more rows]

## Sheet: Down gene
seqname	GeneSymbol	source	RNAlength	chrom	ProteinAccession	UniProt	product	[L-A-C](raw)	[L-B-C](raw)	A/B	Pvalue	[L-A1-C, L-A-C](raw)	[L-A2-C, L-A-C](raw)	[L-A3-C, L-A-C](raw)	[L-B1-C, L-B-C](raw)	[L-B2-C, L-B-C](raw)	[L-B3-C, L-B-C](raw)	seqname	GeneSymbol	source	RNAlength	chrom	ProteinAccession	UniProt	product
NM_001163434	Hspa5	RefSeq_NM	2534	chr2	NP_071705	P20029|A2AUF6|Q3TI47|Q3TKF8|Q3TUS2|Q3TWF2|Q3U6V3|Q3U7T8|Q3U9G2|Q3UEM8|Q9DC41	Heat shock protein 5	461.883	662.616	0.69706	1.35788e-07	465.901	460.094	459.655	665.314	660.505	662.03	NM_001163434	Hspa5	RefSeq_NM	2534	chr2	NP_071705	P20029|A2AUF6|Q3TI47|Q3TKF8|Q3TUS2|Q3TWF2|Q3U6V3|Q3U7T8|Q3U9G2|Q3UEM8|Q9DC41	Heat shock protein 5
NM_001109985	Nos1ap	RefSeq_NM	2973	chr1	NP_081804	Q9D3A8|B7ZNH1|D3YXR9|Q3TRB6|Q8BL58	Nitric oxide synthase 1 (neuronal) adaptor protein	354.915	616.42	0.575767	5.198e-07	354.805	361.468	348.471	619.597	618.093	611.571	NM_001109985	Nos1ap	RefSeq_NM	2973	chr1	NP_081804	Q9D3A8|B7ZNH1|D3YXR9|Q3TRB6|Q8BL58	Nitric oxide synthase 1 (neuronal) adaptor protein
NM_009784	Cacna2d1	RefSeq_NM	7415	chr5	NP_033914	O08532|Q14BH8|Q3TQD0|Q8C6Y3	Calcium channel, voltage-dependent, alpha2/delta subunit 1	931.919	1695.03	0.549795	1.97251e-06	912.993	961.887	920.876	1710.12	1675.5	1699.46	NM_009784	Cacna2d1	RefSeq_NM	7415	chr5	NP_033914	O08532|Q14BH8|Q3TQD0|Q8C6Y3	Calcium channel, voltage-dependent, alpha2/delta subunit 1
NM_011693	Vcam1	RefSeq_NM	3398	chr3	NP_035823	P29533|Q3TR98|Q3UPN1|Q544V4|Q8K0X1|Q91X98	Vascular cell adhesion molecule 1	265.494	489.461	0.542421	1.59852e-05	258.953	275.481	262.048	481.676	504.504	482.204	NM_011693	Vcam1	RefSeq_NM	3398	chr3	NP_035823	P29533|Q3TR98|Q3UPN1|Q544V4|Q8K0X1|Q91X98	Vascular cell adhesion molecule 1
NM_011066	Per2	RefSeq_NM	5845	chr1	NP_035196	O54943|A2VCR5|A9Q7H1|D3Z5D6|Q3TDV9|Q3TN36|Q3TW41|Q3U4D2|Q3UV63|Q7TMG5|Q80U32|Q8C8R0	Period homolog 2 (Drosophila)	488.89	868.893	0.562658	1.70401e-05	473.286	497.157	496.226	870.313	891.632	844.734	NM_011066	Per2	RefSeq_NM	5845	chr1	NP_035196	O54943|A2VCR5|A9Q7H1|D3Z5D6|Q3TDV9|Q3TN36|Q3TW41|Q3U4D2|Q3UV63|Q7TMG5|Q80U32|Q8C8R0	Period homolog 2 (Drosophila)
NM_001110845	Cacna2d1	RefSeq_NM	7421	chr5	NP_033914	O08532|Q14BH8|Q3TQD0|Q8C6Y3	Calcium channel, voltage-dependent, alpha2/delta subunit 1	518.259	914.728	0.566572	3.08019e-05	509.385	534.809	510.582	936.715	926.278	881.191	NM_001110845	Cacna2d1	RefSeq_NM	7421	chr5	NP_033914	O08532|Q14BH8|Q3TQD0|Q8C6Y3	Calcium channel, voltage-dependent, alpha2/delta subunit 1
NM_001083955	Hba-a2	RefSeq_NM	587	chr11	NP_001077424	P01942|Q61649|Q8BPF4|Q91VB8|Q9CWS5|Q9QWJ3	Hemoglobin alpha, adult chain 2	4474.62	8821.9	0.507217	3.18246e-05	4218.11	4732.79	4472.96	9061.31	8851.78	8552.62	NM_001083955	Hba-a2	RefSeq_NM	587	chr11	NP_001077424	P01942|Q61649|Q8BPF4|Q91VB8|Q9CWS5|Q9QWJ3	Hemoglobin alpha, adult chain 2
NM_013697	Ttr	RefSeq_NM	1237	chr18	NP_038725	P07309|Q5M9K1|Q9D6A4	Transthyretin	635.97	11237.9	0.0565914	3.2512e-05	635.411	667.433	605.065	12251.1	10873.4	10589.3	NM_013697	Ttr	RefSeq_NM	1237	chr18	NP_038725	P07309|Q5M9K1|Q9D6A4	Transthyretin
NM_013650	S100a8	RefSeq_NM	392	chr3	NP_038678	P27005|Q53X15	S100 calcium binding protein A8 (calgranulin A)	237.089	466.832	0.507869	3.69383e-05	221.893	257.214	232.16	472.761	470.165	457.568	NM_013650	S100a8	RefSeq_NM	392	chr3	NP_038678	P27005|Q53X15	S100 calcium binding protein A8 (calgranulin A)
NM_011727	Xlr3c	RefSeq_NM	1584	chrX	NP_035857	Q61806|B1B0S0	X-linked lymphocyte-regulated 3C	227.308	525.104	0.432881	4.36521e-05	204.921	244.036	232.965	544.859	520.219	510.235	NM_011727	Xlr3c	RefSeq_NM	1584	chrX	NP_035857	Q61806|B1B0S0	X-linked lymphocyte-regulated 3C
NM_018765	Wbp4	RefSeq_NM	3452	chr14	NP_061235	Q61048|Q3TUU8|Q3TWW5|Q78E74	WW domain binding protein 4	1262.52	1879.07	0.671886	5.04896e-05	1276	1306.17	1205.39	1849.63	1889.92	1897.67	NM_018765	Wbp4	RefSeq_NM	3452	chr14	NP_061235	Q61048|Q3TUU8|Q3TWW5|Q78E74	WW domain binding protein 4
NM_001085473	Acin1	RefSeq_NM	4715	chr14	NP_075679	Q9JIX8|B8JJ86|B8JJ87|B8JJ88|B8JJ89|B8JJ90|B8JJ91|B8JJ92|B8JJ93|B8JJ95|B8JJ96|Q05D19|Q3UXT9|Q3UZ28|Q52KR6|Q7TSL7|Q80TU6	Apoptotic chromatin condensation inducer 1	116.366	184.225	0.631653	8.18083e-05	116.747	121.901	110.45	184.94	188.153	179.58	NM_001085473	Acin1	RefSeq_NM	4715	chr14	NP_075679	Q9JIX8|B8JJ86|B8JJ87|B8JJ88|B8JJ89|B8JJ90|B8JJ91|B8JJ92|B8JJ93|B8JJ95|B8JJ96|Q05D19|Q3UXT9|Q3UZ28|Q52KR6|Q7TSL7|Q80TU6	Apoptotic chromatin condensation inducer 1
NM_022324	Sdf2l1	RefSeq_NM	1118	chr16	NP_071719	Q9ESP1	Stromal cell-derived factor 2-like 1	1463.49	3132.88	0.467138	8.45536e-05	1362.14	1536.87	1491.47	3295.3	3113.15	2990.2	NM_022324	Sdf2l1	RefSeq_NM	1118	chr16	NP_071719	Q9ESP1	Stromal cell-derived factor 2-like 1
NM_009890	Ch25h	RefSeq_NM	1365	chr19	NP_034020	Q9Z0F5	Cholesterol 25-hydroxylase	516.887	2900.76	0.17819	8.69852e-05	514.924	546.053	489.685	3103.83	2983.68	2614.77	NM_009890	Ch25h	RefSeq_NM	1365	chr19	NP_034020	Q9Z0F5	Cholesterol 25-hydroxylase
NM_001024717	Gal3st3	RefSeq_NM	2442	chr19	NP_001019888	P61315	Galactose-3-O-sulfotransferase 3	304.909	934.283	0.326356	9.70787e-05	286.695	341.873	286.158	971.381	968.534	862.934	NM_001024717	Gal3st3	RefSeq_NM	2442	chr19	NP_001019888	P61315	Galactose-3-O-sulfotransferase 3
NM_009114	S100a9	RefSeq_NM	488	chr3	NP_033140	P31725|Q3UP42	S100 calcium binding protein A9 (calgranulin B)	277.128	587.94	0.471355	9.76638e-05	260.968	301.628	268.789	613.248	590.757	559.815	NM_009114	S100a9	RefSeq_NM	488	chr3	NP_033140	P31725|Q3UP42	S100 calcium binding protein A9 (calgranulin B)
NM_001081203	Sbno1	RefSeq_NM	10071	chr5	NP_001074672	Q689Z5|A0JLU6|B2RRI2|Q3TMM7|Q3UPW9|Q8R594	Sno, strawberry notch homolog 1 (Drosophila)	342.417	582.223	0.58812	0.000100548	333.602	356.617	337.033	603.029	587.221	556.42	NM_001081203	Sbno1	RefSeq_NM	10071	chr5	NP_001074672	Q689Z5|A0JLU6|B2RRI2|Q3TMM7|Q3UPW9|Q8R594	Sno, strawberry notch homolog 1 (Drosophila)
NM_008491	Lcn2	RefSeq_NM	853	chr2	NP_032517	P11672|Q60842	Lipocalin 2	109.778	786.716	0.139539	0.000101409	118.887	116.44	94.0058	852.58	801.622	705.945	NM_008491	Lcn2	RefSeq_NM	853	chr2	NP_032517	P11672|Q60842	Lipocalin 2
NM_054097	Pip4k2c	RefSeq_NM	3374	chr10	NP_473438	Q91XU3	Phosphatidylinositol-5-phosphate 4-kinase, type II, gamma	106.604	139.993	0.761501	0.00011698	106.345	110.502	102.967	140.332	139.015	140.631	NM_054097	Pip4k2c	RefSeq_NM	3374	chr10	NP_473438	Q91XU3	Phosphatidylinositol-5-phosphate 4-kinase, type II, gamma
NM_001077698	Fmnl1	RefSeq_NM	3774	chr11	NP_062653	Q9JL26|A2AB60|A2AB61|Q3TY82	Formin-like 1	3969.54	6769.47	0.586389	0.000118771	3863.41	4170.75	3874.47	6974.74	6877.11	6456.55	NM_001077698	Fmnl1	RefSeq_NM	3774	chr11	NP_062653	Q9JL26|A2AB60|A2AB61|Q3TY82	Formin-like 1
NM_026756	Nfic	RefSeq_NM	6218	chr10	NP_081032	P70255|Q3UHA6|Q9D188	Nuclear factor I/C	73.9564	125.535	0.589131	0.000123491	68.1109	76.7303	77.0279	129.205	124.706	122.694	NM_026756	Nfic	RefSeq_NM	6218	chr10	NP_081032	P70255|Q3UHA6|Q9D188	Nuclear factor I/C
NM_001110784	Xlr3a	RefSeq_NM	1694	chrX	NP_001104254	Q60595|Q78PE0|Q99L59	X-linked lymphocyte-regulated 3A	191.365	471.632	0.405751	0.000125338	186.704	203.769	183.623	453.765	507.704	453.427	NM_001110784	Xlr3a	RefSeq_NM	1694	chrX	NP_001104254	Q60595|Q78PE0|Q99L59	X-linked lymphocyte-regulated 3A
NM_001039168	Rbfox3	RefSeq_NM	4401	chr11	NP_001034257	Q8BIF2|A2A4W7|A2A4W9|B7ZC11|B7ZC13|D1GI07|Q8BIE5|Q8VI61	RNA binding protein, fox-1 homolog (C. elegans) 3	441.72	867.029	0.509464	0.000128394	414.88	473.767	436.513	879.792	899.893	821.403	NM_001039168	Rbfox3	RefSeq_NM	4401	chr11	NP_001034257	Q8BIF2|A2A4W7|A2A4W9|B7ZC11|B7ZC13|D1GI07|Q8BIE5|Q8VI61	RNA binding protein, fox-1 homolog (C. elegans) 3
NM_170757	A630007B06Rik	RefSeq_NM	2754	chr19	NP_739563	Q8C9S4|Q3V2I8	RIKEN cDNA A630007B06 gene	68.5107	118.728	0.577039	0.000145402	64.6491	73.664	67.219	122.563	114.516	119.105	NM_170757	A630007B06Rik	RefSeq_NM	2754	chr19	NP_739563	Q8C9S4|Q3V2I8	RIKEN cDNA A630007B06 gene
NM_007915	Ei24	RefSeq_NM	2123	chr9	NP_031941	Q61070|Q8C5G8	Etoposide induced 2.4 mRNA	192.047	303.562	0.632644	0.000151261	191.765	186.772	197.604	318.218	296.407	296.062	NM_007915	Ei24	RefSeq_NM	2123	chr9	NP_031941	Q61070|Q8C5G8	Etoposide induced 2.4 mRNA
NM_028003	Rpap3	RefSeq_NM	2260	chr15	NP_082279	Q9D706	RNA polymerase II associated protein 3	3590.26	6660.73	0.539019	0.000151294	3852.59	3758.36	3159.83	6723.64	6646.59	6611.96	NM_028003	Rpap3	RefSeq_NM	2260	chr15	NP_082279	Q9D706	RNA polymerase II associated protein 3
NM_011498	Bhlhe40	RefSeq_NM	3113	chr6	NP_035628	O35185|Q52L58|Q542A5	Basic helix-loop-helix family, member e40	742.522	1130.52	0.656799	0.000156749	787.973	696.711	742.882	1134.91	1144.18	1112.46	NM_011498	Bhlhe40	RefSeq_NM	3113	chr6	NP_035628	O35185|Q52L58|Q542A5	Basic helix-loop-helix family, member e40
NM_010305	Gnai1	RefSeq_NM	3193	chr5	NP_034435	B2RSH2|Q61018	Guanine nucleotide binding protein (G protein), alpha inhibiting 1	4065.78	6478.68	0.627564	0.00015712	4037.28	4309.72	3850.35	6533.45	6639.21	6263.37	NM_010305	Gnai1	RefSeq_NM	3193	chr5	NP_034435	B2RSH2|Q61018	Guanine nucleotide binding protein (G protein), alpha inhibiting 1
NM_177301	Hnrnpl	RefSeq_NM	2142	chr7	NP_796275	Q8R081|Q3UMT7|Q8BI42|Q9CVU5	Heterogeneous nuclear ribonucleoprotein L	3387.94	6392.23	0.530009	0.000161254	3338.58	3514.58	3310.65	6713.95	6461.56	6001.18	NM_177301	Hnrnpl	RefSeq_NM	2142	chr7	NP_796275	Q8R081|Q3UMT7|Q8BI42|Q9CVU5	Heterogeneous nuclear ribonucleoprotein L
NM_010493	Icam1	RefSeq_NM	2540	chr9	NP_034623	P13597|Q3TB10|Q3TB21|Q3THH5|Q3U7Q9|Q3U7T2|Q3U8M7|Q3UAU5|Q3UDC5|Q3UDJ5|Q3UE52|Q4FK06|Q922B3	Intercellular adhesion molecule 1	253.573	371.117	0.683271	0.000177345	251.031	261.804	247.885	359.891	367.691	385.769	NM_010493	Icam1	RefSeq_NM	2540	chr9	NP_034623	P13597|Q3TB10|Q3TB21|Q3THH5|Q3U7Q9|Q3U7T2|Q3U8M7|Q3UAU5|Q3UDC5|Q3UDJ5|Q3UE52|Q4FK06|Q922B3	Intercellular adhesion molecule 1
NM_175004	Ptrh2	RefSeq_NM	2999	chr11	NP_778169	Q8R2Y8|Q5SXR0	Peptidyl-tRNA hydrolase 2	1146.1	1868.2	0.613478	0.000183734	1114.55	1216.97	1106.78	1941.88	1862.44	1800.29	NM_175004	Ptrh2	RefSeq_NM	2999	chr11	NP_778169	Q8R2Y8|Q5SXR0	Peptidyl-tRNA hydrolase 2
NM_177469	Gpr123	RefSeq_NM	4777	chr7	NP_803420	Q52KJ6|Q6PHM3|Q76JQ1|Q80UD7|Q8C4G9|Q8CC05	G protein-coupled receptor 123	1121.95	1768.79	0.634303	0.000189393	1112.11	1151.17	1102.57	1860.75	1709.34	1736.29	NM_177469	Gpr123	RefSeq_NM	4777	chr7	NP_803420	Q52KJ6|Q6PHM3|Q76JQ1|Q80UD7|Q8C4G9|Q8CC05	G protein-coupled receptor 123
NM_020027	Prrc2a	RefSeq_NM	6913	chr17	NP_064411	Q7TSC1|Q5DTJ4|Q9CRP0|Q9CRP1|Q9CRU5	Proline-rich coiled-coil 2A	1079.23	1502.15	0.718461	0.000224537	1053.75	1140.55	1043.41	1501.05	1480.25	1525.14	NM_020027	Prrc2a	RefSeq_NM	6913	chr17	NP_064411	Q7TSC1|Q5DTJ4|Q9CRP0|Q9CRP1|Q9CRU5	Proline-rich coiled-coil 2A
NM_007669	Cdkn1a	RefSeq_NM	1910	chr17	NP_031695	P39689|Q4FK34|Q564P6	Cyclin-dependent kinase inhibitor 1A (P21)	173.491	281.279	0.616792	0.000236212	166.151	179.126	175.195	294.835	268.077	280.924	NM_007669	Cdkn1a	RefSeq_NM	1910	chr17	NP_031695	P39689|Q4FK34|Q564P6	Cyclin-dependent kinase inhibitor 1A (P21)
NM_016956	Hbb-b2	RefSeq_NM	632	chr7	NP_032246		hemoglobin subunit beta-2	31227.8	56763.1	0.550143	0.000242714	31302.8	31748.5	30632.1	58443.8	59128.4	52717.1	NM_016956	Hbb-b2	RefSeq_NM	632	chr7	NP_032246		hemoglobin subunit beta-2
NM_182939	Ppp4r2	RefSeq_NM	3641	chr6	NP_891984	Q0VGB7|A4QMV1|Q8BX91	Protein phosphatase 4, regulatory subunit 2	451.718	604.474	0.74729	0.000243605	442.658	464.811	447.684	617.249	612.174	584	NM_182939	Ppp4r2	RefSeq_NM	3641	chr6	NP_891984	Q0VGB7|A4QMV1|Q8BX91	Protein phosphatase 4, regulatory subunit 2
NM_009072	Rock2	RefSeq_NM	8012	chr12	NP_033098	P70336|A5XDA7|Q3TR46|Q3UEZ9|Q3UMT5|Q6A035|Q8CC95	Rho-associated coiled-coil containing protein kinase 2	185.916	316.211	0.58795	0.000245512	177.197	198.243	182.309	329.352	318.743	300.537	NM_009072	Rock2	RefSeq_NM	8012	chr12	NP_033098	P70336|A5XDA7|Q3TR46|Q3UEZ9|Q3UMT5|Q6A035|Q8CC95	Rho-associated coiled-coil containing protein kinase 2
NM_024495	Car13	RefSeq_NM	2299	chr3	NP_078771	Q9D6N1	Carbonic anhydrase 13	103.6	228.773	0.452849	0.000256201	100.445	110.325	100.029	239.851	236.945	209.524	NM_024495	Car13	RefSeq_NM	2299	chr3	NP_078771	Q9D6N1	Carbonic anhydrase 13
NM_194357	Rya3	RefSeq_NM	1842	chr2	NP_919338	Q80ZU7|Q3V181	Antimicrobial peptide RYA3	140.41	255.112	0.550387	0.00025886	151.657	142.04	127.534	264.415	257.717	243.204	NM_194357	Rya3	RefSeq_NM	1842	chr2	NP_919338	Q80ZU7|Q3V181	Antimicrobial peptide RYA3
NM_001081212	Irs2	RefSeq_NM	4015	chr8	NP_001074681	P81122|B9EJW3|O88970|Q3U2I0	Insulin receptor substrate 2	687.06	2108.36	0.325874	0.000282361	664.505	756.892	639.784	2264.77	2172.93	1887.37	NM_001081212	Irs2	RefSeq_NM	4015	chr8	NP_001074681	P81122|B9EJW3|O88970|Q3U2I0	Insulin receptor substrate 2
NM_177465	Umodl1	RefSeq_NM	5091	chr17	NP_803416	Q5DID3|A3KMM6|Q8BYD5	Uromodulin-like 1	103.123	237.46	0.434276	0.000299012	95.5218	110.5	103.348	255.399	238.183	218.8	NM_177465	Umodl1	RefSeq_NM	5091	chr17	NP_803416	Q5DID3|A3KMM6|Q8BYD5	Uromodulin-like 1
NM_019571	Tspan5	RefSeq_NM	3172	chr3	NP_062517	P62080|Q05BH2|Q9CYT0	Tetraspanin 5	1547.11	2336.53	0.662138	0.000308064	1429.9	1635.87	1575.55	2299.81	2393.62	2316.18	NM_019571	Tspan5	RefSeq_NM	3172	chr3	NP_062517	P62080|Q05BH2|Q9CYT0	Tetraspanin 5
NM_008221	Hbb-y	RefSeq_NM	619	chr7	NP_032247	P02104|Q9CR49|Q9D0B2	Hemoglobin Y, beta-like embryonic chain	38.8834	1016.37	0.0382572	0.000322527	37.7283	45.3782	33.5437	1168	1005.82	875.278	NM_008221	Hbb-y	RefSeq_NM	619	chr7	NP_032247	P02104|Q9CR49|Q9D0B2	Hemoglobin Y, beta-like embryonic chain
NM_033524	Spred1	RefSeq_NM	3042	chr2	NP_277059	Q924S8|A2ATZ2	Sprouty protein with EVH-1 domain 1, related sequence	553.404	985.406	0.5616	0.000341858	550.948	517.846	591.419	1002.65	1029.27	924.305	NM_033524	Spred1	RefSeq_NM	3042	chr2	NP_277059	Q924S8|A2ATZ2	Sprouty protein with EVH-1 domain 1, related sequence
NM_001110017	Dzip3	RefSeq_NM	5771	chr16	NP_081617	Q7TPV2|Q9CV32	DAZ interacting protein 3, zinc finger	697.909	1244.79	0.560665	0.000350937	664.598	756.766	672.363	1312.53	1242.32	1179.51	NM_001110017	Dzip3	RefSeq_NM	5771	chr16	NP_081617	Q7TPV2|Q9CV32	DAZ interacting protein 3, zinc finger
NM_175294	Nucks1	RefSeq_NM	6096	chr1	NP_780503	Q80XU3	Nuclear casein kinase and cyclin-dependent kinase substrate 1	7367.24	11663.4	0.631656	0.000361183	6929.33	7718.4	7454.01	12042.8	11888.1	11059.3	NM_175294	Nucks1	RefSeq_NM	6096	chr1	NP_780503	Q80XU3	Nuclear casein kinase and cyclin-dependent kinase substrate 1
NM_001037717	Slc38a6	RefSeq_NM	1836	chr12	NP_001032806	B2RXN5|Q3USV8	Solute carrier family 38, member 6	698.508	1028.61	0.679082	0.000363397	701.895	733.807	659.822	1063.89	1028.31	993.617	NM_001037717	Slc38a6	RefSeq_NM	1836	chr12	NP_001032806	B2RXN5|Q3USV8	Solute carrier family 38, member 6
NM_134048	Cbll1	RefSeq_NM	1885	chr12	NP_598809	Q9JIY2	Casitas B-lineage lymphoma-like 1	177.572	328.013	0.541356	0.000364054	155.602	198.136	178.977	334.527	317.183	332.329	NM_134048	Cbll1	RefSeq_NM	1885	chr12	NP_598809	Q9JIY2	Casitas B-lineage lymphoma-like 1
NM_029879	Rgs7bp	RefSeq_NM	5828	chr13	NP_084155	Q8BQP9	Regulator of G-protein signalling 7 binding protein	4957.55	7293.89	0.679686	0.00036414	4774.53	5325.85	4772.28	7345.39	7433.19	7103.08	NM_029879	Rgs7bp	RefSeq_NM	5828	chr13	NP_084155	Q8BQP9	Regulator of G-protein signalling 7 binding protein
NM_008685	Nfe2	RefSeq_NM	1793	chr15	NP_032711	Q07279	Nuclear factor, erythroid derived 2	44.752	134.662	0.332329	0.000364912	46.8431	48.705	38.7078	148.36	132.83	122.795	NM_008685	Nfe2	RefSeq_NM	1793	chr15	NP_032711	Q07279	Nuclear factor, erythroid derived 2
NM_175229	Srrm2	RefSeq_NM	8613	chr17	NP_780438	Q8BTI8|Q05BN4|Q05CY4|Q3TR34	Serine/arginine repetitive matrix 2	11632.7	18398.8	0.632251	0.000386734	10677.5	12356	11864.6	18999.8	18440.9	17755.7	NM_175229	Srrm2	RefSeq_NM	8613	chr17	NP_780438	Q8BTI8|Q05BN4|Q05CY4|Q3TR34	Serine/arginine repetitive matrix 2
NM_010479	Hspa1a	RefSeq_NM	2798	chr17	NP_034609	Q61696|A1E2B8|O88687|O88688|Q3TAI8|Q3TU85	Heat shock protein 1A	6241.03	11105	0.562	0.000390558	6340.1	6266.04	6116.95	11876.3	11079	10359.7	NM_010479	Hspa1a	RefSeq_NM	2798	chr17	NP_034609	Q61696|A1E2B8|O88687|O88688|Q3TAI8|Q3TU85	Heat shock protein 1A
NM_212449	AU019823	RefSeq_NM	3335	chr9	NP_997614	P62077|Q6NX79	Expressed sequence AU019823	53.6019	76.9597	0.696494	0.000395062	51.8855	54.4346	54.4857	80.1116	77.3808	73.3866	NM_212449	AU019823	RefSeq_NM	3335	chr9	NP_997614	P62077|Q6NX79	Expressed sequence AU019823
NM_008176	Cxcl1	RefSeq_NM	964	chr5	NP_032202	P12850|A2RTH0|Q5U5W9|Q6LD58	Chemokine (C-X-C motif) ligand 1	111.233	1241.38	0.089604	0.000411715	101.667	130.088	101.943	1383.47	1301.6	1039.07	NM_008176	Cxcl1	RefSeq_NM	964	chr5	NP_032202	P12850|A2RTH0|Q5U5W9|Q6LD58	Chemokine (C-X-C motif) ligand 1
NM_175510	Unc80	RefSeq_NM	13533	chr1	NP_780719	Q8BLN6|B2KGF4|B8XCJ6	Unc-80 homolog (C. elegans)	166.206	267.745	0.620761	0.000444756	163.399	179.123	156.095	274.415	254.295	274.524	NM_175510	Unc80	RefSeq_NM	13533	chr1	NP_780719	Q8BLN6|B2KGF4|B8XCJ6	Unc-80 homolog (C. elegans)
NM_025852	Rexo1	RefSeq_NM	5249	chr10	NP_080128	Q7TT28|Q05CI0|Q80X79|Q8BTA1|Q8C343	REX1, RNA exonuclease 1 homolog (S. cerevisiae)	773.038	1523.33	0.507465	0.000469518	722.682	849.025	747.407	1613.13	1548.15	1408.71	NM_025852	Rexo1	RefSeq_NM	5249	chr10	NP_080128	Q7TT28|Q05CI0|Q80X79|Q8BTA1|Q8C343	REX1, RNA exonuclease 1 homolog (S. cerevisiae)
NM_183423	Pla2g12a	RefSeq_NM	1340	chr3	NP_904359	Q9EPR2|Q6GTY5|Q8BMX2	Phospholipase A2, group XIIA	1482.54	2850.88	0.520031	0.000478231	1599.08	1595.36	1253.19	2726.77	2938.91	2886.95	NM_183423	Pla2g12a	RefSeq_NM	1340	chr3	NP_904359	Q9EPR2|Q6GTY5|Q8BMX2	Phospholipase A2, group XIIA
NM_001033405	Treml2	RefSeq_NM	4509	chr17	NP_001028577	Q2LA85|A6XA76	Triggering receptor expressed on myeloid cells-like 2	446.437	873.294	0.511211	0.000479774	525.233	423.39	390.69	864.425	870.315	885.141	NM_001033405	Treml2	RefSeq_NM	4509	chr17	NP_001028577	Q2LA85|A6XA76	Triggering receptor expressed on myeloid cells-like 2
NM_001163016	Gprasp2	RefSeq_NM	3776	chrX	NP_001156489	Q8BUY8	G protein-coupled receptor associated sorting protein 2	151.832	324.588	0.467769	0.000495192	132.989	174.267	148.241	324.468	344.725	304.571	NM_001163016	Gprasp2	RefSeq_NM	3776	chrX	NP_001156489	Q8BUY8	G protein-coupled receptor associated sorting protein 2
NM_001033769	B020031M17Rik	RefSeq_NM	925	chrUn_random	NP_001028941	Q3UT11	RIKEN cDNA B020031M17 gene	9749.99	18930.2	0.515048	0.000503537	10218.8	10294.1	8737.11	18498.9	20361.9	17930	NM_001033769	B020031M17Rik	RefSeq_NM	925	chrUn_random	NP_001028941	Q3UT11	RIKEN cDNA B020031M17 gene
NM_053263	Hnrnpa3	RefSeq_NM	5176	chr2	NP_932758	Q8BG05|A2AL12|A2AL13|Q0VG47|Q3UZG3|Q58E39|Q5FB19|Q5U3M2|Q6P6I7|Q6PFA7	Heterogeneous nuclear ribonucleoprotein A3	346.153	542.289	0.638319	0.00050487	342.505	349.44	346.514	550.538	570.239	506.089	NM_053263	Hnrnpa3	RefSeq_NM	5176	chr2	NP_932758	Q8BG05|A2AL12|A2AL13|Q0VG47|Q3UZG3|Q58E39|Q5FB19|Q5U3M2|Q6P6I7|Q6PFA7	Heterogeneous nuclear ribonucleoprotein A3
NM_019827	Gsk3b	RefSeq_NM	8298	chr16	NP_062801	Q9WV60|Q3TB31|Q5KU03	Glycogen synthase kinase 3 beta	556.033	687.815	0.808405	0.000522703	547.31	581.151	539.637	691.236	688.378	683.83	NM_019827	Gsk3b	RefSeq_NM	8298	chr16	NP_062801	Q9WV60|Q3TB31|Q5KU03	Glycogen synthase kinase 3 beta
NM_009229	Sntb2	RefSeq_NM	4423	chr8	NP_033255	Q61235|B7ZNU9|Q3V2N5|Q542S9	Syntrophin, basic 2	99.451	173.955	0.571706	0.000527832	85.9053	108.873	103.574	178.551	172.517	170.796	NM_009229	Sntb2	RefSeq_NM	4423	chr8	NP_033255	Q61235|B7ZNU9|Q3V2N5|Q542S9	Syntrophin, basic 2
NM_001004761	Gpr158	RefSeq_NM	7143	chr2	NP_001004761	Q8C419|B1AWY4|Q8BSU1|Q8C3D0	G protein-coupled receptor 158	100.498	151.439	0.663624	0.000561325	100.259	100.273	100.963	150.633	160.625	143.058	NM_001004761	Gpr158	RefSeq_NM	7143	chr2	NP_001004761	Q8C419|B1AWY4|Q8BSU1|Q8C3D0	G protein-coupled receptor 158
NM_008219	Hbb-bh1	RefSeq_NM	610	chr7	NP_032245	P04444|Q3TUN7|Q5EBL1|Q61600|Q9CZK5	Hemoglobin Z, beta-like embryonic chain	95.3975	499.678	0.190918	0.000595389	140.048	106.906	39.2381	446.121	510.317	542.595	NM_008219	Hbb-bh1	RefSeq_NM	610	chr7	NP_032245	P04444|Q3TUN7|Q5EBL1|Q61600|Q9CZK5	Hemoglobin Z, beta-like embryonic chain
NM_001161431	Slitrk2	RefSeq_NM	7778	chrX	NP_942563	Q810C0|Q14DP8|Q14DT0	SLIT and NTRK-like family, member 2	182.735	312.163	0.585383	0.000616515	163.796	197.435	186.974	322.971	318.727	294.793	NM_001161431	Slitrk2	RefSeq_NM	7778	chrX	NP_942563	Q810C0|Q14DP8|Q14DT0	SLIT and NTRK-like family, member 2
NM_001081963	9430020K01Rik	RefSeq_NM	6748	chr18	NP_001075432	Q5DTX6|B7ZN02	RIKEN cDNA 9430020K01 gene	450.211	671.587	0.670368	0.000631344	427.993	480.64	441.999	694.38	639.497	680.884	NM_001081963	9430020K01Rik	RefSeq_NM	6748	chr18	NP_001075432	Q5DTX6|B7ZN02	RIKEN cDNA 9430020K01 gene
NM_001193305	Mical2	RefSeq_NM	3680	chr7	NP_796256	Q8BML1|D3Z6A2|Q3TR48|Q5DU17	Microtubule associated monoxygenase, calponin and LIM domain containing 2	5669.79	8418.03	0.67353	0.000634012	5560.2	6128.18	5321	8713.76	8330.79	8209.54	NM_001193305	Mical2	RefSeq_NM	3680	chr7	NP_796256	Q8BML1|D3Z6A2|Q3TR48|Q5DU17	Microtubule associated monoxygenase, calponin and LIM domain containing 2
NM_176849	Arglu1	RefSeq_NM	1731	chr8	NP_789819	Q3UL36|Q3TDV7|Q3TEP1	Arginine and glutamate rich 1	485.09	814.956	0.595235	0.000653509	454.078	535.132	466.061	860.537	784.614	799.718	NM_176849	Arglu1	RefSeq_NM	1731	chr8	NP_789819	Q3UL36|Q3TDV7|Q3TEP1	Arginine and glutamate rich 1
NM_001105246	Pcdh19	RefSeq_NM	10165	chrX	NP_001098716	Q80TF3|A2AGW3|A2AGW4|Q147Z9	Protocadherin 19	338.362	587.209	0.576222	0.000676558	333.115	354.477	327.496	636.748	563.723	561.155	NM_001105246	Pcdh19	RefSeq_NM	10165	chrX	NP_001098716	Q80TF3|A2AGW3|A2AGW4|Q147Z9	Protocadherin 19
NM_011809	Ets2	RefSeq_NM	3560	chr16	NP_035939	P15037|A9L8S7|Q3UAL8|Q3UKV3|Q3UMD7|Q3UP99|Q8BMM2|Q99K36	E26 avian leukemia oncogene 2, 3' domain	484.631	805.109	0.601945	0.00068192	446.531	541.132	466.23	828.767	815.514	771.045	NM_011809	Ets2	RefSeq_NM	3560	chr16	NP_035939	P15037|A9L8S7|Q3UAL8|Q3UKV3|Q3UMD7|Q3UP99|Q8BMM2|Q99K36	E26 avian leukemia oncogene 2, 3' domain
NM_011657	Tulp3	RefSeq_NM	3401	chr6	NP_035787	O88413|Q3UQE5|Q8CBS7	Tubby-like protein 3	41.5199	58.6094	0.708416	0.000683652	41.7644	39.0545	43.7408	58.422	56.6697	60.7366	NM_011657	Tulp3	RefSeq_NM	3401	chr6	NP_035787	O88413|Q3UQE5|Q8CBS7	Tubby-like protein 3
NM_013458	Add2	RefSeq_NM	3119	chr6	NP_038486	Q9QYB8|Q8C0Y2	Adducin 2 (beta)	184.78	313.384	0.58963	0.000690888	174.164	200.029	180.148	326.896	321.854	291.401	NM_013458	Add2	RefSeq_NM	3119	chr6	NP_038486	Q9QYB8|Q8C0Y2	Adducin 2 (beta)
NM_001081982	Nfix	RefSeq_NM	2741	chr8	NP_035036	P70257|Q3TYK3|Q5CZY4	Nuclear factor I/X	3353.55	4495.51	0.745978	0.000698293	3190.63	3525.35	3344.67	4504.39	4365.97	4616.16	NM_001081982	Nfix	RefSeq_NM	2741	chr8	NP_035036	P70257|Q3TYK3|Q5CZY4	Nuclear factor I/X
NM_001081086	Ppig	RefSeq_NM	6297	chr2	NP_001074555	A2AR02|A2AR01|B2RWT5|Q05CC5|Q05DE4|Q3UZ38|Q504N1|Q80VC1	Peptidyl-prolyl isomerase G (cyclophilin G)	2122.45	3839.14	0.552845	0.000713096	2109.11	2189.15	2069.1	4023.59	4012.92	3480.92	NM_001081086	Ppig	RefSeq_NM	6297	chr2	NP_001074555	A2AR02|A2AR01|B2RWT5|Q05CC5|Q05DE4|Q3UZ38|Q504N1|Q80VC1	Peptidyl-prolyl isomerase G (cyclophilin G)
NM_025815	Cpne8	RefSeq_NM	3324	chr15	NP_080091	Q9DC53|B2RS65|Q05D94|Q9CYR4|Q9DB19	Copine VIII	1421.29	2317.45	0.613298	0.000738592	1264.67	1578.74	1420.45	2362.99	2333.9	2255.46	NM_025815	Cpne8	RefSeq_NM	3324	chr15	NP_080091	Q9DC53|B2RS65|Q05D94|Q9CYR4|Q9DB19	Copine VIII
NM_001025074	Ntrk2	RefSeq_NM	4614	chr13	NP_032771	P15209|B5BQV3|B5BQV4|Q3UHE3	Neurotrophic tyrosine kinase, receptor, type 2	2114.87	3215.18	0.657776	0.000745353	2000.88	2290.78	2052.95	3368.62	3160.74	3116.19	NM_001025074	Ntrk2	RefSeq_NM	4614	chr13	NP_032771	P15209|B5BQV3|B5BQV4|Q3UHE3	Neurotrophic tyrosine kinase, receptor, type 2
NM_018883	Camkk1	RefSeq_NM	3466	chr11	NP_061371	Q8VBY2|B1AUD2|B1AUD3	Calcium/calmodulin-dependent protein kinase kinase 1, alpha	439.473	715.145	0.614524	0.000747357	445.373	458.784	414.263	737.8	745.481	662.153	NM_018883	Camkk1	RefSeq_NM	3466	chr11	NP_061371	Q8VBY2|B1AUD2|B1AUD3	Calcium/calmodulin-dependent protein kinase kinase 1, alpha
NM_001004455	Cys1	RefSeq_NM	1767	chr12	NP_619627	Q8R4T1	Cystin 1	2281.93	3401.6	0.67084	0.000767158	2199.66	2408.98	2237.15	3489.46	3518.73	3196.61	NM_001004455	Cys1	RefSeq_NM	1767	chr12	NP_619627	Q8R4T1	Cystin 1
[truncated: 905 more rows]
