# Supplementary material for: Integrated Multi-Omics Analysis Reveals Immune and Metabolic Dysregulation in a Restraint Stress-Induced Depression Model
Source: Biomedicines. 2025 Sep 6;13(9):2183. doi: 10.3390/biomedicines13092183 (PMC12467129; doi:10.3390/biomedicines13092183)
Supplement: Supplementary file 1 [file biomedicines-13-02183-s001.zip › Table S2.xlsx]

## Sheet: GSEA
GeneSet	ID	Description	setSize	enrichmentScore	NES	pvalue	p.adjust	qvalues (FDR)	rank	leading_edge	core_enrichment
HALLMARK_PANCREAS_BETA_CELLS	HALLMARK_PANCREAS_BETA_CELLS	HALLMARK_PANCREAS_BETA_CELLS	27	0.479811	1.48547	0.0390428	0.187768	0.150215	5680	tags=59%, list=41%, signal=35%	Scgn/Nkx2-2/Pklr/Chga/Lmo2/Dpp4/Foxo1/Gck/Pax6/Srp14/Syt13/Dcx/Srprb/Sst/Mafb/Spcs1
HALLMARK_ADIPOGENESIS	HALLMARK_ADIPOGENESIS	HALLMARK_ADIPOGENESIS	172	0.316701	1.31143	0.0450644	0.187768	0.150215	5894	tags=55%, list=43%, signal=32%	Qdpr/Araf/Hibch/Itsn1/Retn/Cidea/Taldo1/Phldb1/Fah/Cmbl/Bckdha/Gpx4/Ech1/Slc25a10/Chuk/Coq9/Idh3a/Ephx2/Mtch2/Dram2/Uck1/Echs1/G3bp2/Ak2/Ptger3/Suclg1/Gphn/Dhrs7/Arl4a/Pex14/Hadh/Ccng2/Ppm1b/Adipoq/Lpcat3/Adcy6/Ifngr1/Rab34/Ptcd3/Decr1/Sod1/Scp2/Mrpl15/Grpel1/Aifm1/Samm50/Sspn/Sncg/Elovl6/Dgat1/Pgm1/Acadm/Cyc1/Cd151/Lifr/Dbt/Cd302/Tob1/Mgll/Cd36/Dld/Sdhb/Coq5/Aldh2/Tank/Dnajc15/Acaa2/Pim3/Stat5a/…
HALLMARK_KRAS_SIGNALING_DN	HALLMARK_KRAS_SIGNALING_DN	HALLMARK_KRAS_SIGNALING_DN	102	0.33475	1.30872	0.0690827	0.246724	0.197379	2755	tags=25%, list=20%, signal=20%	Htr1d/Tcl1/Tex15/Tnni3/Gdnf/Col2a1/Chrng/Efhd1/Pnmt/Arpp21/Il5/Ntf3/Tas2r108/Thnsl2/Ccdc106/Tg/Pax3/Rgs11/Nphs1/Gprc5c/Sox10/Gamt/Htr1b/Ccna1/Calcb
HALLMARK_DNA_REPAIR	HALLMARK_DNA_REPAIR	HALLMARK_DNA_REPAIR	131	0.311837	1.25729	0.0825083	0.275028	0.220022	4049	tags=38%, list=29%, signal=27%	Ccno/Ak1/Prim1/Gpx4/Ercc1/Pola2/Taf13/Polr2d/Bcap31/Pold4/Ada/Gtf2a2/Dguok/Fen1/Gtf2h5/Poll/Sdcbp/Polr2f/Ddb2/Rfc4/Xpc/Pde4b/Tsg101/Ercc3/Rad52/Rae1/Dut/Adcy6/Cstf3/Polr2g/Cant1/Gtf2b/Rfc5/Tarbp2/Zwint/Rfc3/Polr3c/Nme3/Rpa2/Tyms/Pcna/Rnmt/Clp1/Pnp/Mpg/Gtf2h3/Nudt21/Polr2h/Polr1c/Gmpr2
HALLMARK_SPERMATOGENESIS	HALLMARK_SPERMATOGENESIS	HALLMARK_SPERMATOGENESIS	91	0.30884	1.19404	0.167991	0.494091	0.395273	2466	tags=24%, list=18%, signal=20%	Tuba3a/Gsg1/Tnni3/Cdk1/She/Art3/Phf7/Mtor/Taldo1/Jam3/Dmc1/Gmcl1/Npy5r/Pias2/Rfc4/Scg5/Ttk/Nefh/Arl4a/Coil/Hspa1l/Clpb
HALLMARK_MYC_TARGETS_V2	HALLMARK_MYC_TARGETS_V2	HALLMARK_MYC_TARGETS_V2	52	0.33696	1.17467	0.226347	0.628743	0.502994	5973	tags=52%, list=43%, signal=30%	Wdr43/Npm1/Ppan/Nip7/Pes1/Ipo4/Grwd1/Pprc1/Mrto4/Tbrg4/Myc/Pus1/Mphosph10/Tfb2m/Ddx18/Ndufaf4/Exosc5/Farsa/Cdk4/Dusp2/Wdr74/Supv3l1/Tmem97/Gnl3/Rcl1/Aimp2/Plk1
HALLMARK_G2M_CHECKPOINT	HALLMARK_G2M_CHECKPOINT	HALLMARK_G2M_CHECKPOINT	142	0.270295	1.0983	0.289934	0.658942	0.527153	2329	tags=23%, list=17%, signal=19%	Cdk1/Pbk/Rad54l/Meis1/Tmpo/Kif22/Fancc/Odf2/Kif20b/Orc6/Rbl1/Kif4/Fbxo5/Hif1a/Pola2/Syncrip/Ilf3/Ewsr1/Mcm2/Hnrnpd/G3bp1/Prpf4b/Brca2/Mnat1/Hoxc10/Marcks/Ttk/Ccna2/Mad2l1/Cks1b/Prmt5/Dtymk
HALLMARK_MYC_TARGETS_V1	HALLMARK_MYC_TARGETS_V1	HALLMARK_MYC_TARGETS_V1	177	0.264037	1.09276	0.27957	0.658942	0.527153	5740	tags=47%, list=42%, signal=28%	Hsp90ab1/Tardbp/Rpl18/Eif4h/Serbp1/Hnrnpa2b1/Hnrnpa1/Glo1/Dhx15/Rpl22/Syncrip/Tufm/Nhp2/Mcm2/Psmc6/Hnrnpd/Snrpd3/G3bp1/Npm1/Rpl14/Eif4e/Psma1/Fbl/Rps3/Exosc7/Rps6/Rfc4/Orc2/Ccna2/Mad2l1/Cnbp/Abce1/Rrm1/Eif4a1/C1qbp/Cct2/Psmb2/Dut/Tra2b/Cops5/Hnrnpc/Xrcc6/Ssbp1/Tyms/Pcna/Eef1b2/Cct5/Srsf7/Psmd14/Cyc1/Pwp1/Srsf2/Rplp0/Hddc2/Mrps18b/Myc/Ruvbl2/Psmd7/Ap3s1/Hdac2/Apex1/Psma6/Got2/Rsl1d1/Rps2/Tcp1/Vdac…
HALLMARK_OXIDATIVE_PHOSPHORYLATION	HALLMARK_OXIDATIVE_PHOSPHORYLATION	HALLMARK_OXIDATIVE_PHOSPHORYLATION	174	0.259283	1.0742	0.325456	0.707514	0.566011	7155	tags=60%, list=52%, signal=29%	Cox11/Bax/Ndufv1/Bckdha/Htra2/Gpx4/Ech1/Mtx2/Idh3a/Mrps11/Polr2f/Echs1/Mrps22/Suclg1/Tomm22/Hccs/Dlst/Pdp1/Gpi1/Fh1/Nnt/Decr1/Mrps15/Mrpl15/Grpel1/Aifm1/Atp6v1d/Etfa/Atp6v1h/Ndufb6/Hadha/Nqo2/Acadm/Cyc1/Ndufs8/Iscu/Pdhb/Rhot1/Idh3b/Dld/Uqcrb/Sdhb/Ndufa9/Got2/Atp6v1e1/Acaa2/Ndufa7/Vdac3/Cyb5r3/Hsd17b10/Ndufs2/Acat1/Ndufs6/Ndufb2/Ndufb7/Oxa1l/Slc25a11/Mrpl11/Fdx1/Mdh2/Slc25a5/Phyh/Cox8a/Ndufa5/Slc2…
HALLMARK_FATTY_ACID_METABOLISM	HALLMARK_FATTY_ACID_METABOLISM	HALLMARK_FATTY_ACID_METABOLISM	132	0.261677	1.05884	0.367325	0.76526	0.612208	6429	tags=52%, list=47%, signal=28%	Hibch/Cidea/Ube2l6/Cd1d2/Blvra/Ech1/Car2/Nsdhl/Ehhadh/Suclg2/Hsd17b4/Echs1/Suclg1/Hadh/Cbr1/Gad2/Hccs/Gstz1/Dlst/Rdh11/Acot2/Maoa/Cbr3/Cryz/Nthl1/Mlycd/Fh1/Hmgcl/Decr1/Grhpr/Psme1/Trp53inp2/Acadm/Gcdh/Pdhb/Prdx6/Mgll/Cd36/Idh3b/Dld/Apex1/Acot8/Acat2/Acaa2/Hsd17b10/Ncaph2/Bckdhb/Auh/Slc22a5/Acadl/Aldh3a2/Mdh2/Aldoa/Pts/Ugdh/Bphl/Cpt2/Acsl4/Gpd2/Hadhb/Acadvl/Nbn/Mcee/Aldh3a1/Acaa1a/Sucla2/G0s2/Aldh…
HALLMARK_REACTIVE_OXYGEN_SPECIES_PATHWAY	HALLMARK_REACTIVE_OXYGEN_SPECIES_PATHWAY	HALLMARK_REACTIVE_OXYGEN_SPECIES_PATHWAY	43	0.31293	1.04884	0.419829	0.807363	0.64589	1259	tags=16%, list=9%, signal=15%	Mbp/Glrx2/Gpx4/Txnrd2/Pfkp/Ipcef1/Sbno2
HALLMARK_E2F_TARGETS	HALLMARK_E2F_TARGETS	HALLMARK_E2F_TARGETS	161	0.239603	0.983308	0.52603	0.906949	0.725559	6086	tags=47%, list=44%, signal=27%	Cdk1/Tmpo/Kif22/Shmt1/Cdca3/Orc6/Gins1/Depdc1a/Kif4/Pola2/Syncrip/Mlh1/Tfrc/Ilf3/Mcm2/Hnrnpd/Ccne1/Prps1/Brca2/Tipin/Ube2t/Psmc3ip/Orc2/Spc24/Ak2/Dscc1/Dclre1b/Mad2l1/Cks1b/Pop7/Dut/Tra2b/Cdca8/Atad2/Rfc3/Nup205/Xrcc6/Rpa2/Pcna/Dlgap5/Hmgb3/Nudt21/Exosc8/Rfc1/Srsf2/Tubg1/Kif2c/Tbrg4/Mxd3/Myc/Aurka/Rfc2/Pttg1/Pole4/Nup153/Dck/Brms1l/Prdx4/Tacc3/Ran/Cdk4/Pan2/Cenpm/Cdkn2c/Nup107/Xpo1/Rad51ap1/Snrpb…
HALLMARK_APICAL_SURFACE	HALLMARK_APICAL_SURFACE	HALLMARK_APICAL_SURFACE	29	0.312101	0.981456	0.509975	0.906949	0.725559	1464	tags=17%, list=11%, signal=15%	Mal/Slc34a3/Gas1/Pcsk9/Ntng1
HALLMARK_MYOGENESIS	HALLMARK_MYOGENESIS	HALLMARK_MYOGENESIS	148	0.237556	0.970394	0.564604	0.910651	0.728521	3545	tags=27%, list=26%, signal=20%	Sgcd/Chrng/Tnnt1/Eif4a2/Myom1/Ak1/Tnnt3/Sln/Myog/Camk2b/Mapk12/Cryab/Pcx/Syngr2/Myl1/Ctf1/Col4a2/Tpd52l1/Pgam2/Chrna1/Casq2/Agrn/Tnni1/Actn2/Ocel1/Apod/Vipr1/Ncam1/Dtna/Ldb3/Pdlim7/Mybph/Bag1/Cox7a1/Igf1/Mef2a/Mb/Rit1/Fhl1/Sspn
HALLMARK_ANGIOGENESIS	HALLMARK_ANGIOGENESIS	HALLMARK_ANGIOGENESIS	28	0.305018	0.950631	0.552465	0.910651	0.728521	555	tags=14%, list=4%, signal=14%	Vcan/Ptk2/Cxcl5/Postn
HALLMARK_MITOTIC_SPINDLE	HALLMARK_MITOTIC_SPINDLE	HALLMARK_MITOTIC_SPINDLE	140	0.225456	0.916743	0.662309	0.985294	0.788235	2338	tags=21%, list=17%, signal=18%	Cdk1/Cdc42ep1/Tubgcp3/Cdc42ep2/Kif22/Tubgcp5/Itsn1/Ralbp1/Kif20b/Anln/Cenpj/Kif4/Rabgap1/Fbxo5/Nin/Tubd1/Capzb/Mapre1/Lats1/Klc1/Dync1h1/Brca2/Sun2/Ckap5/Marcks/Als2/Cep192/Ttk/Kptn/Uxt
HALLMARK_KRAS_SIGNALING_UP	HALLMARK_KRAS_SIGNALING_UP	HALLMARK_KRAS_SIGNALING_UP	142	0.218563	0.888101	0.718818	0.985294	0.788235	2482	tags=23%, list=18%, signal=19%	Rabgap1l/Ccl20/Hsd11b1/Tfpi/Gprc5b/Nr0b2/Il33/Kcnn4/Retn/Cidea/Cd37/Cdadc1/Cxcr4/Csf2ra/Wdr33/Tmem176b/Nin/Car2/Gng11/Prdm1/Mycn/Sema3b/Wnt7a/Yrdc/Ly96/Ptcd2/Scg5/Btc/Cbr4/Fgf9/Pcp4/Jup/Apod
HALLMARK_INTERFERON_ALPHA_RESPONSE	HALLMARK_INTERFERON_ALPHA_RESPONSE	HALLMARK_INTERFERON_ALPHA_RESPONSE	66	0.235988	0.867323	0.712471	0.985294	0.788235	4097	tags=32%, list=30%, signal=22%	Cnp/Gbp3/Trim21/Nmi/Ube2l6/Il4ra/Ifi35/Plscr1/Samd9l/Gmpr/Isg15/Lap3/Casp1/Il15/Ogfr/Psme1/Bst2/Sp110/Psmb9/Pnpt1/Lpar6
HALLMARK_XENOBIOTIC_METABOLISM	HALLMARK_XENOBIOTIC_METABOLISM	HALLMARK_XENOBIOTIC_METABOLISM	146	0.212085	0.865465	0.758696	0.985294	0.788235	3530	tags=29%, list=26%, signal=22%	Hsd11b1/Kynu/Ptges/Cyp2s1/Comt/Cyp27a1/Ddah2/Tmem176b/Fah/Hes6/Cyp2e1/Ech1/Car2/Pcx/Pmm1/Hnf4a/Nfs1/Gstm4/Leap2/Ninj1/Ttpa/Vtn/Dhrs7/Mccc2/Psmb10/Jup/Cbr1/Csad/Tnfrsf1a/Adh5/Dhrs1/Maoa/Shmt2/Dcxr/Id2/Igf1/Cndp2/Gsto1/Mthfd1/Cdo1/Gcnt2/Asl/Pdlim5
HALLMARK_CHOLESTEROL_HOMEOSTASIS	HALLMARK_CHOLESTEROL_HOMEOSTASIS	HALLMARK_CHOLESTEROL_HOMEOSTASIS	58	0.241937	0.863553	0.716959	0.985294	0.788235	1558	tags=17%, list=11%, signal=15%	Cd9/Nfil3/Stx5a/Ech1/Mvd/Sc5d/Nsdhl/Sema3b/Gstm7/Plscr1
HALLMARK_HEDGEHOG_SIGNALING	HALLMARK_HEDGEHOG_SIGNALING	HALLMARK_HEDGEHOG_SIGNALING	25	0.278458	0.847163	0.69962	0.985294	0.788235	2917	tags=24%, list=21%, signal=19%	Vldlr/Unc5c/Celsr1/Ptch1/Tle3/Hey1
HALLMARK_PROTEIN_SECRETION	HALLMARK_PROTEIN_SECRETION	HALLMARK_PROTEIN_SECRETION	87	0.214564	0.823527	0.783599	0.985294	0.788235	4538	tags=33%, list=33%, signal=22%	Lman1/Cd63/Stx16/Mapk1/Vps45/Tmed10/Bnip3/Ykt6/Cope/Arfgap3/Stx12/Lamp2/Napa/Tsg101/Copb2/Sod1/Gnas/Rab5a/Sspn/Atp6v1h/Stam/Snap23/Rab9/Scamp1/Scrn1/Ap3s1/Tmx1/Copb1/Clta
HALLMARK_INTERFERON_GAMMA_RESPONSE	HALLMARK_INTERFERON_GAMMA_RESPONSE	HALLMARK_INTERFERON_GAMMA_RESPONSE	130	0.197658	0.797055	0.862335	0.985294	0.788235	4238	tags=36%, list=31%, signal=25%	Tnfaip6/Cd40/Gbp3/Trim21/Nmi/Ube2l6/Il4ra/Ifi35/Hif1a/Pfkp/Casp3/Plscr1/P2ry14/St8sia4/Samd9l/Nampt/Xaf1/Tnfsf10/Psmb10/Ptpn2/Lats2/Arl4a/Isg15/Pde4b/Lap3/Gpr18/Psmb2/Stat4/Ifnar2/Casp1/Tor1b/Il15/Ogfr/Sspn/Pnp/Psme1/Bst2/Xcl1/Stat1/Sp110/Bpgm/Psmb9/Pnpt1/Upp1/Il15ra/Ripk1/Fcgr1
HALLMARK_INFLAMMATORY_RESPONSE	HALLMARK_INFLAMMATORY_RESPONSE	HALLMARK_INFLAMMATORY_RESPONSE	127	0.191164	0.7689	0.882743	0.985294	0.788235	2552	tags=18%, list=19%, signal=15%	Cxcr6/Tacr1/Tnfaip6/Ccl20/Cd40/Oprk1/Cxcl5/P2rx7/Nmi/Il1a/Fzd5/Il4ra/Hif1a/Ptger4/Sele/Scarf1/Pcdh7/Nampt/Tnfsf10/Rhog/Cd82/Slc31a1/Pde4b
HALLMARK_IL2_STAT5_SIGNALING	HALLMARK_IL2_STAT5_SIGNALING	HALLMARK_IL2_STAT5_SIGNALING	150	0.18761	0.765792	0.908397	0.985294	0.788235	4463	tags=34%, list=32%, signal=23%	Rabgap1l/Ndrg1/She/Tnfrsf18/Socs2/Gbp3/Nfil3/Twsg1/Il4ra/Fah/Gpx4/Car2/Casp3/Syngr2/Lrig1/Furin/Ctsz/Plscr1/Ccne1/Icos/Pth1r/Coch/Plec/Ptch1/Anxa4/Tnfsf10/Cdc42se2/Arl4a/Rnh1/Ptrh2/Plagl1/Ifngr1/Ager/Cd48/Gsto1/Cd44/Praf2/Cd79b/Pnp/Prkch/Rhoh/Ckap4/Pou2f1/Myc/Snx14/Dhrs3/Penk/Ccnd3/Smpdl3a/Cd86/Pus1
HALLMARK_P53_PATHWAY	HALLMARK_P53_PATHWAY	HALLMARK_P53_PATHWAY	162	0.184748	0.75898	0.913326	0.985294	0.788235	4294	tags=28%, list=31%, signal=20%	Tgfa/Irak1/Ndrg1/Ak1/Trp63/Rpl18/Abcc5/Bax/Abhd4/Il1a/Pmm1/Ada/Slc3a2/F2r/Sesn1/Tpd52l1/Ddb2/Xpc/Ninj1/Serpinb5/Tnni1/Cd82/Hdac3/Tcn2/Dcxr/Triap1/Casp1/Pcna/Tm4sf1/Tprkb/Rxra/Fdxr/Ralgds/Blcap/Phlda3/Iscu/Vwa5a/Klk8/Tob1/Fuca1/Upp1/Apaf1/S100a4/Dgka/St14/Ccnd3
HALLMARK_ESTROGEN_RESPONSE_LATE	HALLMARK_ESTROGEN_RESPONSE_LATE	HALLMARK_ESTROGEN_RESPONSE_LATE	153	0.18103	0.741376	0.928339	0.985294	0.788235	1482	tags=12%, list=11%, signal=11%	Ascl1/Th/Pdlim3/Cd9/Mocs2/Atp2b4/Tff3/Ptges/Cav1/Gale/Llgl2/Impa2/Dnajc1/Car2/Tmprss3/Prss23/Tpsb2/Sox3/Sema3b
HALLMARK_GLYCOLYSIS	HALLMARK_GLYCOLYSIS	HALLMARK_GLYCOLYSIS	165	0.178192	0.734182	0.937365	0.985294	0.788235	1626	tags=12%, list=12%, signal=11%	Vcan/Tgfa/Cdk1/Vldlr/Tff3/Lhx9/Gale/Cxcr4/Depdc1a/Taldo1/B3galt6/Galk2/Pfkp/Pcx/Chst5/Slc25a10/Nsdhl/Ugp2/Ankzf1/Prps1
HALLMARK_UNFOLDED_PROTEIN_RESPONSE	HALLMARK_UNFOLDED_PROTEIN_RESPONSE	HALLMARK_UNFOLDED_PROTEIN_RESPONSE	95	0.18017	0.698766	0.947548	0.985294	0.788235	5680	tags=35%, list=41%, signal=21%	Eif4a2/Fus/Arxes2/Pdia5/Nhp2/Shc1/Npm1/Eif4e/Eif4a3/Lsm4/Cks1b/Gemin4/Eif4a1/Pop4/Arfgap1/Exosc10/Fkbp14/Cebpg/Exosc1/Zbtb17/Dnaja4/Dcp1a/Serp1/Bag3/Lsm1/Atf4/Exosc5/Preb/Srprb/Exoc2/Yif1a/Slc1a4/Spcs1
HALLMARK_NOTCH_SIGNALING	HALLMARK_NOTCH_SIGNALING	HALLMARK_NOTCH_SIGNALING	23	0.182022	0.543293	0.972938	0.985294	0.788235	1063	tags=9%, list=8%, signal=8%	Fzd5/Heyl
HALLMARK_IL6_JAK_STAT3_SIGNALING	HALLMARK_IL6_JAK_STAT3_SIGNALING	HALLMARK_IL6_JAK_STAT3_SIGNALING	53	-0.167717	-0.719716	0.90303	0.985294	0.788235	1113	tags=13%, list=8%, signal=12%	Tnfrsf12a/Cd38/Hmox1/A2m/Stat3/Tgfb1/Pf4
HALLMARK_MTORC1_SIGNALING	HALLMARK_MTORC1_SIGNALING	HALLMARK_MTORC1_SIGNALING	176	-0.143004	-0.771837	0.985294	0.985294	0.788235	1944	tags=17%, list=14%, signal=15%	Hmgcr/Cth/Gbe1/Fads1/Gclc/Tbk1/Elovl5/Ung/Ccng1/Ak4/Gsr/Cct6a/Add3/Stc1/Cyp51/P4ha1/Ctsc/Ddit4/Gsk3b/Cdc25a/Me1/Acsl3/Canx/Hspa9/Hspa5/Adipor2/Slc2a3/Bhlhe40/Itgb2/Sdf2l1
HALLMARK_PI3K_AKT_MTOR_SIGNALING	HALLMARK_PI3K_AKT_MTOR_SIGNALING	HALLMARK_PI3K_AKT_MTOR_SIGNALING	84	-0.171369	-0.784905	0.932773	0.985294	0.788235	891	tags=13%, list=6%, signal=12%	Rac1/Ralb/Gsk3b/Ngf/Cab39/Adcy2/Lck/Pten/Prkar2a/Fgf17/Vav3
HALLMARK_COAGULATION	HALLMARK_COAGULATION	HALLMARK_COAGULATION	85	-0.191459	-0.888802	0.739837	0.985294	0.788235	2262	tags=27%, list=16%, signal=23%	Plat/Tfpi2/Dusp14/Gda/Cfi/F3/Plek/Timp1/Klf7/Fyn/Sparc/Serping1/Rgn/Thbd/Rac1/Timp3/Adam9/A2m/Cfb/Pf4/Dusp6/Anxa1/Maff
HALLMARK_PEROXISOME	HALLMARK_PEROXISOME	HALLMARK_PEROXISOME	86	-0.208123	-0.962447	0.52	0.906949	0.725559	1223	tags=10%, list=9%, signal=10%	Abcb1a/Dlg4/Sema3c/Aldh9a1/Smarcc1/Crabp2/Pex5/Pex11a/Ttr
HALLMARK_ESTROGEN_RESPONSE_EARLY	HALLMARK_ESTROGEN_RESPONSE_EARLY	HALLMARK_ESTROGEN_RESPONSE_EARLY	145	-0.192527	-0.997396	0.418605	0.807363	0.64589	1923	tags=22%, list=14%, signal=19%	Slc24a3/Unc119/Nrip1/Papss2/Tgm2/Gja1/B4galt1/Igf1r/Krt8/Elovl5/Wfs1/Rhod/Pmaip1/Mapt/Ugcg/Add3/Slc1a1/Klf10/Hspb8/Rab31/Reep1/Rapgefl1/Mreg/Fkbp4/Tpbg/Mybl1/Celsr2/Tiparp/Egr3/Pex11a/Bhlhe40/Wwc1
HALLMARK_EPITHELIAL_MESENCHYMAL_TRANSITION	HALLMARK_EPITHELIAL_MESENCHYMAL_TRANSITION	HALLMARK_EPITHELIAL_MESENCHYMAL_TRANSITION	138	-0.211587	-1.06736	0.259031	0.658942	0.527153	2058	tags=30%, list=15%, signal=26%	Thbs2/Tfpi2/Col11a1/Crlf1/Lum/Cdh11/Ntm/Dcn/Gem/Cap2/Fmod/Tgm2/Gja1/Cdh6/Mylk/Timp1/Acta2/Tnc/Sparc/Col4a1/Foxc2/Pcolce/Pvr/Glipr1/Nnmt/Tnfrsf12a/Slc6a8/Itgb1/Timp3/Col8a2/Fbln1/Msx1/Tgfb1/Capg/Pmepa1/Col1a2/Mgp/Bgn/Col12a1/Vcam1/Cdh2
HALLMARK_ALLOGRAFT_REJECTION	HALLMARK_ALLOGRAFT_REJECTION	HALLMARK_ALLOGRAFT_REJECTION	121	-0.212333	-1.07068	0.2688	0.658942	0.527153	986	tags=15%, list=7%, signal=14%	Eif3a/Tlr1/Lcp2/Tlr3/Ccl5/Cd74/Tgfb1/Lck/Capg/H2-Aa/Tgfb2/Bcl3/Pf4/Eif4g3/Icam1/Ets1/Cd8b1/Itgb2
HALLMARK_APICAL_JUNCTION	HALLMARK_APICAL_JUNCTION	HALLMARK_APICAL_JUNCTION	145	-0.224997	-1.16561	0.120904	0.377825	0.30226	2067	tags=25%, list=15%, signal=21%	Dmp1/Cdh11/Pfn1/Dsc1/Cntn1/B4galt1/Myh10/Cdh6/Cdk8/Actn4/Nfasc/Gtf2f1/Dlg1/Adra1b/Cldn15/Cdh8/Cadm2/Map4k2/Fscn1/Irs1/Itgb1/Adam9/Flnc/Ctnnd1/Cldn9/Cadm3/Atp1a3/Pten/Speg/Wasl/Pik3cb/Icam1/Gnai1/Mpzl2/Vcam1/Traf1
HALLMARK_COMPLEMENT	HALLMARK_COMPLEMENT	HALLMARK_COMPLEMENT	146	-0.244843	-1.26915	0.0426807	0.187768	0.150215	1093	tags=16%, list=8%, signal=15%	Vcpip1/Ctsc/Dgkg/Lcp2/Adam9/Akap10/Calm3/Lgals3/Ccl5/Me1/Lck/Cd46/Notch4/Irf2/Cfb/Dusp5/Ltf/Hspa5/Dock4/Mt3/Dusp6/Hspa1a/S100a9/Maff
HALLMARK_UV_RESPONSE_UP	HALLMARK_UV_RESPONSE_UP	HALLMARK_UV_RESPONSE_UP	137	-0.253821	-1.28291	0.0359709	0.187768	0.150215	1366	tags=18%, list=10%, signal=16%	Tyro3/Nfkbia/Btg1/Htr7/Abcb1a/Sult1a1/Fgf18/Dlg4/Prpf3/Slc6a8/Fosb/Lhx2/Atf3/Hspa13/Hmox1/Msx1/Junb/Fkbp4/Prkaca/Dnajb1/Nr4a1/Icam1/Gch1/Cxcl1
HALLMARK_APOPTOSIS	HALLMARK_APOPTOSIS	HALLMARK_APOPTOSIS	133	-0.258571	-1.32061	0.0506001	0.194616	0.155693	2288	tags=32%, list=17%, signal=27%	Ifitm3/Casp7/Plat/Casp8/Madd/Aifm3/Lum/Casp4/Dcn/Cd14/Casp2/Cth/Gstm2/Hmgb2/Txnip/Timp1/Ccnd2/Btg3/Pmaip1/Gsr/Dpyd/Tnfrsf12a/Atf3/Timp3/Lef1/Cd38/Ppp3r1/Hmox1/Lgals3/Ank/Wee1/Ier3/Satb1/Dnajc3/Tgfb2/Cdc25b/Egr3/Bgn/Rnasel/Hspb1/Anxa1/Gch1
HALLMARK_TGF_BETA_SIGNALING	HALLMARK_TGF_BETA_SIGNALING	HALLMARK_TGF_BETA_SIGNALING	45	-0.344595	-1.4211	0.042685	0.187768	0.150215	1194	tags=33%, list=9%, signal=31%	Smad6/Rhoa/Cdkn1c/Ski/Bmpr1a/Smurf2/Fkbp1a/Klf10/Bmpr2/Rab31/Tgfb1/Junb/Wwtr1/Pmepa1/Arid4b
HALLMARK_UV_RESPONSE_DN	HALLMARK_UV_RESPONSE_DN	HALLMARK_UV_RESPONSE_DN	119	-0.28659	-1.43669	0.0135542	0.0968156	0.0774525	1969	tags=29%, list=14%, signal=25%	Acvr2a/Cap2/Dyrk1a/F3/Efemp1/Gja1/Igf1r/Spop/Fyn/Plcb4/Dlg1/Add3/Nrp1/Schip1/Bmpr1a/Dusp1/Kit/Nfkb1/Irs1/Nek7/Prkca/Grk5/Anxa2/Phf3/Atp2b1/Pten/Col1a2/Scaf8/Zmiz1/Nr3c1/Magi2/Kcnma1/Bhlhe40/Mmp16/Prkce
HALLMARK_BILE_ACID_METABOLISM	HALLMARK_BILE_ACID_METABOLISM	HALLMARK_BILE_ACID_METABOLISM	84	-0.339426	-1.55464	0.00674119	0.0674119	0.0539295	935	tags=11%, list=7%, signal=10%	Aldh9a1/Abcg4/Slc27a5/Lck/Gclm/Pex11a/Klf1/Ch25h/Ttr
HALLMARK_ANDROGEN_RESPONSE	HALLMARK_ANDROGEN_RESPONSE	HALLMARK_ANDROGEN_RESPONSE	81	-0.354661	-1.62238	0.00353784	0.044223	0.0353784	2711	tags=47%, list=20%, signal=38%	Gnai3/Srf/Pa2g4/Idi1/Slc26a2/Slc38a2/Fkbp5/Uap1/Rps6ka3/Ptk2b/Abhd2/Tsc22d1/Hmgcr/B4galt1/Herc3/Ell2/Fads1/Sec24d/Krt8/Elovl5/Bmpr1b/Camkk2/Gsr/Akt1/Mak/Hsd17b14/Azgp1/Acsl3/Ank/Appbp2/Mertk/Homer2/Pmepa1/Akap12/Steap4/Stk39/Zmiz1/Adamts1
HALLMARK_WNT_BETA_CATENIN_SIGNALING	HALLMARK_WNT_BETA_CATENIN_SIGNALING	HALLMARK_WNT_BETA_CATENIN_SIGNALING	30	-0.437388	-1.62505	0.0102773	0.0856445	0.0685156	2001	tags=37%, list=15%, signal=31%	Wnt1/Trp53/Ccnd2/Axin1/Adam17/Lef1/Rbpj/Notch4/Nkd1/Axin2/Gnai1
HALLMARK_HEME_METABOLISM	HALLMARK_HEME_METABOLISM	HALLMARK_HEME_METABOLISM	155	-0.343728	-1.84893	0.00013826	0.00230434	0.00184347	1084	tags=18%, list=8%, signal=17%	E2f2/Fbxo9/Slc6a8/Tal1/Arhgef12/Nek7/Cdr2/Mxi1/Klf3/Bcam/Dcun1d1/Foxj2/Gclm/Mfhas1/Nfe2l1/Cpox/Hdgf/Synj1/Alas2/Ucp2/Nr3c1/Tspan5/Rbm5/Tnrc6b/Add2/Klf1/Nfe2/Slc4a1
HALLMARK_HYPOXIA	HALLMARK_HYPOXIA	HALLMARK_HYPOXIA	156	-0.351249	-1.89305	5.04394e-05	0.00126099	0.00100879	1324	tags=25%, list=10%, signal=23%	Btg1/Stc1/Hk1/P4ha1/Sap30/Ppargc1a/Dusp1/Zfp292/Angptl4/Ddit4/Csrp2/Atf3/Nagk/Prkca/Plac8/Hmox1/Fosl2/Mxi1/Klf6/Rora/Gpc3/Anxa2/Rbpj/Zfp36/Tgfb3/Tpbg/Ier3/Akap12/Hspa5/Tiparp/Slc2a3/Ndst1/Nr3c1/Bgn/Bhlhe40/Ets1/Efna3/Maff/Irs2
HALLMARK_TNFA_SIGNALING_VIA_NFKB	HALLMARK_TNFA_SIGNALING_VIA_NFKB	HALLMARK_TNFA_SIGNALING_VIA_NFKB	150	-0.393771	-2.08807	1.65062e-06	8.25312e-05	6.60249e-05	1339	tags=25%, list=10%, signal=23%	Nfkbia/Btg1/Dram1/Klf2/Rnf19b/Nr4a2/Dusp1/Trip10/Dnajb4/Nfkb1/Klf10/Fosb/Atf3/Fosl2/Klf6/Ccl5/Junb/Zfp36/Atp2b1/Ier3/Pmepa1/Dusp5/Bcl3/Tiparp/Slc2a3/Nr4a1/Icam1/Egr3/Bhlhe40/Phlda1/Cebpd/Ets2/Gch1/Maff/Traf1/Irs2/Cxcl1

## Sheet: Sheet1
GeneSet	NES	pvalue
HALLMARK_PANCREAS_BETA_CELLS	1.48547	0.0390428
HALLMARK_ADIPOGENESIS	1.31143	0.0450644
HALLMARK_KRAS_SIGNALING_DN	1.30872	0.0690827
HALLMARK_DNA_REPAIR	1.25729	0.0825083
HALLMARK_SPERMATOGENESIS	1.19404	0.167991
HALLMARK_MYC_TARGETS_V2	1.17467	0.226347
HALLMARK_G2M_CHECKPOINT	1.0983	0.289934
HALLMARK_MYC_TARGETS_V1	1.09276	0.27957
HALLMARK_OXIDATIVE_PHOSPHORYLATION	1.0742	0.325456
HALLMARK_FATTY_ACID_METABOLISM	1.05884	0.367325
HALLMARK_REACTIVE_OXYGEN_SPECIES_PATHWAY	1.04884	0.419829
HALLMARK_E2F_TARGETS	0.983308	0.52603
HALLMARK_APICAL_SURFACE	0.981456	0.509975
HALLMARK_MYOGENESIS	0.970394	0.564604
HALLMARK_ANGIOGENESIS	0.950631	0.552465
HALLMARK_MITOTIC_SPINDLE	0.916743	0.662309
HALLMARK_KRAS_SIGNALING_UP	0.888101	0.718818
HALLMARK_INTERFERON_ALPHA_RESPONSE	0.867323	0.712471
HALLMARK_XENOBIOTIC_METABOLISM	0.865465	0.758696
HALLMARK_CHOLESTEROL_HOMEOSTASIS	0.863553	0.716959
HALLMARK_HEDGEHOG_SIGNALING	0.847163	0.69962
HALLMARK_PROTEIN_SECRETION	0.823527	0.783599
HALLMARK_INTERFERON_GAMMA_RESPONSE	0.797055	0.862335
HALLMARK_INFLAMMATORY_RESPONSE	0.7689	0.882743
HALLMARK_IL2_STAT5_SIGNALING	0.765792	0.908397
HALLMARK_P53_PATHWAY	0.75898	0.913326
HALLMARK_ESTROGEN_RESPONSE_LATE	0.741376	0.928339
HALLMARK_GLYCOLYSIS	0.734182	0.937365
HALLMARK_UNFOLDED_PROTEIN_RESPONSE	0.698766	0.947548
HALLMARK_NOTCH_SIGNALING	0.543293	0.972938
HALLMARK_IL6_JAK_STAT3_SIGNALING	-0.719716	0.90303
HALLMARK_MTORC1_SIGNALING	-0.771837	0.985294
HALLMARK_PI3K_AKT_MTOR_SIGNALING	-0.784905	0.932773
HALLMARK_COAGULATION	-0.888802	0.739837
HALLMARK_PEROXISOME	-0.962447	0.52
HALLMARK_ESTROGEN_RESPONSE_EARLY	-0.997396	0.418605
HALLMARK_EPITHELIAL_MESENCHYMAL_TRANSITION	-1.06736	0.259031
HALLMARK_ALLOGRAFT_REJECTION	-1.07068	0.2688
HALLMARK_APICAL_JUNCTION	-1.16561	0.120904
HALLMARK_COMPLEMENT	-1.26915	0.0426807
HALLMARK_UV_RESPONSE_UP	-1.28291	0.0359709
HALLMARK_APOPTOSIS	-1.32061	0.0506001
HALLMARK_TGF_BETA_SIGNALING	-1.4211	0.042685
HALLMARK_UV_RESPONSE_DN	-1.43669	0.0135542
HALLMARK_BILE_ACID_METABOLISM	-1.55464	0.00674119
HALLMARK_ANDROGEN_RESPONSE	-1.62238	0.00353784
HALLMARK_WNT_BETA_CATENIN_SIGNALING	-1.62505	0.0102773
HALLMARK_HEME_METABOLISM	-1.84893	0.00013826
HALLMARK_HYPOXIA	-1.89305	5.04394e-05
HALLMARK_TNFA_SIGNALING_VIA_NFKB	-2.08807	1.65062e-06
