# Supplementary material for: Integrated Multi-Omics Analysis Reveals Immune and Metabolic Dysregulation in a Restraint Stress-Induced Depression Model
Source: Biomedicines. 2025 Sep 6;13(9):2183. doi: 10.3390/biomedicines13092183 (PMC12467129; doi:10.3390/biomedicines13092183)
Supplement: Supplementary file 1 [file biomedicines-13-02183-s001.zip › Table S3.xlsx]

## Sheet: NC-vs-Restraint.filter.annot
protein_id	NC-1	NC-2	NC-3	Restraint-1	Restraint-2	Restraint-3	NC_mean	Restraint_mean	R/C	log2(fc)	PValue	FDR	Symbol	Description	KEGG_A_class	KEGG_B_class	Pathway	K_ID	GO Component	GO Function	GO Process	TF_family
ENSMUSG00000004630	1183.75	1135.15	1159.45	2458.88	2507.58	2483.23	1159.45	2483.23	2.14173	1.09878	3.03607e-07	0.00109422	Pcp2	Purkinje cell protein 2 (L7) [Source:MGI Symbol;Acc:MGI:97508]	-	-	-	-	-	GO:0005085//guanyl-nucleotide exchange factor activity;GO:0005515//protein binding;GO:0030695//GTPase regulator activity	GO:0016056//rhodopsin mediated signaling pathway	--
ENSMUSG00000025578	0	0	0	25.9326	26.6788	27.425	0.01	26.6788	2667.88	11.3815	4.07329e-07	0.00109422	Cbx8	chromobox 8 [Source:MGI Symbol;Acc:MGI:1353589]	-	-	-	-	GO:0000785//chromatin;GO:0000792//heterochromatin;GO:0005634//nucleus;GO:0005654//nucleoplasm;GO:0005694//chromosome;GO:0031519//PcG protein complex;GO:0035102//PRC1 complex	GO:0003682//chromatin binding;GO:0003727//single-stranded RNA binding;GO:0005515//protein binding;GO:0035064//methylated histone binding;GO:0097027//ubiquitin-protein transferase activator activity	GO:0000122//negative regulation of transcription by RNA polymerase II;GO:0006325//chromatin organization;GO:0008284//positive regulation of cell population proliferation;GO:0031507//heterochromatin assembly;GO:0032967//positive regulation of collagen biosynthetic process;GO:0045739//positive regulation of DNA repair;GO:0070301//cellular response to hydrogen peroxide	--
ENSMUSG00000021280	10.4782	11.3652	10.9217	17.9971	18.1016	18.0493	10.9217	18.0493	1.65261	0.724745	1.01839e-05	0.0131598	Exoc3l4	exocyst complex component 3-like 4 [Source:MGI Symbol;Acc:MGI:1921363]	-	-	-	-	GO:0000145//exocyst	-	GO:0006887//exocytosis	--
ENSMUSG00000033405	0	0	0	10.5298	9.87144	9.21305	0.01	9.87144	987.144	9.94712	1.30635e-05	0.0131598	Nudt15	nudix hydrolase 15 [Source:MGI Symbol;Acc:MGI:2443366]	-	-	-	-	GO:0005829//cytosol	GO:0008413//8-oxo-7,8-dihydroguanosine triphosphate pyrophosphatase activity;GO:0016787//hydrolase activity;GO:0035539//8-oxo-7,8-dihydrodeoxyguanosine triphosphate pyrophosphatase activity;GO:0044715//8-oxo-dGDP phosphatase activity;GO:0046872//metal ion binding;GO:0047429//nucleoside-triphosphate diphosphatase activity	GO:0000278//mitotic cell cycle;GO:0000302//response to reactive oxygen species;GO:0006195//purine nucleotide catabolic process;GO:0006203//dGTP catabolic process;GO:0009217//purine deoxyribonucleoside triphosphate catabolic process;GO:0042178//xenobiotic catabolic process;GO:0042262//DNA protection;GO:0061136//regulation of proteasomal protein catabolic process;GO:1901292//nucleoside phosphate ca…	--
ENSMUSG00000060985	0	0	0	15.9378	15.5446	18.8107	0.01	16.7644	1676.44	10.7112	8.32064e-05	0.06096	Tdrd5	tudor domain containing 5 [Source:MGI Symbol;Acc:MGI:2684949]	-	-	-	-	GO:0005737//cytoplasm;GO:0033391//chromatoid body;GO:0043186//P granule;GO:0045202//synapse;GO:0071546//pi-body	GO:0003674//molecular_function	GO:0007281//germ cell development;GO:0007283//spermatogenesis;GO:0007286//spermatid development;GO:0030154//cell differentiation;GO:0030719//P granule organization;GO:0034587//piRNA metabolic process	--
ENSMUSG00000049804	0	0	0	16.6366	13.3222	14.9794	0.01	14.9794	1497.94	10.5488	9.72025e-05	0.0652796	Armcx4	armadillo repeat containing, X-linked 4 [Source:MGI Symbol;Acc:MGI:2147887]	-	-	-	-	GO:0005575//cellular_component;GO:0005741//mitochondrial outer membrane;GO:0016020//membrane	GO:0003674//molecular_function;GO:0005515//protein binding	GO:0008150//biological_process	--
ENSMUSG00000051802	0	0	0	11.232	8.85263	10.0423	0.01	10.0423	1004.23	9.97187	0.000127312	0.072277	Krtap19-5	keratin associated protein 19-5 [Source:MGI Symbol;Acc:MGI:1330295]	-	-	-	-	GO:0005882//intermediate filament	-	-	--
ENSMUSG00000014980	30.9501	23.1214	27.0358	53.3246	59.9164	56.2904	27.0358	56.5105	2.09021	1.06365	0.000568649	0.180959	Tsen15	tRNA splicing endonuclease subunit 15 [Source:MGI Symbol;Acc:MGI:1913887]	-	-	-	-	GO:0005634//nucleus	GO:0003676//nucleic acid binding	GO:0006388//tRNA splicing, via endonucleolytic cleavage and ligation;GO:0008033//tRNA processing	--
ENSMUSG00000020534	20.1794	16.6931	20.0296	35.7554	32.1682	33.9618	18.9674	33.9618	1.79054	0.840392	0.00062092	0.183944	Shmt1	serine hydroxymethyltransferase 1 (soluble) [Source:MGI Symbol;Acc:MGI:98299]	Metabolism;Metabolism;Metabolism;Metabolism;Metabolism;Metabolism;Human Diseases	Global and overview maps;Global and overview maps;Global and overview maps;Amino acid metabolism;Carbohydrate metabolism;Metabolism of cofactors and vitamins;Drug resistance: antineoplastic	ko01100//Metabolic pathways;ko01200//Carbon metabolism;ko01230//Biosynthesis of amino acids;ko00260//Glycine, serine and threonine metabolism;ko00630//Glyoxylate and dicarboxylate metabolism;ko00670//One carbon pool by folate;ko01523//Antifolate resistance	K00600;K00600;K00600;K00600;K00600;K00600;K00600	GO:0005634//nucleus;GO:0005654//nucleoplasm;GO:0005737//cytoplasm;GO:0005739//mitochondrion;GO:0005829//cytosol	GO:0000900//translation repressor activity, mRNA regulatory element binding;GO:0003824//catalytic activity;GO:0004372//glycine hydroxymethyltransferase activity;GO:0008270//zinc ion binding;GO:0008732//L-allo-threonine aldolase activity;GO:0016597//amino acid binding;GO:0016740//transferase activity;GO:0030170//pyridoxal phosphate binding;GO:0036094//small molecule binding;GO:0042802//identical p…	GO:0006231//dTMP biosynthetic process;GO:0006544//glycine metabolic process;GO:0006545//glycine biosynthetic process;GO:0006563//L-serine metabolic process;GO:0006565//L-serine catabolic process;GO:0006730//one-carbon metabolic process;GO:0009113//purine nucleobase biosynthetic process;GO:0017148//negative regulation of translation;GO:0019264//glycine biosynthetic process from serine;GO:0035999//…	--
ENSMUSG00000014867	96.1145	82.1795	78.2319	154.662	155.163	142.672	85.5086	150.832	1.76394	0.818802	0.000652278	0.183944	Surf4	surfeit gene 4 [Source:MGI Symbol;Acc:MGI:98445]	-	-	-	-	GO:0000139//Golgi membrane;GO:0005737//cytoplasm;GO:0005783//endoplasmic reticulum;GO:0005789//endoplasmic reticulum membrane;GO:0005793//endoplasmic reticulum-Golgi intermediate compartment;GO:0005794//Golgi apparatus;GO:0005829//cytosol;GO:0016020//membrane;GO:0031965//nuclear membrane;GO:0033116//endoplasmic reticulum-Golgi intermediate compartment membrane	GO:0005515//protein binding;GO:0038024//cargo receptor activity	GO:0006897//endocytosis;GO:0007030//Golgi organization;GO:0010638//positive regulation of organelle organization;GO:0015031//protein transport;GO:0032368//regulation of lipid transport;GO:0042953//lipoprotein transport;GO:0055088//lipid homeostasis	--
ENSMUSG00000020034	0	0	0	4.29841	2.98275	3.64058	0.01	3.64058	364.058	8.50803	0.000661914	0.183944	Tcp11l2	t-complex 11 (mouse) like 2 [Source:MGI Symbol;Acc:MGI:2444679]	-	-	-	-	GO:0005575//cellular_component;GO:0005737//cytoplasm;GO:0005856//cytoskeleton	GO:0003674//molecular_function	GO:0007165//signal transduction;GO:0014812//muscle cell migration	--
ENSMUSG00000030335	41.5893	35.8788	38.7341	71.9111	67.7662	62.9331	38.7341	67.5368	1.7436	0.802071	0.000722434	0.187809	Mrpl51	mitochondrial ribosomal protein L51 [Source:MGI Symbol;Acc:MGI:1913743]	-	-	-	-	GO:0005739//mitochondrion;GO:0005743//mitochondrial inner membrane;GO:0005761//mitochondrial ribosome;GO:0005762//mitochondrial large ribosomal subunit;GO:0005840//ribosome;GO:1990904//ribonucleoprotein complex	GO:0003735//structural constituent of ribosome	GO:0006412//translation;GO:0032543//mitochondrial translation	--
ENSMUSG00000036466	0	0	0	14.1078	21.2777	17.6928	0.01	17.6928	1769.28	10.7889	0.00102813	0.221952	Megf11	multiple EGF-like-domains 11 [Source:MGI Symbol;Acc:MGI:1920951]	-	-	-	-	GO:0005575//cellular_component;GO:0005886//plasma membrane;GO:0016020//membrane;GO:0016323//basolateral plasma membrane	GO:0003674//molecular_function;GO:0005044//scavenger receptor activity;GO:0005515//protein binding	GO:0006897//endocytosis;GO:0010842//retina layer formation;GO:0034109//homotypic cell-cell adhesion	--
ENSMUSG00000017466	0	0	0	11.1388	14.0698	17.0007	0.01	14.0698	1406.98	10.4584	0.00114292	0.221952	Timp2	tissue inhibitor of metalloproteinase 2 [Source:MGI Symbol;Acc:MGI:98753]	-	-	-	-	-	GO:0002020//protease binding;GO:0004857//enzyme inhibitor activity;GO:0005515//protein binding;GO:0008191//metalloendopeptidase inhibitor activity;GO:0008270//zinc ion binding;GO:0030414//peptidase inhibitor activity;GO:0046872//metal ion binding;GO:0140678//molecular function inhibitor activity	-	--
ENSMUSG00000036123	8.55254	10.1647	6.94035	16.2027	16.1812	16.192	8.55254	16.192	1.89323	0.920852	0.00120107	0.221952	Slc9a3	solute carrier family 9 (sodium/hydrogen exchanger), member 3 [Source:MGI Symbol;Acc:MGI:105064]	Organismal Systems;Organismal Systems;Organismal Systems;Organismal Systems	Digestive system;Digestive system;Digestive system;Excretory system	ko04976//Bile secretion;ko04974//Protein digestion and absorption;ko04978//Mineral absorption;ko04964//Proximal tubule bicarbonate reclamation	K12040;K12040;K12040;K12040	GO:0005768//endosome;GO:0005769//early endosome;GO:0005886//plasma membrane;GO:0005903//brush border;GO:0016020//membrane;GO:0016324//apical plasma membrane;GO:0031526//brush border membrane;GO:0031901//early endosome membrane;GO:0031982//vesicle;GO:0055038//recycling endosome membrane;GO:0070062//extracellular exosome	GO:0015297//antiporter activity;GO:0015385//sodium:proton antiporter activity;GO:0015386//potassium:proton antiporter activity;GO:0030165//PDZ domain binding;GO:0035091//phosphatidylinositol binding;GO:0042802//identical protein binding	GO:0002028//regulation of sodium ion transport;GO:0006811//ion transport;GO:0006812//cation transport;GO:0006814//sodium ion transport;GO:0006885//regulation of pH;GO:0006898//receptor-mediated endocytosis;GO:0051453//regulation of intracellular pH;GO:0055085//transmembrane transport;GO:0071805//potassium ion transmembrane transport;GO:0098719//sodium ion import across plasma membrane;GO:1902600/…	--
ENSMUSG00000070720	7.96558	0	0	23.3255	27.1543	25.2399	2.65519	25.2399	9.50586	3.24882	0.0014208	0.221952	Tmem200b	transmembrane protein 200B [Source:MGI Symbol;Acc:MGI:3646343]	-	-	-	-	GO:0005575//cellular_component;GO:0016020//membrane	GO:0003674//molecular_function	GO:0008150//biological_process	--
ENSMUSG00000036202	18.2095	21.9353	20.0724	30.1732	34.2364	32.2048	20.0724	32.2048	1.60443	0.682063	0.00158953	0.221952	Rif1	replication timing regulatory factor 1 [Source:MGI Symbol;Acc:MGI:1098622]	Cellular Processes	Cellular community - eukaryotes	ko04550//Signaling pathways regulating pluripotency of stem cells	K11138	GO:0000781//chromosome, telomeric region;GO:0000785//chromatin;GO:0000793//condensed chromosome;GO:0001939//female pronucleus;GO:0001940//male pronucleus;GO:0005634//nucleus;GO:0005654//nucleoplasm;GO:0005694//chromosome;GO:0005737//cytoplasm;GO:0005819//spindle;GO:0005856//cytoskeleton;GO:0005886//plasma membrane;GO:0031965//nuclear membrane;GO:0035861//site of double-strand break;GO:0051233//sp…	GO:0005515//protein binding	GO:0000122//negative regulation of transcription by RNA polymerase II;GO:0000723//telomere maintenance;GO:0006281//DNA repair;GO:0006974//cellular response to DNA damage stimulus;GO:0007049//cell cycle;GO:0031509//subtelomeric heterochromatin assembly;GO:0035019//somatic stem cell population maintenance;GO:0043247//telomere maintenance in response to DNA damage;GO:0045814//negative regulation of …	--
ENSMUSG00000069265	20.2656	17.635	15.0045	41.2415	36.4997	45.9055	17.635	41.2156	2.33714	1.22474	0.00162491	0.221952	H3c1	H3 clustered histone 1 [Source:MGI Symbol;Acc:MGI:2668828]	Human Diseases;Organismal Systems;Human Diseases;Human Diseases	Substance dependence;Immune system;Immune disease;Cancer: overview	ko05034//Alcoholism;ko04613//Neutrophil extracellular trap formation;ko05322//Systemic lupus erythematosus;ko05202//Transcriptional misregulation in cancer	K11253;K11253;K11253;K11253	GO:0000786//nucleosome;GO:0005634//nucleus;GO:0005654//nucleoplasm;GO:0005694//chromosome;GO:0032991//protein-containing complex	GO:0003677//DNA binding;GO:0005515//protein binding;GO:0030527//structural constituent of chromatin;GO:0046982//protein heterodimerization activity	GO:0006325//chromatin organization	--
ENSMUSG00000069267	20.2656	17.635	15.0045	41.2415	36.4997	45.9055	17.635	41.2156	2.33714	1.22474	0.00162491	0.221952	H3c2	H3 clustered histone 2 [Source:MGI Symbol;Acc:MGI:2448319]	Human Diseases;Organismal Systems;Human Diseases;Human Diseases	Substance dependence;Immune system;Immune disease;Cancer: overview	ko05034//Alcoholism;ko04613//Neutrophil extracellular trap formation;ko05322//Systemic lupus erythematosus;ko05202//Transcriptional misregulation in cancer	K11253;K11253;K11253;K11253	GO:0000785//chromatin;GO:0000786//nucleosome;GO:0005634//nucleus;GO:0005654//nucleoplasm;GO:0005694//chromosome;GO:0032991//protein-containing complex	GO:0003677//DNA binding;GO:0003682//chromatin binding;GO:0005515//protein binding;GO:0030527//structural constituent of chromatin;GO:0046982//protein heterodimerization activity	GO:0000122//negative regulation of transcription by RNA polymerase II;GO:0006325//chromatin organization;GO:0006334//nucleosome assembly;GO:0010467//gene expression;GO:0040029//regulation of gene expression, epigenetic	--
ENSMUSG00000069273	20.2656	17.635	15.0045	41.2415	36.4997	45.9055	17.635	41.2156	2.33714	1.22474	0.00162491	0.221952	H3c6	H3 clustered histone 6 [Source:MGI Symbol;Acc:MGI:2448326]	Human Diseases;Organismal Systems;Human Diseases;Human Diseases	Substance dependence;Immune system;Immune disease;Cancer: overview	ko05034//Alcoholism;ko04613//Neutrophil extracellular trap formation;ko05322//Systemic lupus erythematosus;ko05202//Transcriptional misregulation in cancer	K11253;K11253;K11253;K11253	GO:0000785//chromatin;GO:0000786//nucleosome;GO:0005634//nucleus;GO:0005654//nucleoplasm;GO:0005694//chromosome;GO:0032991//protein-containing complex	GO:0003677//DNA binding;GO:0003682//chromatin binding;GO:0005515//protein binding;GO:0030527//structural constituent of chromatin;GO:0046982//protein heterodimerization activity	GO:0000122//negative regulation of transcription by RNA polymerase II;GO:0006325//chromatin organization;GO:0006334//nucleosome assembly;GO:0010467//gene expression;GO:0040029//regulation of gene expression, epigenetic	--
ENSMUSG00000069310	20.2656	17.635	15.0045	41.2415	36.4997	45.9055	17.635	41.2156	2.33714	1.22474	0.00162491	0.221952	H3c3	H3 clustered histone 3 [Source:MGI Symbol;Acc:MGI:2448320]	Human Diseases;Organismal Systems;Human Diseases;Human Diseases	Substance dependence;Immune system;Immune disease;Cancer: overview	ko05034//Alcoholism;ko04613//Neutrophil extracellular trap formation;ko05322//Systemic lupus erythematosus;ko05202//Transcriptional misregulation in cancer	K11253;K11253;K11253;K11253	GO:0000785//chromatin;GO:0000786//nucleosome;GO:0005634//nucleus;GO:0005654//nucleoplasm;GO:0005694//chromosome;GO:0032991//protein-containing complex	GO:0003677//DNA binding;GO:0003682//chromatin binding;GO:0005515//protein binding;GO:0030527//structural constituent of chromatin;GO:0046982//protein heterodimerization activity	GO:0000122//negative regulation of transcription by RNA polymerase II;GO:0006325//chromatin organization;GO:0006334//nucleosome assembly;GO:0010467//gene expression;GO:0040029//regulation of gene expression, epigenetic	--
ENSMUSG00000074403	20.2656	17.635	15.0045	41.2415	36.4997	45.9055	17.635	41.2156	2.33714	1.22474	0.00162491	0.221952	H3c13	H3 clustered histone 13 [Source:MGI Symbol;Acc:MGI:2448351]	Human Diseases;Organismal Systems;Human Diseases;Human Diseases	Substance dependence;Immune system;Immune disease;Cancer: overview	ko05034//Alcoholism;ko04613//Neutrophil extracellular trap formation;ko05322//Systemic lupus erythematosus;ko05202//Transcriptional misregulation in cancer	K11253;K11253;K11253;K11253	GO:0000785//chromatin;GO:0000786//nucleosome;GO:0005634//nucleus;GO:0005654//nucleoplasm;GO:0005694//chromosome;GO:0032991//protein-containing complex	GO:0003677//DNA binding;GO:0003682//chromatin binding;GO:0005515//protein binding;GO:0030527//structural constituent of chromatin;GO:0046982//protein heterodimerization activity	GO:0000122//negative regulation of transcription by RNA polymerase II;GO:0006325//chromatin organization;GO:0006334//nucleosome assembly;GO:0010467//gene expression;GO:0040029//regulation of gene expression, epigenetic	--
ENSMUSG00000081058	20.2656	17.635	15.0045	41.2415	36.4997	45.9055	17.635	41.2156	2.33714	1.22474	0.00162491	0.221952	H3c15	H3 clustered histone 15 [Source:MGI Symbol;Acc:MGI:2448357]	Human Diseases;Organismal Systems;Human Diseases;Human Diseases	Substance dependence;Immune system;Immune disease;Cancer: overview	ko05034//Alcoholism;ko04613//Neutrophil extracellular trap formation;ko05322//Systemic lupus erythematosus;ko05202//Transcriptional misregulation in cancer	K11253;K11253;K11253;K11253	GO:0000785//chromatin;GO:0000786//nucleosome;GO:0005634//nucleus;GO:0005654//nucleoplasm;GO:0005694//chromosome;GO:0032991//protein-containing complex	GO:0003677//DNA binding;GO:0003682//chromatin binding;GO:0005515//protein binding;GO:0030527//structural constituent of chromatin;GO:0046982//protein heterodimerization activity	GO:0000122//negative regulation of transcription by RNA polymerase II;GO:0006325//chromatin organization;GO:0006334//nucleosome assembly;GO:0010467//gene expression;GO:0040029//regulation of gene expression, epigenetic	--
ENSMUSG00000093769	20.2656	17.635	15.0045	41.2415	36.4997	45.9055	17.635	41.2156	2.33714	1.22474	0.00162491	0.221952	H3c14	H3 clustered histone 14 [Source:MGI Symbol;Acc:MGI:2448355]	Human Diseases;Organismal Systems;Human Diseases;Human Diseases	Substance dependence;Immune system;Immune disease;Cancer: overview	ko05034//Alcoholism;ko04613//Neutrophil extracellular trap formation;ko05322//Systemic lupus erythematosus;ko05202//Transcriptional misregulation in cancer	K11253;K11253;K11253;K11253	GO:0000785//chromatin;GO:0000786//nucleosome;GO:0005634//nucleus;GO:0005654//nucleoplasm;GO:0005694//chromosome;GO:0032991//protein-containing complex	GO:0003677//DNA binding;GO:0003682//chromatin binding;GO:0005515//protein binding;GO:0030527//structural constituent of chromatin;GO:0046982//protein heterodimerization activity	GO:0000122//negative regulation of transcription by RNA polymerase II;GO:0006325//chromatin organization;GO:0006334//nucleosome assembly;GO:0010467//gene expression;GO:0040029//regulation of gene expression, epigenetic	--
ENSMUSG00000099517	20.2656	17.635	15.0045	41.2415	36.4997	45.9055	17.635	41.2156	2.33714	1.22474	0.00162491	0.221952	H3c8	H3 clustered histone 8 [Source:MGI Symbol;Acc:MGI:2145541]	Human Diseases;Organismal Systems;Human Diseases;Human Diseases	Substance dependence;Immune system;Immune disease;Cancer: overview	ko05034//Alcoholism;ko04613//Neutrophil extracellular trap formation;ko05322//Systemic lupus erythematosus;ko05202//Transcriptional misregulation in cancer	K11253;K11253;K11253;K11253	GO:0000786//nucleosome;GO:0005634//nucleus;GO:0005654//nucleoplasm;GO:0005694//chromosome;GO:0032991//protein-containing complex	GO:0003677//DNA binding;GO:0005515//protein binding;GO:0030527//structural constituent of chromatin;GO:0046982//protein heterodimerization activity	GO:0006325//chromatin organization	--
ENSMUSG00000099583	20.2656	17.635	15.0045	41.2415	36.4997	45.9055	17.635	41.2156	2.33714	1.22474	0.00162491	0.221952	H3c4	H3 clustered histone 4 [Source:MGI Symbol;Acc:MGI:2448322]	Human Diseases;Organismal Systems;Human Diseases;Human Diseases	Substance dependence;Immune system;Immune disease;Cancer: overview	ko05034//Alcoholism;ko04613//Neutrophil extracellular trap formation;ko05322//Systemic lupus erythematosus;ko05202//Transcriptional misregulation in cancer	K11253;K11253;K11253;K11253	GO:0000785//chromatin;GO:0000786//nucleosome;GO:0005634//nucleus;GO:0005654//nucleoplasm;GO:0005694//chromosome;GO:0032991//protein-containing complex	GO:0003677//DNA binding;GO:0003682//chromatin binding;GO:0005515//protein binding;GO:0030527//structural constituent of chromatin;GO:0046982//protein heterodimerization activity	GO:0000122//negative regulation of transcription by RNA polymerase II;GO:0006325//chromatin organization;GO:0006334//nucleosome assembly;GO:0010467//gene expression;GO:0040029//regulation of gene expression, epigenetic	--
ENSMUSG00000100210	20.2656	17.635	15.0045	41.2415	36.4997	45.9055	17.635	41.2156	2.33714	1.22474	0.00162491	0.221952	H3c7	H3 clustered histone 7 [Source:MGI Symbol;Acc:MGI:2448329]	Human Diseases;Organismal Systems;Human Diseases;Human Diseases	Substance dependence;Immune system;Immune disease;Cancer: overview	ko05034//Alcoholism;ko04613//Neutrophil extracellular trap formation;ko05322//Systemic lupus erythematosus;ko05202//Transcriptional misregulation in cancer	K11253;K11253;K11253;K11253	GO:0000785//chromatin;GO:0000786//nucleosome;GO:0005634//nucleus;GO:0005654//nucleoplasm;GO:0005694//chromosome;GO:0032991//protein-containing complex	GO:0003677//DNA binding;GO:0003682//chromatin binding;GO:0005515//protein binding;GO:0030527//structural constituent of chromatin;GO:0046982//protein heterodimerization activity	GO:0000122//negative regulation of transcription by RNA polymerase II;GO:0006325//chromatin organization;GO:0006334//nucleosome assembly;GO:0010467//gene expression;GO:0040029//regulation of gene expression, epigenetic	--
ENSMUSG00000101355	20.2656	17.635	15.0045	41.2415	36.4997	45.9055	17.635	41.2156	2.33714	1.22474	0.00162491	0.221952	H3c10	H3 clustered histone 10 [Source:MGI Symbol;Acc:MGI:2448349]	Human Diseases;Organismal Systems;Human Diseases;Human Diseases	Substance dependence;Immune system;Immune disease;Cancer: overview	ko05034//Alcoholism;ko04613//Neutrophil extracellular trap formation;ko05322//Systemic lupus erythematosus;ko05202//Transcriptional misregulation in cancer	K11253;K11253;K11253;K11253	GO:0000786//nucleosome;GO:0005634//nucleus;GO:0005654//nucleoplasm;GO:0005694//chromosome;GO:0032991//protein-containing complex	GO:0003677//DNA binding;GO:0005515//protein binding;GO:0030527//structural constituent of chromatin;GO:0046982//protein heterodimerization activity	GO:0006325//chromatin organization	--
ENSMUSG00000101972	20.2656	17.635	15.0045	41.2415	36.4997	45.9055	17.635	41.2156	2.33714	1.22474	0.00162491	0.221952	H3c11	H3 clustered histone 11 [Source:MGI Symbol;Acc:MGI:2448350]	Human Diseases;Organismal Systems;Human Diseases;Human Diseases	Substance dependence;Immune system;Immune disease;Cancer: overview	ko05034//Alcoholism;ko04613//Neutrophil extracellular trap formation;ko05322//Systemic lupus erythematosus;ko05202//Transcriptional misregulation in cancer	K11253;K11253;K11253;K11253	GO:0000786//nucleosome;GO:0005634//nucleus;GO:0005654//nucleoplasm;GO:0005694//chromosome;GO:0032991//protein-containing complex	GO:0003677//DNA binding;GO:0005515//protein binding;GO:0030527//structural constituent of chromatin;GO:0046982//protein heterodimerization activity	GO:0006325//chromatin organization	--
ENSMUSG00000026175	350.552	304.703	325.657	504.309	582.902	606.688	326.971	564.633	1.72686	0.788153	0.0021206	0.237343	Vil1	villin 1 [Source:MGI Symbol;Acc:MGI:98930]	-	-	-	-	GO:0001726//ruffle;GO:0005737//cytoplasm;GO:0005856//cytoskeleton;GO:0005886//plasma membrane;GO:0005902//microvillus;GO:0005903//brush border;GO:0015629//actin cytoskeleton;GO:0030027//lamellipodium;GO:0030175//filopodium;GO:0032432//actin filament bundle;GO:0032433//filopodium tip;GO:0042995//cell projection	GO:0003779//actin binding;GO:0005509//calcium ion binding;GO:0005515//protein binding;GO:0005546//phosphatidylinositol-4,5-bisphosphate binding;GO:0035727//lysophosphatidic acid binding;GO:0042802//identical protein binding;GO:0042803//protein homodimerization activity;GO:0043027//cysteine-type endopeptidase inhibitor activity involved in apoptotic process;GO:0046872//metal ion binding;GO:0051015…	GO:0001951//intestinal D-glucose absorption;GO:0006915//apoptotic process;GO:0007010//cytoskeleton organization;GO:0007173//epidermal growth factor receptor signaling pathway;GO:0008154//actin polymerization or depolymerization;GO:0008360//regulation of cell shape;GO:0009617//response to bacterium;GO:0010634//positive regulation of epithelial cell migration;GO:0030041//actin filament polymerizati…	--
ENSMUSG00000034681	55.0807	54.3368	48.1447	90.6129	95.0224	79.4217	52.5207	88.3523	1.68224	0.750382	0.00222211	0.242	Rnps1	RNA binding protein with serine rich domain 1 [Source:MGI Symbol;Acc:MGI:97960]	Genetic Information Processing;Genetic Information Processing	Translation;Translation	ko03013//Nucleocytoplasmic transport;ko03015//mRNA surveillance pathway	K14325;K14325	GO:0005634//nucleus;GO:0005654//nucleoplasm;GO:0005737//cytoplasm;GO:0016607//nuclear speck;GO:0061574//ASAP complex	GO:0003676//nucleic acid binding;GO:0003723//RNA binding;GO:0003730//mRNA 3'-UTR binding	GO:0000184//nuclear-transcribed mRNA catabolic process, nonsense-mediated decay;GO:0000381//regulation of alternative mRNA splicing, via spliceosome;GO:0000398//mRNA splicing, via spliceosome;GO:0006397//mRNA processing;GO:0008380//RNA splicing;GO:0043065//positive regulation of apoptotic process;GO:0048025//negative regulation of mRNA splicing, via spliceosome	--
ENSMUSG00000033998	31.8726	24.7866	20.7746	52.0695	63.892	57.9808	25.8113	57.9808	2.24634	1.16757	0.00240124	0.249572	Kcnk1	potassium channel, subfamily K, member 1 [Source:MGI Symbol;Acc:MGI:109322]	-	-	-	-	GO:0005768//endosome;GO:0005886//plasma membrane;GO:0016020//membrane;GO:0016324//apical plasma membrane;GO:0030425//dendrite;GO:0031410//cytoplasmic vesicle;GO:0031526//brush border membrane;GO:0031982//vesicle;GO:0034705//potassium channel complex;GO:0042995//cell projection;GO:0043204//perikaryon;GO:0043231//intracellular membrane-bounded organelle;GO:0045202//synapse;GO:0055037//recycling end…	GO:0005242//inward rectifier potassium channel activity;GO:0005267//potassium channel activity;GO:0005272//sodium channel activity;GO:0015271//outward rectifier potassium channel activity;GO:0022841//potassium ion leak channel activity;GO:0042802//identical protein binding	GO:0006811//ion transport;GO:0006813//potassium ion transport;GO:0030322//stabilization of membrane potential;GO:0034220//ion transmembrane transport;GO:0035094//response to nicotine;GO:0035725//sodium ion transmembrane transport;GO:0060075//regulation of resting membrane potential;GO:0071805//potassium ion transmembrane transport	--
ENSMUSG00000072640	24.7672	23.0837	24.7112	38.6422	41.0981	34.4113	24.1873	38.0505	1.57316	0.653663	0.00240181	0.249572	Lyrm9	LYR motif containing 9 [Source:MGI Symbol;Acc:MGI:1913524]	-	-	-	-	GO:0005575//cellular_component	GO:0003674//molecular_function	GO:0008150//biological_process	--
ENSMUSG00000040380	134.197	86.797	110.497	223.118	275.697	249.407	110.497	249.407	2.25714	1.1745	0.00244648	0.249572	Cbln3	cerebellin 3 precursor protein [Source:MGI Symbol;Acc:MGI:1889286]	-	-	-	-	GO:0005576//extracellular region;GO:0005615//extracellular space;GO:0005783//endoplasmic reticulum;GO:0005794//Golgi apparatus;GO:0045202//synapse	GO:0005515//protein binding	GO:0099558//maintenance of synapse structure	--
ENSMUSG00000041997	0	0	0	26.8109	15.82	21.3851	0.01	21.3387	2133.87	11.0593	0.00254597	0.251497	Tlk1	tousled-like kinase 1 [Source:MGI Symbol;Acc:MGI:2441683]	-	-	-	-	GO:0005634//nucleus;GO:0005654//nucleoplasm	GO:0000166//nucleotide binding;GO:0004672//protein kinase activity;GO:0004674//protein serine/threonine kinase activity;GO:0005524//ATP binding;GO:0016301//kinase activity;GO:0016740//transferase activity;GO:0106310//protein serine kinase activity	GO:0006325//chromatin organization;GO:0006468//protein phosphorylation;GO:0006886//intracellular protein transport;GO:0006974//cellular response to DNA damage stimulus;GO:0007049//cell cycle;GO:0007059//chromosome segregation;GO:0016310//phosphorylation;GO:0035556//intracellular signal transduction;GO:1902275//regulation of chromatin organization	--
ENSMUSG00000027076	718.799	691.853	651.048	1053.29	965.964	1142.41	687.233	1053.89	1.53353	0.616853	0.00256228	0.251497	Timm10	translocase of inner mitochondrial membrane 10 [Source:MGI Symbol;Acc:MGI:1353429]	-	-	-	-	GO:0005739//mitochondrion;GO:0005743//mitochondrial inner membrane;GO:0005758//mitochondrial intermembrane space;GO:0016020//membrane;GO:0042719//mitochondrial intermembrane space protein transporter complex;GO:0042721//TIM22 mitochondrial import inner membrane insertion complex	GO:0032977//membrane insertase activity;GO:0042803//protein homodimerization activity;GO:0046872//metal ion binding;GO:0051087//chaperone binding	GO:0015031//protein transport;GO:0045039//protein insertion into mitochondrial inner membrane	--
ENSMUSG00000020354	0	0	0	10.5711	6.21287	8.39198	0.01	8.39198	839.198	9.71287	0.00262508	0.251851	Sgcd	sarcoglycan, delta (dystrophin-associated glycoprotein) [Source:MGI Symbol;Acc:MGI:1346525]	Human Diseases;Human Diseases;Human Diseases;Human Diseases	Cardiovascular disease;Cardiovascular disease;Cardiovascular disease;Cardiovascular disease	ko05414//Dilated cardiomyopathy;ko05410//Hypertrophic cardiomyopathy;ko05412//Arrhythmogenic right ventricular cardiomyopathy;ko05416//Viral myocarditis	K12563;K12563;K12563;K12563	GO:0005737//cytoplasm;GO:0005856//cytoskeleton;GO:0005886//plasma membrane;GO:0016010//dystrophin-associated glycoprotein complex;GO:0016011//dystroglycan complex;GO:0016012//sarcoglycan complex;GO:0016020//membrane;GO:0016529//sarcoplasmic reticulum;GO:0042383//sarcolemma	GO:0005515//protein binding	GO:0003015//heart process;GO:0019722//calcium-mediated signaling;GO:0031503//protein-containing complex localization;GO:0048738//cardiac muscle tissue development;GO:0055013//cardiac muscle cell development;GO:0055074//calcium ion homeostasis;GO:0060047//heart contraction;GO:0060048//cardiac muscle contraction;GO:0060977//coronary vasculature morphogenesis;GO:0061024//membrane organization;GO:008…	--
ENSMUSG00000031297	0	0	0	16.8969	28.3849	20.561	0.01	21.9476	2194.76	11.0998	0.00292648	0.269709	Slc7a3	solute carrier family 7 (cationic amino acid transporter, y+ system), member 3 [Source:MGI Symbol;Acc:MGI:1100521]	-	-	-	-	GO:0005886//plasma membrane;GO:0016020//membrane	GO:0000064//L-ornithine transmembrane transporter activity;GO:0015174//basic amino acid transmembrane transporter activity;GO:0015189//L-lysine transmembrane transporter activity;GO:0022857//transmembrane transporter activity;GO:0061459//L-arginine transmembrane transporter activity	GO:0006865//amino acid transport;GO:0015819//lysine transport;GO:0015822//ornithine transport;GO:0032006//regulation of TOR signaling;GO:0055085//transmembrane transport;GO:0097638//L-arginine import across plasma membrane;GO:0097639//L-lysine import across plasma membrane;GO:0097640//L-ornithine import across plasma membrane;GO:1903352//L-ornithine transmembrane transport;GO:1903401//L-lysine tr…	--
ENSMUSG00000045613	5.99091	5.34827	4.70564	7.76977	8.19667	8.62357	5.34827	8.19667	1.53258	0.615965	0.00307032	0.269709	Chrm2	cholinergic receptor, muscarinic 2, cardiac [Source:MGI Symbol;Acc:MGI:88397]	Environmental Information Processing;Cellular Processes;Environmental Information Processing;Environmental Information Processing;Environmental Information Processing;Organismal Systems	Signal transduction;Cell motility;Signal transduction;Signal transduction;Signaling molecules and interaction;Nervous system	ko04151//PI3K-Akt signaling pathway;ko04810//Regulation of actin cytoskeleton;ko04024//cAMP signaling pathway;ko04020//Calcium signaling pathway;ko04080//Neuroactive ligand-receptor interaction;ko04725//Cholinergic synapse	K04130;K04130;K04130;K04130;K04130;K04130	GO:0005886//plasma membrane;GO:0016020//membrane;GO:0030425//dendrite;GO:0032279//asymmetric synapse;GO:0032280//symmetric synapse;GO:0042734//presynaptic membrane;GO:0043025//neuronal cell body;GO:0043679//axon terminus;GO:0045202//synapse;GO:0045211//postsynaptic membrane;GO:0098978//glutamatergic synapse;GO:0098981//cholinergic synapse	GO:0004930//G protein-coupled receptor activity;GO:0004993//G protein-coupled serotonin receptor activity;GO:0016907//G protein-coupled acetylcholine receptor activity;GO:1990763//arrestin family protein binding	GO:0006940//regulation of smooth muscle contraction;GO:0007165//signal transduction;GO:0007186//G protein-coupled receptor signaling pathway;GO:0007187//G protein-coupled receptor signaling pathway, coupled to cyclic nucleotide second messenger;GO:0007197//adenylate cyclase-inhibiting G protein-coupled acetylcholine receptor signaling pathway;GO:0007213//G protein-coupled acetylcholine receptor s…	--
ENSMUSG00000024121	97.0365	71.2711	62.116	144.462	153.48	168.764	76.8079	155.569	2.02542	1.01822	0.00337203	0.279845	Atp6v0c	ATPase, H+ transporting, lysosomal V0 subunit C [Source:MGI Symbol;Acc:MGI:88116]	Metabolism;Human Diseases;Metabolism;Cellular Processes;Cellular Processes;Human Diseases;Organismal Systems;Human Diseases;Organismal Systems	Global and overview maps;Infectious disease: viral;Energy metabolism;Transport and catabolism;Transport and catabolism;Infectious disease: bacterial;Nervous system;Immune disease;Excretory system	ko01100//Metabolic pathways;ko05165//Human papillomavirus infection;ko00190//Oxidative phosphorylation;ko04142//Lysosome;ko04145//Phagosome;ko05152//Tuberculosis;ko04721//Synaptic vesicle cycle;ko05323//Rheumatoid arthritis;ko04966//Collecting duct acid secretion	K02155;K02155;K02155;K02155;K02155;K02155;K02155;K02155;K02155	GO:0000220//vacuolar proton-transporting V-type ATPase, V0 domain;GO:0005773//vacuole;GO:0005774//vacuolar membrane;GO:0008021//synaptic vesicle;GO:0016020//membrane;GO:0016471//vacuolar proton-transporting V-type ATPase complex;GO:0030665//clathrin-coated vesicle membrane;GO:0030672//synaptic vesicle membrane;GO:0031410//cytoplasmic vesicle;GO:0033176//proton-transporting V-type ATPase complex;G…	GO:0005515//protein binding;GO:0008553//P-type proton-exporting transporter activity;GO:0015078//proton transmembrane transporter activity;GO:0031625//ubiquitin protein ligase binding;GO:0046961//proton-transporting ATPase activity, rotational mechanism	GO:0006811//ion transport;GO:0007035//vacuolar acidification;GO:0007042//lysosomal lumen acidification;GO:0030177//positive regulation of Wnt signaling pathway;GO:0070374//positive regulation of ERK1 and ERK2 cascade;GO:1902600//proton transmembrane transport;GO:1904093//negative regulation of autophagic cell death	--
ENSMUSG00000055553	7161.31	6428.96	4313.75	11666.9	13690.2	14368.1	5968.01	13241.7	2.21878	1.14977	0.00349175	0.279845	Kxd1	KxDL motif containing 1 [Source:MGI Symbol;Acc:MGI:1922870]	-	-	-	-	GO:0005634//nucleus;GO:0005737//cytoplasm;GO:0005764//lysosome;GO:0005765//lysosomal membrane;GO:0005829//cytosol;GO:0005840//ribosome;GO:0016020//membrane;GO:0031083//BLOC-1 complex;GO:0098574//cytoplasmic side of lysosomal membrane;GO:0099078//BORC complex;GO:1990904//ribonucleoprotein complex	GO:0003735//structural constituent of ribosome;GO:0005515//protein binding	GO:0006412//translation;GO:0016192//vesicle-mediated transport;GO:0032418//lysosome localization;GO:0051036//regulation of endosome size;GO:0062196//regulation of lysosome size;GO:0072384//organelle transport along microtubule	--
ENSMUSG00000022469	10.4366	12.9734	9.82031	17.8832	16.9489	18.8174	11.0768	17.8832	1.61447	0.691064	0.00353022	0.279845	Rapgef3	Rap guanine nucleotide exchange factor (GEF) 3 [Source:MGI Symbol;Acc:MGI:2441741]	Environmental Information Processing;Environmental Information Processing;Environmental Information Processing;Organismal Systems;Organismal Systems;Organismal Systems;Organismal Systems	Signal transduction;Signal transduction;Signal transduction;Circulatory system;Immune system;Nervous system;Nervous system	ko04024//cAMP signaling pathway;ko04015//Rap1 signaling pathway;ko04072//Phospholipase D signaling pathway;ko04261//Adrenergic signaling in cardiomyocytes;ko04670//Leukocyte transendothelial migration;ko04726//Serotonergic synapse;ko04720//Long-term potentiation	K08014;K08014;K08014;K08014;K08014;K08014;K08014	GO:0005737//cytoplasm;GO:0005886//plasma membrane;GO:0005902//microvillus;GO:0009925//basal plasma membrane;GO:0016020//membrane;GO:0030027//lamellipodium;GO:0030175//filopodium;GO:0030426//growth cone;GO:0030864//cortical actin cytoskeleton;GO:0031526//brush border membrane;GO:0043025//neuronal cell body;GO:0043679//axon terminus;GO:0045177//apical part of cell;GO:0048471//perinuclear region of …	GO:0000166//nucleotide binding;GO:0005085//guanyl-nucleotide exchange factor activity;GO:0005515//protein binding;GO:0019904//protein domain specific binding;GO:0030552//cAMP binding;GO:0044325//transmembrane transporter binding	GO:0001525//angiogenesis;GO:0001934//positive regulation of protein phosphorylation;GO:0007264//small GTPase mediated signal transduction;GO:0007265//Ras protein signal transduction;GO:0008306//associative learning;GO:0010667//negative regulation of cardiac muscle cell apoptotic process;GO:0014911//positive regulation of smooth muscle cell migration;GO:0032486//Rap protein signal transduction;GO:…	--
ENSMUSG00000006392	7.4469	10.2194	7.9911	17.5832	16.5124	14.4003	8.55247	16.1653	1.89013	0.918486	0.00381144	0.294185	Med8	mediator complex subunit 8 [Source:MGI Symbol;Acc:MGI:1915269]	-	-	-	-	GO:0005634//nucleus;GO:0005654//nucleoplasm;GO:0016592//mediator complex;GO:0070847//core mediator complex	GO:0000978//RNA polymerase II cis-regulatory region sequence-specific DNA binding;GO:0003712//transcription coregulator activity;GO:0005515//protein binding	GO:0006357//regulation of transcription by RNA polymerase II;GO:0016567//protein ubiquitination;GO:0032968//positive regulation of transcription elongation from RNA polymerase II promoter;GO:0051123//RNA polymerase II preinitiation complex assembly;GO:0060261//positive regulation of transcription initiation from RNA polymerase II promoter	--
ENSMUSG00000028538	0	0	0	20.1063	25.9052	14.3075	0.01	20.1063	2010.63	10.9734	0.00386941	0.294185	St3gal3	ST3 beta-galactoside alpha-2,3-sialyltransferase 3 [Source:MGI Symbol;Acc:MGI:1316659]	Metabolism;Metabolism;Metabolism;Metabolism;Metabolism;Metabolism	Global and overview maps;Glycan biosynthesis and metabolism;Glycan biosynthesis and metabolism;Glycan biosynthesis and metabolism;Glycan biosynthesis and metabolism;Glycan biosynthesis and metabolism	ko01100//Metabolic pathways;ko00513//Various types of N-glycan biosynthesis;ko00514//Other types of O-glycan biosynthesis;ko00515//Mannose type O-glycan biosynthesis;ko00601//Glycosphingolipid biosynthesis - lacto and neolacto series;ko00533//Glycosaminoglycan biosynthesis - keratan sulfate	K00781;K00781;K00781;K00781;K00781;K00781	GO:0005794//Golgi apparatus;GO:0016020//membrane;GO:0032580//Golgi cisterna membrane	GO:0003836//beta-galactoside (CMP) alpha-2,3-sialyltransferase activity;GO:0008373//sialyltransferase activity;GO:0016740//transferase activity;GO:0016757//glycosyltransferase activity	GO:0006486//protein glycosylation;GO:0010706//ganglioside biosynthetic process via lactosylceramide	--
ENSMUSG00000057715	24.2734	26.8783	27.5607	44.1242	36.3868	43.0234	26.2375	41.1781	1.56944	0.650251	0.00464814	0.327891	A830018L16Rik	RIKEN cDNA A830018L16 gene [Source:MGI Symbol;Acc:MGI:2444149]	-	-	-	-	GO:0005575//cellular_component	GO:0003674//molecular_function	GO:0008150//biological_process	--
ENSMUSG00000034889	8.90749	7.31977	9.32776	17.1401	14.0615	14.0851	8.51834	15.0956	1.77213	0.825481	0.00525345	0.344208	Cactin	cactin, spliceosome C complex subunit [Source:MGI Symbol;Acc:MGI:1917562]	-	-	-	-	GO:0005634//nucleus;GO:0005654//nucleoplasm;GO:0005681//spliceosomal complex;GO:0005737//cytoplasm;GO:0005829//cytosol;GO:0016607//nuclear speck;GO:0071013//catalytic step 2 spliceosome	GO:0005515//protein binding	GO:0000398//mRNA splicing, via spliceosome;GO:0001933//negative regulation of protein phosphorylation;GO:0002376//immune system process;GO:0006397//mRNA processing;GO:0008380//RNA splicing;GO:0031665//negative regulation of lipopolysaccharide-mediated signaling pathway;GO:0032088//negative regulation of NF-kappaB transcription factor activity;GO:0032688//negative regulation of interferon-beta pro…	--
ENSMUSG00000023959	6.88276	12.7941	6.84917	19.1748	23.1275	21.1512	8.84201	21.1512	2.39212	1.25829	0.00571354	0.371334	Clic5	chloride intracellular channel 5 [Source:MGI Symbol;Acc:MGI:1917912]	-	-	-	-	GO:0005737//cytoplasm;GO:0005739//mitochondrion;GO:0005794//Golgi apparatus;GO:0005813//centrosome;GO:0005856//cytoskeleton;GO:0005886//plasma membrane;GO:0005938//cell cortex;GO:0015629//actin cytoskeleton;GO:0016020//membrane;GO:0016324//apical plasma membrane;GO:0032420//stereocilium;GO:0032421//stereocilium bundle;GO:0034702//ion channel complex;GO:0034707//chloride channel complex	GO:0005254//chloride channel activity	GO:0002021//response to dietary excess;GO:0002024//diet induced thermogenesis;GO:0006811//ion transport;GO:0006821//chloride transport;GO:0007601//visual perception;GO:0007605//sensory perception of sound;GO:0008104//protein localization;GO:0034220//ion transmembrane transport;GO:0050885//neuromuscular process controlling balance;GO:0050896//response to stimulus;GO:0060088//auditory receptor cell…	--
ENSMUSG00000048782	60.9375	65.1798	44.1641	89.4594	92.3281	95.1969	56.7604	92.3281	1.62663	0.701885	0.005817	0.375034	Insc	INSC spindle orientation adaptor protein [Source:MGI Symbol;Acc:MGI:1917942]	-	-	-	-	GO:0005737//cytoplasm;GO:0005886//plasma membrane;GO:0005938//cell cortex;GO:0032991//protein-containing complex;GO:0045179//apical cortex	GO:0005515//protein binding;GO:0008093//cytoskeletal anchor activity;GO:0019904//protein domain specific binding;GO:0030674//protein-macromolecule adaptor activity	GO:0000132//establishment of mitotic spindle orientation;GO:0007399//nervous system development;GO:0008356//asymmetric cell division;GO:0009786//regulation of asymmetric cell division;GO:0030154//cell differentiation;GO:0031647//regulation of protein stability;GO:0045176//apical protein localization	--
ENSMUSG00000027011	75.3344	86.9431	108.819	139.795	148.145	144.943	90.3656	144.294	1.59678	0.675166	0.00595567	0.380926	Ube2e3	ubiquitin-conjugating enzyme E2E 3 [Source:MGI Symbol;Acc:MGI:107412]	Genetic Information Processing	Folding, sorting and degradation	ko04120//Ubiquitin mediated proteolysis	K20217	GO:0005634//nucleus;GO:0005737//cytoplasm	GO:0000166//nucleotide binding;GO:0004842//ubiquitin-protein transferase activity;GO:0005515//protein binding;GO:0005524//ATP binding;GO:0016740//transferase activity;GO:0061631//ubiquitin conjugating enzyme activity	GO:0016567//protein ubiquitination;GO:0070534//protein K63-linked ubiquitination;GO:0070936//protein K48-linked ubiquitination;GO:0070979//protein K11-linked ubiquitination	--
ENSMUSG00000079509	14.8608	9.91185	12.3863	23.2839	19.7975	21.5407	12.3863	21.5407	1.73907	0.798317	0.00634727	0.397655	Zfx	zinc finger protein X-linked [Source:MGI Symbol;Acc:MGI:99211]	-	-	-	-	GO:0000785//chromatin;GO:0005634//nucleus;GO:0005654//nucleoplasm;GO:0005694//chromosome;GO:0005730//nucleolus	GO:0000978//RNA polymerase II cis-regulatory region sequence-specific DNA binding;GO:0001228//DNA-binding transcription activator activity, RNA polymerase II-specific;GO:0003677//DNA binding;GO:0043035//chromatin insulator sequence binding;GO:0046872//metal ion binding	GO:0001541//ovarian follicle development;GO:0006355//regulation of transcription, DNA-templated;GO:0006357//regulation of transcription by RNA polymerase II;GO:0007281//germ cell development;GO:0007283//spermatogenesis;GO:0009566//fertilization;GO:0009791//post-embryonic development;GO:0035264//multicellular organism growth;GO:0045944//positive regulation of transcription by RNA polymerase II;GO:…	zf-C2H2
ENSMUSG00000002930	74.3284	104.252	89.2902	148.689	195.025	171.857	89.2902	171.857	1.9247	0.944635	0.00658163	0.401828	Ppp1r17	protein phosphatase 1, regulatory subunit 17 [Source:MGI Symbol;Acc:MGI:1333876]	Organismal Systems	Nervous system	ko04730//Long-term depression	K08067	GO:0005829//cytosol	GO:0004864//protein phosphatase inhibitor activity;GO:0004865//protein serine/threonine phosphatase inhibitor activity;GO:0019212//phosphatase inhibitor activity	GO:0010921//regulation of phosphatase activity	--
ENSMUSG00000021962	14.9604	10.4838	14.1977	21.3725	22.8732	19.8282	13.214	21.358	1.61632	0.692714	0.00764919	0.443488	Dcp1a	decapping mRNA 1A [Source:MGI Symbol;Acc:MGI:1923151]	Genetic Information Processing	Folding, sorting and degradation	ko03018//RNA degradation	K12610	GO:0000932//P-body;GO:0005634//nucleus;GO:0005667//transcription regulator complex;GO:0005737//cytoplasm;GO:0036464//cytoplasmic ribonucleoprotein granule;GO:0043229//intracellular organelle	GO:0003729//mRNA binding;GO:0008047//enzyme activator activity;GO:0016787//hydrolase activity;GO:0019894//kinesin binding;GO:0042802//identical protein binding	GO:0000184//nuclear-transcribed mRNA catabolic process, nonsense-mediated decay;GO:0000290//deadenylation-dependent decapping of nuclear-transcribed mRNA;GO:0007179//transforming growth factor beta receptor signaling pathway;GO:0031087//deadenylation-independent decapping of nuclear-transcribed mRNA;GO:0043085//positive regulation of catalytic activity;GO:0045893//positive regulation of transcrip…	--
ENSMUSG00000033788	0	0	0	5.60351	5.25955	2.66941	0.01	4.51082	451.082	8.81725	0.00821342	0.462346	Dysf	dysferlin [Source:MGI Symbol;Acc:MGI:1349385]	-	-	-	-	GO:0005634//nucleus;GO:0005737//cytoplasm;GO:0005768//endosome;GO:0005769//early endosome;GO:0005770//late endosome;GO:0005794//Golgi apparatus;GO:0005874//microtubule;GO:0005886//plasma membrane;GO:0016020//membrane;GO:0030027//lamellipodium;GO:0030139//endocytic vesicle;GO:0030315//T-tubule;GO:0030659//cytoplasmic vesicle membrane;GO:0031410//cytoplasmic vesicle;GO:0034451//centriolar satellite…	GO:0005509//calcium ion binding;GO:0005515//protein binding;GO:0005543//phospholipid binding;GO:0005544//calcium-dependent phospholipid binding;GO:0008017//microtubule binding;GO:0008289//lipid binding;GO:0043014//alpha-tubulin binding;GO:0046872//metal ion binding	GO:0000209//protein polyubiquitination;GO:0001525//angiogenesis;GO:0001778//plasma membrane repair;GO:0001938//positive regulation of endothelial cell proliferation;GO:0002280//monocyte activation involved in immune response;GO:0002281//macrophage activation involved in immune response;GO:0006071//glycerol metabolic process;GO:0006906//vesicle fusion;GO:0010629//negative regulation of gene expres…	--
ENSMUSG00000043467	0	0	10.3217	30.198	42.9432	55.6885	3.44056	42.9432	12.4815	3.64172	0.00826131	0.462346	Zbtb37	zinc finger and BTB domain containing 37 [Source:MGI Symbol;Acc:MGI:2444467]	-	-	-	-	GO:0005654//nucleoplasm	GO:0000978//RNA polymerase II cis-regulatory region sequence-specific DNA binding;GO:0001227//DNA-binding transcription repressor activity, RNA polymerase II-specific;GO:0005515//protein binding;GO:1990837//sequence-specific double-stranded DNA binding	GO:0000122//negative regulation of transcription by RNA polymerase II;GO:0001817//regulation of cytokine production;GO:0002682//regulation of immune system process	ZBTB
ENSMUSG00000041237	29.2599	47.3952	38.3275	63.1748	63.4128	63.2938	38.3275	63.2938	1.65139	0.723683	0.00884988	0.472341	Pklr	pyruvate kinase liver and red blood cell [Source:MGI Symbol;Acc:MGI:97604]	Metabolism;Human Diseases;Organismal Systems;Metabolism;Metabolism;Metabolism;Metabolism;Human Diseases;Human Diseases	Global and overview maps;Endocrine and metabolic disease;Endocrine system;Global and overview maps;Global and overview maps;Carbohydrate metabolism;Carbohydrate metabolism;Endocrine and metabolic disease;Endocrine and metabolic disease	ko01100//Metabolic pathways;ko04932//Non-alcoholic fatty liver disease;ko04910//Insulin signaling pathway;ko01200//Carbon metabolism;ko01230//Biosynthesis of amino acids;ko00010//Glycolysis / Gluconeogenesis;ko00620//Pyruvate metabolism;ko04930//Type II diabetes mellitus;ko04950//Maturity onset diabetes of the young	K12406;K12406;K12406;K12406;K12406;K12406;K12406;K12406;K12406	-	GO:0000166//nucleotide binding;GO:0000287//magnesium ion binding;GO:0003824//catalytic activity;GO:0004743//pyruvate kinase activity;GO:0005524//ATP binding;GO:0016301//kinase activity;GO:0016740//transferase activity;GO:0030955//potassium ion binding;GO:0046872//metal ion binding;GO:0048029//monosaccharide binding	GO:0001666//response to hypoxia;GO:0006096//glycolytic process;GO:0007584//response to nutrient;GO:0008152//metabolic process;GO:0009749//response to glucose;GO:0010038//response to metal ion;GO:0016310//phosphorylation;GO:0032869//cellular response to insulin stimulus;GO:0033198//response to ATP;GO:0042866//pyruvate biosynthetic process;GO:0051591//response to cAMP;GO:0071872//cellular response …	--
ENSMUSG00000117081	5847.13	4152.8	3824.84	8498.45	7558.79	9332.54	4608.26	8463.26	1.83654	0.876992	0.00888766	0.472341	Gm49948	predicted gene, 49948 [Source:MGI Symbol;Acc:MGI:6270666]	-	-	-	-	GO:0016020//membrane	-	GO:0098609//cell-cell adhesion	--
ENSMUSG00000028060	21.5382	20.8196	18.2264	31.6473	36.8984	28.6342	20.1947	32.3933	1.60405	0.681718	0.00956445	0.475383	Khdc4	KH domain containing 4, pre-mRNA splicing factor [Source:MGI Symbol;Acc:MGI:1921450]	-	-	-	-	GO:0005634//nucleus;GO:0005654//nucleoplasm;GO:0005681//spliceosomal complex;GO:0005737//cytoplasm	GO:0003723//RNA binding;GO:0005515//protein binding	GO:0006376//mRNA splice site selection;GO:0006397//mRNA processing;GO:0008380//RNA splicing	--
ENSMUSG00000043866	6.93221	5.64611	4.76003	11.0796	9.32761	9.16205	5.77945	9.85642	1.70543	0.770131	0.00977627	0.477497	Taf10	TATA-box binding protein associated factor 10 [Source:MGI Symbol;Acc:MGI:1346320]	Genetic Information Processing	Transcription	ko03022//Basal transcription factors	K03134	GO:0000124//SAGA complex;GO:0001673//male germ cell nucleus;GO:0005634//nucleus;GO:0005654//nucleoplasm;GO:0005669//transcription factor TFIID complex;GO:0005737//cytoplasm;GO:0033276//transcription factor TFTC complex;GO:0043229//intracellular organelle;GO:0048471//perinuclear region of cytoplasm;GO:0097550//transcription preinitiation complex	GO:0003677//DNA binding;GO:0004402//histone acetyltransferase activity;GO:0005515//protein binding;GO:0016251//RNA polymerase II general transcription initiation factor activity;GO:0019899//enzyme binding;GO:0030331//estrogen receptor binding;GO:0042802//identical protein binding;GO:0070063//RNA polymerase binding;GO:1990841//promoter-specific chromatin binding	GO:0000082//G1/S transition of mitotic cell cycle;GO:0001701//in utero embryonic development;GO:0001756//somitogenesis;GO:0001889//liver development;GO:0001892//embryonic placenta development;GO:0006282//regulation of DNA repair;GO:0006338//chromatin remodeling;GO:0006352//DNA-templated transcription, initiation;GO:0006355//regulation of transcription, DNA-templated;GO:0006357//regulation of tran…	--
ENSMUSG00000020428	106.752	106.38	47.1915	180.5	246.238	213.369	86.7747	213.369	2.45888	1.298	0.0099042	0.478376	Gabra6	gamma-aminobutyric acid (GABA) A receptor, subunit alpha 6 [Source:MGI Symbol;Acc:MGI:95618]	Organismal Systems;Environmental Information Processing;Organismal Systems;Human Diseases;Organismal Systems;Human Diseases	Nervous system;Signaling molecules and interaction;Nervous system;Substance dependence;Sensory system;Substance dependence	ko04723//Retrograde endocannabinoid signaling;ko04080//Neuroactive ligand-receptor interaction;ko04727//GABAergic synapse;ko05032//Morphine addiction;ko04742//Taste transduction;ko05033//Nicotine addiction	K05175;K05175;K05175;K05175;K05175;K05175	GO:0005886//plasma membrane;GO:0016020//membrane;GO:0030425//dendrite;GO:0032590//dendrite membrane;GO:0032809//neuronal cell body membrane;GO:0034707//chloride channel complex;GO:0042734//presynaptic membrane;GO:0043005//neuron projection;GO:0043235//receptor complex;GO:0045202//synapse;GO:0045211//postsynaptic membrane;GO:0098686//hippocampal mossy fiber to CA3 synapse;GO:0098794//postsynapse;G…	GO:0004888//transmembrane signaling receptor activity;GO:0004890//GABA-A receptor activity;GO:0005216//ion channel activity;GO:0005230//extracellular ligand-gated ion channel activity;GO:0005237//inhibitory extracellular ligand-gated ion channel activity;GO:0005254//chloride channel activity;GO:0008503//benzodiazepine receptor activity;GO:0022851//GABA-gated chloride ion channel activity;GO:00448…	GO:0006811//ion transport;GO:0006821//chloride transport;GO:0007214//gamma-aminobutyric acid signaling pathway;GO:0034220//ion transmembrane transport;GO:0051932//synaptic transmission, GABAergic;GO:0060078//regulation of postsynaptic membrane potential;GO:1902476//chloride transmembrane transport	--
ENSMUSG00000044348	14.858	17.4863	13.3768	25.6024	20.9814	25.4677	15.2404	24.0172	1.57589	0.656167	0.0105554	0.497463	Slc25a53	solute carrier family 25, member 53 [Source:MGI Symbol;Acc:MGI:1914312]	-	-	-	-	GO:0005575//cellular_component;GO:0005739//mitochondrion;GO:0016020//membrane	GO:0003674//molecular_function;GO:0051724//NAD transmembrane transporter activity	GO:0008150//biological_process;GO:0035352//NAD transmembrane transport	--
ENSMUSG00000035007	0	5.69827	0	9.95537	12.3298	14.7043	1.89942	12.3298	6.49135	2.69852	0.0112229	0.505725	Rundc1	RUN domain containing 1 [Source:MGI Symbol;Acc:MGI:2144506]	-	-	-	-	-	-	GO:0001701//in utero embryonic development	--
ENSMUSG00000030876	3.66796	2.40845	3.70926	5.08085	5.01922	5.14247	3.26189	5.08085	1.55764	0.63936	0.0131972	0.531783	Mettl9	methyltransferase like 9 [Source:MGI Symbol;Acc:MGI:1914862]	-	-	-	-	GO:0005739//mitochondrion;GO:0005783//endoplasmic reticulum	GO:0008168//methyltransferase activity;GO:0008757//S-adenosylmethionine-dependent methyltransferase activity;GO:0016740//transferase activity;GO:0106370//protein-L-histidine N-pros-methyltransferase activity	GO:0032259//methylation	--
ENSMUSG00000006021	21.2549	15.8572	18.861	33.8108	27.4638	27.6195	18.6577	29.6314	1.58815	0.667351	0.0136303	0.543794	Kptn	kaptin [Source:MGI Symbol;Acc:MGI:1890380]	-	-	-	-	GO:0015629//actin cytoskeleton;GO:0030027//lamellipodium;GO:0031941//filamentous actin;GO:0098871//postsynaptic actin cytoskeleton;GO:0140007//KICSTOR complex	GO:0003779//actin binding;GO:0051015//actin filament binding	GO:0007015//actin filament organization;GO:0034198//cellular response to amino acid starvation;GO:0042149//cellular response to glucose starvation;GO:0061462//protein localization to lysosome;GO:1904262//negative regulation of TORC1 signaling	--
ENSMUSG00000030680	12.5937	8.17561	17.0118	23.3257	33.3072	28.3165	12.5937	28.3165	2.24846	1.16894	0.0150285	0.553033	Pagr1a	PAXIP1 associated glutamate rich protein 1A [Source:MGI Symbol;Acc:MGI:1914528]	-	-	-	-	GO:0005634//nucleus;GO:0005654//nucleoplasm;GO:0035097//histone methyltransferase complex;GO:0044666//MLL3/4 complex	GO:0005515//protein binding;GO:0030331//estrogen receptor binding	GO:0006281//DNA repair;GO:0006310//DNA recombination;GO:0006974//cellular response to DNA damage stimulus;GO:0033148//positive regulation of intracellular estrogen receptor signaling pathway;GO:0045944//positive regulation of transcription by RNA polymerase II;GO:0048304//positive regulation of isotype switching to IgG isotypes;GO:0060717//chorion development;GO:1902749//regulation of cell cycle …	--
ENSMUSG00000107068	12.5937	8.17561	17.0118	23.3257	33.3072	28.3165	12.5937	28.3165	2.24846	1.16894	0.0150285	0.553033	Gm42742	predicted gene 42742 [Source:MGI Symbol;Acc:MGI:5662879]	-	-	-	-	GO:0005634//nucleus;GO:0005654//nucleoplasm;GO:0035097//histone methyltransferase complex;GO:0044666//MLL3/4 complex	GO:0005515//protein binding;GO:0030331//estrogen receptor binding	GO:0006281//DNA repair;GO:0006310//DNA recombination;GO:0006974//cellular response to DNA damage stimulus;GO:0033148//positive regulation of intracellular estrogen receptor signaling pathway;GO:0045944//positive regulation of transcription by RNA polymerase II;GO:0048304//positive regulation of isotype switching to IgG isotypes;GO:0060717//chorion development;GO:1902749//regulation of cell cycle …	--
ENSMUSG00000064061	10.2361	11.1111	14.8185	17.3499	18.5657	20.7215	12.0552	18.879	1.56604	0.647123	0.0164469	0.582357	Dzip3	DAZ interacting protein 3, zinc finger [Source:MGI Symbol;Acc:MGI:1917433]	-	-	-	-	GO:0005737//cytoplasm	GO:0003723//RNA binding;GO:0004842//ubiquitin-protein transferase activity;GO:0016740//transferase activity;GO:0019902//phosphatase binding;GO:0031593//polyubiquitin modification-dependent protein binding;GO:0046872//metal ion binding;GO:0061630//ubiquitin protein ligase activity	GO:0000209//protein polyubiquitination;GO:0016567//protein ubiquitination	--
ENSMUSG00000068240	105.906	81.1272	54.0942	194.499	139.152	200.542	80.3757	178.064	2.2154	1.14757	0.0165359	0.582357	Uba52rt	ubiquitin A-52 residue ribosomal protein fusion product 1, retrotransposed [Source:MGI Symbol;Acc:MGI:3649356]	-	-	-	-	GO:0005634//nucleus;GO:0005654//nucleoplasm;GO:0005737//cytoplasm;GO:0005783//endoplasmic reticulum;GO:0005829//cytosol;GO:0005840//ribosome;GO:0005886//plasma membrane;GO:0022625//cytosolic large ribosomal subunit;GO:0022626//cytosolic ribosome;GO:0022627//cytosolic small ribosomal subunit;GO:0043209//myelin sheath;GO:0045202//synapse;GO:0098793//presynapse;GO:0098794//postsynapse;GO:1990904//ri…	GO:0003735//structural constituent of ribosome;GO:0005515//protein binding;GO:0031386//protein tag;GO:0031625//ubiquitin protein ligase binding	GO:0002181//cytoplasmic translation;GO:0006412//translation;GO:0016567//protein ubiquitination;GO:0019941//modification-dependent protein catabolic process;GO:0140236//translation at presynapse;GO:0140242//translation at postsynapse	--
ENSMUSG00000090137	105.906	81.1272	54.0942	194.499	139.152	200.542	80.3757	178.064	2.2154	1.14757	0.0165359	0.582357	Uba52	ubiquitin A-52 residue ribosomal protein fusion product 1 [Source:MGI Symbol;Acc:MGI:98887]	Human Diseases;Human Diseases;Human Diseases;Genetic Information Processing;Human Diseases;Genetic Information Processing;Cellular Processes	Neurodegenerative disease;Neurodegenerative disease;Infectious disease: viral;Translation;Infectious disease: viral;Folding, sorting and degradation;Transport and catabolism	ko05022//Pathways of neurodegeneration - multiple diseases;ko05012//Parkinson disease;ko05171//Coronavirus disease - COVID-19;ko03010//Ribosome;ko05167//Kaposi sarcoma-associated herpesvirus infection;ko04120//Ubiquitin mediated proteolysis;ko04137//Mitophagy - animal	K02927;K02927;K02927;K02927;K02927;K02927;K02927	GO:0005634//nucleus;GO:0005654//nucleoplasm;GO:0005737//cytoplasm;GO:0005783//endoplasmic reticulum;GO:0005829//cytosol;GO:0005840//ribosome;GO:0005886//plasma membrane;GO:0022625//cytosolic large ribosomal subunit;GO:0022626//cytosolic ribosome;GO:0022627//cytosolic small ribosomal subunit;GO:0043209//myelin sheath;GO:0045202//synapse;GO:0098793//presynapse;GO:0098794//postsynapse;GO:1990904//ri…	GO:0003735//structural constituent of ribosome;GO:0005515//protein binding;GO:0031386//protein tag;GO:0031625//ubiquitin protein ligase binding	GO:0002181//cytoplasmic translation;GO:0006412//translation;GO:0016567//protein ubiquitination;GO:0019941//modification-dependent protein catabolic process;GO:0140236//translation at presynapse;GO:0140242//translation at postsynapse	--
ENSMUSG00000048118	0	0	0	18.7429	7.35489	13.0489	0.01	13.0489	1304.89	10.3497	0.0165479	0.582357	Arid4a	AT rich interactive domain 4A (RBP1-like) [Source:MGI Symbol;Acc:MGI:2444354]	-	-	-	-	GO:0005634//nucleus;GO:0005654//nucleoplasm;GO:0005886//plasma membrane;GO:0016580//Sin3 complex;GO:0017053//transcription repressor complex	GO:0000976//transcription cis-regulatory region binding;GO:0003677//DNA binding;GO:0003690//double-stranded DNA binding	GO:0000122//negative regulation of transcription by RNA polymerase II;GO:0006306//DNA methylation;GO:0006325//chromatin organization;GO:0006357//regulation of transcription by RNA polymerase II;GO:0006366//transcription by RNA polymerase II;GO:0007283//spermatogenesis;GO:0010468//regulation of gene expression;GO:0030154//cell differentiation;GO:0030336//negative regulation of cell migration;GO:00…	ARID
ENSMUSG00000078619	22.0718	26.3524	24.2121	34.1171	48.4172	41.2672	24.2121	41.2672	1.7044	0.769266	0.0167064	0.584219	Smarcd2	SWI/SNF related, matrix associated, actin dependent regulator of chromatin, subfamily d, member 2 [Source:MGI Symbol;Acc:MGI:1933621]	Organismal Systems;Human Diseases	Environmental adaptation;Cancer: specific types	ko04714//Thermogenesis;ko05225//Hepatocellular carcinoma	K11650;K11650	GO:0000776//kinetochore;GO:0000785//chromatin;GO:0005634//nucleus;GO:0005654//nucleoplasm;GO:0016363//nuclear matrix;GO:0016514//SWI/SNF complex;GO:0016586//RSC-type complex;GO:0035060//brahma complex;GO:0140092//bBAF complex	GO:0003712//transcription coregulator activity	GO:0006325//chromatin organization;GO:0006337//nucleosome disassembly;GO:0006338//chromatin remodeling;GO:0006357//regulation of transcription by RNA polymerase II;GO:0030071//regulation of mitotic metaphase/anaphase transition;GO:0045582//positive regulation of T cell differentiation;GO:0045597//positive regulation of cell differentiation;GO:0045663//positive regulation of myoblast differentiati…	--
ENSMUSG00000037013	19.0669	14.7042	10.7791	25.612	38.5854	32.0987	14.8501	32.0987	2.16152	1.11204	0.0178302	0.604923	Ss18	SS18, nBAF chromatin remodeling complex subunit [Source:MGI Symbol;Acc:MGI:107708]	Human Diseases	Cancer: overview	ko05202//Transcriptional misregulation in cancer	K15623	GO:0000785//chromatin;GO:0005634//nucleus;GO:0015630//microtubule cytoskeleton;GO:0016514//SWI/SNF complex;GO:0071564//npBAF complex;GO:0140288//GBAF complex	GO:0003713//transcription coactivator activity;GO:0030374//nuclear receptor coactivator activity	GO:0000226//microtubule cytoskeleton organization;GO:0000902//cell morphogenesis;GO:0006338//chromatin remodeling;GO:0006357//regulation of transcription by RNA polymerase II;GO:0007010//cytoskeleton organization;GO:0008284//positive regulation of cell population proliferation;GO:0009410//response to xenobiotic stimulus;GO:0035556//intracellular signal transduction;GO:0045596//negative regulation…	--
ENSMUSG00000019539	14.6572	13.7025	12.7477	28.79	38.1279	23.7103	13.7025	30.2094	2.20467	1.14056	0.0178903	0.604923	Rcn3	reticulocalbin 3, EF-hand calcium binding domain [Source:MGI Symbol;Acc:MGI:1277122]	-	-	-	-	GO:0005783//endoplasmic reticulum;GO:0005788//endoplasmic reticulum lumen;GO:0043231//intracellular membrane-bounded organelle	GO:0005509//calcium ion binding;GO:0046872//metal ion binding	GO:0009306//protein secretion;GO:0010952//positive regulation of peptidase activity;GO:0015031//protein transport;GO:0032964//collagen biosynthetic process;GO:0036503//ERAD pathway;GO:0043129//surfactant homeostasis;GO:0051896//regulation of protein kinase B signaling;GO:0055091//phospholipid homeostasis;GO:0060428//lung epithelium development	--
ENSMUSG00000022881	61.0173	40.2849	49.6931	84.3751	74.2739	72.5782	50.3318	77.0757	1.53135	0.614807	0.0190718	0.608925	Rfc4	replication factor C (activator 1) 4 [Source:MGI Symbol;Acc:MGI:2146571]	Genetic Information Processing;Genetic Information Processing;Genetic Information Processing	Replication and repair;Replication and repair;Replication and repair	ko03420//Nucleotide excision repair;ko03030//DNA replication;ko03430//Mismatch repair	K10755;K10755;K10755	GO:0005634//nucleus;GO:0005654//nucleoplasm;GO:0005663//DNA replication factor C complex;GO:0016020//membrane;GO:0031390//Ctf18 RFC-like complex;GO:0031391//Elg1 RFC-like complex	GO:0000166//nucleotide binding;GO:0003677//DNA binding;GO:0003689//DNA clamp loader activity;GO:0005515//protein binding;GO:0005524//ATP binding;GO:0016887//ATP hydrolysis activity;GO:0017116//single-stranded DNA helicase activity;GO:0019899//enzyme binding	GO:0006260//DNA replication;GO:0006261//DNA-dependent DNA replication;GO:0006281//DNA repair;GO:0032508//DNA duplex unwinding;GO:1900264//positive regulation of DNA-directed DNA polymerase activity	--
ENSMUSG00000067818	127.694	80.7233	90.0544	169.278	167.801	146.068	99.4906	161.049	1.61874	0.69487	0.0191012	0.608925	Myl9	myosin, light polypeptide 9, regulatory [Source:MGI Symbol;Acc:MGI:2138915]	Human Diseases;Cellular Processes;Cellular Processes;Environmental Information Processing;Organismal Systems;Cellular Processes;Organismal Systems;Environmental Information Processing;Organismal Systems;Organismal Systems	Infectious disease: bacterial;Cell motility;Cellular community - eukaryotes;Signal transduction;Development and regeneration;Cellular community - eukaryotes;Endocrine system;Signal transduction;Circulatory system;Immune system	ko05132//Salmonella infection;ko04810//Regulation of actin cytoskeleton;ko04510//Focal adhesion;ko04024//cAMP signaling pathway;ko04360//Axon guidance;ko04530//Tight junction;ko04921//Oxytocin signaling pathway;ko04022//cGMP-PKG signaling pathway;ko04270//Vascular smooth muscle contraction;ko04670//Leukocyte transendothelial migration	K12755;K12755;K12755;K12755;K12755;K12755;K12755;K12755;K12755;K12755	GO:0001725//stress fiber;GO:0005737//cytoplasm;GO:0005856//cytoskeleton;GO:0005938//cell cortex;GO:0016459//myosin complex;GO:0016460//myosin II complex;GO:0030016//myofibril;GO:0030018//Z disc	GO:0005509//calcium ion binding;GO:0032036//myosin heavy chain binding;GO:0046872//metal ion binding	GO:0030239//myofibril assembly	--
ENSMUSG00000048330	14.5321	8.42896	11.4805	22.6941	18.1416	19.0947	11.4805	19.9768	1.74006	0.799137	0.0192699	0.611402	Ric3	RIC3 acetylcholine receptor chaperone [Source:MGI Symbol;Acc:MGI:2443887]	-	-	-	-	GO:0005783//endoplasmic reticulum;GO:0005789//endoplasmic reticulum membrane;GO:0016020//membrane;GO:0043005//neuron projection;GO:0043025//neuronal cell body;GO:0043231//intracellular membrane-bounded organelle;GO:0045202//synapse	GO:0033130//acetylcholine receptor binding;GO:0044183//protein folding chaperone	GO:0006457//protein folding;GO:0007204//positive regulation of cytosolic calcium ion concentration;GO:0007271//synaptic transmission, cholinergic;GO:0034394//protein localization to cell surface;GO:0065003//protein-containing complex assembly;GO:2000010//positive regulation of protein localization to cell surface	--
ENSMUSG00000021590	74.0257	106.215	41.8365	249.536	327.263	171.81	74.0257	249.536	3.37094	1.75315	0.0224874	0.658633	Spata9	spermatogenesis associated 9 [Source:MGI Symbol;Acc:MGI:1922821]	-	-	-	-	GO:0005575//cellular_component;GO:0016020//membrane	GO:0003674//molecular_function	GO:0007283//spermatogenesis;GO:0008150//biological_process;GO:0030154//cell differentiation	--
ENSMUSG00000028173	8.29174	10.7855	8.25358	13.4096	20.1403	16.6215	9.11027	16.7238	1.83571	0.876335	0.0228135	0.658633	Wls	wntless WNT ligand secretion mediator [Source:MGI Symbol;Acc:MGI:1915401]	-	-	-	-	GO:0000139//Golgi membrane;GO:0005768//endosome;GO:0005769//early endosome;GO:0005783//endoplasmic reticulum;GO:0005789//endoplasmic reticulum membrane;GO:0005794//Golgi apparatus;GO:0005802//trans-Golgi network;GO:0005829//cytosol;GO:0005886//plasma membrane;GO:0012505//endomembrane system;GO:0016020//membrane;GO:0030659//cytoplasmic vesicle membrane;GO:0031410//cytoplasmic vesicle;GO:0031901//e…	GO:0005515//protein binding;GO:0017147//Wnt-protein binding;GO:0031852//mu-type opioid receptor binding;GO:0042802//identical protein binding	GO:0001707//mesoderm formation;GO:0006886//intracellular protein transport;GO:0009948//anterior/posterior axis specification;GO:0016055//Wnt signaling pathway;GO:0030177//positive regulation of Wnt signaling pathway;GO:0030901//midbrain development;GO:0030902//hindbrain development;GO:0031017//exocrine pancreas development;GO:0050775//positive regulation of dendrite morphogenesis;GO:0061355//Wnt …	--
ENSMUSG00000069835	13.1624	13.7621	8.87122	19.2181	22.1104	17.1462	11.9319	19.4916	1.63357	0.708025	0.0230452	0.658633	Sat2	spermidine/spermine N1-acetyl transferase 2 [Source:MGI Symbol;Acc:MGI:1916465]	Metabolism;Metabolism;Cellular Processes	Global and overview maps;Amino acid metabolism;Cell growth and death	ko01100//Metabolic pathways;ko00330//Arginine and proline metabolism;ko04216//Ferroptosis	K00657;K00657;K00657	GO:0005737//cytoplasm	GO:0004145//diamine N-acetyltransferase activity;GO:0008080//N-acetyltransferase activity;GO:0016740//transferase activity;GO:0016746//acyltransferase activity;GO:0016747//acyltransferase activity, transferring groups other than amino-acyl groups;GO:0042802//identical protein binding	GO:0008215//spermine metabolic process;GO:0008216//spermidine metabolic process;GO:0032918//spermidine acetylation;GO:0032919//spermine acetylation;GO:0032920//putrescine acetylation;GO:0046204//nor-spermidine metabolic process	--
ENSMUSG00000029234	15.5029	21.8317	14.4283	34.7994	25.5315	29.1043	17.2543	29.8117	1.72779	0.788926	0.0241166	0.658633	Tmem165	transmembrane protein 165 [Source:MGI Symbol;Acc:MGI:894407]	-	-	-	-	GO:0000139//Golgi membrane;GO:0005765//lysosomal membrane;GO:0005794//Golgi apparatus;GO:0010008//endosome membrane;GO:0016020//membrane;GO:0032588//trans-Golgi network membrane;GO:0033106//cis-Golgi network membrane;GO:0043231//intracellular membrane-bounded organelle	GO:0005384//manganese ion transmembrane transporter activity;GO:0015085//calcium ion transmembrane transporter activity;GO:0015297//antiporter activity	GO:0006487//protein N-linked glycosylation;GO:0006816//calcium ion transport;GO:0006828//manganese ion transport;GO:0006874//cellular calcium ion homeostasis;GO:0032468//Golgi calcium ion homeostasis;GO:0032472//Golgi calcium ion transport;GO:0035751//regulation of lysosomal lumen pH;GO:0070588//calcium ion transmembrane transport;GO:0071421//manganese ion transmembrane transport	--
ENSMUSG00000073830	25.1439	23.5235	53.027	98.0915	119.141	68.6501	33.8981	95.2943	2.8112	1.49118	0.0246897	0.658633	Mup14	major urinary protein 14 [Source:MGI Symbol;Acc:MGI:3702005]	-	-	-	-	GO:0005576//extracellular region;GO:0005615//extracellular space	GO:0003674//molecular_function;GO:0005549//odorant binding;GO:0005550//pheromone binding;GO:0036094//small molecule binding	GO:0008150//biological_process	--
ENSMUSG00000073834	25.1439	23.5235	53.027	98.0915	119.141	68.6501	33.8981	95.2943	2.8112	1.49118	0.0246897	0.658633	Mup11	major urinary protein 11 [Source:MGI Symbol;Acc:MGI:3709617]	-	-	-	-	GO:0005575//cellular_component;GO:0005576//extracellular region;GO:0005615//extracellular space;GO:0005634//nucleus;GO:0005829//cytosol	GO:0003674//molecular_function;GO:0005009//insulin-activated receptor activity;GO:0005549//odorant binding;GO:0005550//pheromone binding;GO:0036094//small molecule binding	GO:0006112//energy reserve metabolic process;GO:0007610//behavior;GO:0008150//biological_process;GO:0008286//insulin receptor signaling pathway;GO:0009060//aerobic respiration;GO:0010628//positive regulation of gene expression;GO:0010888//negative regulation of lipid storage;GO:0010907//positive regulation of glucose metabolic process;GO:0031649//heat generation;GO:0042593//glucose homeostasis;GO…	--
ENSMUSG00000078674	25.1439	23.5235	53.027	98.0915	119.141	68.6501	33.8981	95.2943	2.8112	1.49118	0.0246897	0.658633	Mup18	major urinary protein 18 [Source:MGI Symbol;Acc:MGI:3705220]	-	-	-	-	GO:0005575//cellular_component;GO:0005576//extracellular region;GO:0005615//extracellular space;GO:0005634//nucleus;GO:0005829//cytosol	GO:0003674//molecular_function;GO:0005009//insulin-activated receptor activity;GO:0005549//odorant binding;GO:0005550//pheromone binding;GO:0036094//small molecule binding	GO:0006112//energy reserve metabolic process;GO:0007610//behavior;GO:0008150//biological_process;GO:0008286//insulin receptor signaling pathway;GO:0009060//aerobic respiration;GO:0010628//positive regulation of gene expression;GO:0010888//negative regulation of lipid storage;GO:0010907//positive regulation of glucose metabolic process;GO:0031649//heat generation;GO:0042593//glucose homeostasis;GO…	--
ENSMUSG00000078675	25.1439	23.5235	53.027	98.0915	119.141	68.6501	33.8981	95.2943	2.8112	1.49118	0.0246897	0.658633	Mup16	major urinary protein 16 [Source:MGI Symbol;Acc:MGI:3780250]	-	-	-	-	GO:0005576//extracellular region;GO:0005615//extracellular space;GO:0005634//nucleus;GO:0005829//cytosol	GO:0005009//insulin-activated receptor activity;GO:0005549//odorant binding;GO:0005550//pheromone binding;GO:0036094//small molecule binding	GO:0006112//energy reserve metabolic process;GO:0008286//insulin receptor signaling pathway;GO:0009060//aerobic respiration;GO:0010628//positive regulation of gene expression;GO:0010888//negative regulation of lipid storage;GO:0010907//positive regulation of glucose metabolic process;GO:0031649//heat generation;GO:0042593//glucose homeostasis;GO:0045475//locomotor rhythm;GO:0045721//negative regu…	--
ENSMUSG00000078680	25.1439	23.5235	53.027	98.0915	119.141	68.6501	33.8981	95.2943	2.8112	1.49118	0.0246897	0.658633	Mup10	major urinary protein 10 [Source:MGI Symbol;Acc:MGI:1924164]	-	-	-	-	GO:0005576//extracellular region;GO:0005615//extracellular space	GO:0003674//molecular_function;GO:0005549//odorant binding;GO:0005550//pheromone binding;GO:0036094//small molecule binding	GO:0008150//biological_process	--
ENSMUSG00000078688	25.1439	23.5235	53.027	98.0915	119.141	68.6501	33.8981	95.2943	2.8112	1.49118	0.0246897	0.658633	Mup2	major urinary protein 2 [Source:MGI Symbol;Acc:MGI:97234]	-	-	-	-	GO:0005576//extracellular region	GO:0005550//pheromone binding;GO:0036094//small molecule binding	-	--
ENSMUSG00000094793	25.1439	23.5235	53.027	98.0915	119.141	68.6501	33.8981	95.2943	2.8112	1.49118	0.0246897	0.658633	Mup12	major urinary protein 12 [Source:MGI Symbol;Acc:MGI:3780193]	-	-	-	-	GO:0005576//extracellular region;GO:0005615//extracellular space;GO:0005634//nucleus;GO:0005829//cytosol	GO:0005009//insulin-activated receptor activity;GO:0005186//pheromone activity;GO:0005549//odorant binding;GO:0005550//pheromone binding;GO:0036094//small molecule binding	GO:0006112//energy reserve metabolic process;GO:0007165//signal transduction;GO:0008286//insulin receptor signaling pathway;GO:0009060//aerobic respiration;GO:0009267//cellular response to starvation;GO:0010628//positive regulation of gene expression;GO:0010888//negative regulation of lipid storage;GO:0010907//positive regulation of glucose metabolic process;GO:0031649//heat generation;GO:0035634…	--
ENSMUSG00000096674	25.1439	23.5235	53.027	98.0915	119.141	68.6501	33.8981	95.2943	2.8112	1.49118	0.0246897	0.658633	Mup15	major urinary protein 15 [Source:MGI Symbol;Acc:MGI:3780235]	-	-	-	-	GO:0005576//extracellular region;GO:0005615//extracellular space	GO:0003674//molecular_function;GO:0005549//odorant binding;GO:0005550//pheromone binding;GO:0036094//small molecule binding	GO:0008150//biological_process	--
ENSMUSG00000110439	25.1439	23.5235	53.027	98.0915	119.141	68.6501	33.8981	95.2943	2.8112	1.49118	0.0246897	0.658633	Mup22	major urinary protein 22 [Source:MGI Symbol;Acc:MGI:5434675]	-	-	-	-	GO:0005576//extracellular region;GO:0005615//extracellular space	GO:0005549//odorant binding;GO:0005550//pheromone binding;GO:0036094//small molecule binding	-	--
ENSMUSG00000021390	0	0	6.38961	9.35501	9.67447	9.51474	2.12987	9.51474	4.46729	2.1594	0.0257229	0.673054	Ogn	osteoglycin [Source:MGI Symbol;Acc:MGI:109278]	-	-	-	-	GO:0005576//extracellular region;GO:0005615//extracellular space;GO:0031012//extracellular matrix;GO:0062023//collagen-containing extracellular matrix	GO:0005515//protein binding;GO:0008083//growth factor activity;GO:0030021//extracellular matrix structural constituent conferring compression resistance	GO:0007165//signal transduction;GO:0048662//negative regulation of smooth muscle cell proliferation;GO:0060348//bone development;GO:0061975//articular cartilage development	--
ENSMUSG00000039841	0	0	15.7765	23.974	20.9856	26.9624	5.25884	23.974	4.5588	2.18865	0.027748	0.690552	Zfp800	zinc finger protein 800 [Source:MGI Symbol;Acc:MGI:1889334]	-	-	-	-	GO:0005634//nucleus	GO:0003674//molecular_function;GO:0003677//DNA binding;GO:0046872//metal ion binding	GO:0031018//endocrine pancreas development;GO:0090425//acinar cell differentiation	zf-C2H2
ENSMUSG00000001482	11.7898	17.3073	9.82565	20.1893	24.2852	29.3023	12.9742	24.5923	1.89547	0.922555	0.0283174	0.693224	Def8	differentially expressed in FDCP 8 [Source:MGI Symbol;Acc:MGI:1346331]	-	-	-	-	GO:0005575//cellular_component	GO:0005515//protein binding;GO:0046872//metal ion binding	GO:0032418//lysosome localization;GO:0045780//positive regulation of bone resorption;GO:1900029//positive regulation of ruffle assembly	--
ENSMUSG00000038406	22.1734	23.5757	18.5728	43.1508	28.5517	38.0572	21.4406	36.5866	1.70641	0.770966	0.0287446	0.693224	Scaf1	SR-related CTD-associated factor 1 [Source:MGI Symbol;Acc:MGI:2141980]	-	-	-	-	GO:0005634//nucleus	GO:0003723//RNA binding;GO:0019904//protein domain specific binding;GO:0099122//RNA polymerase II C-terminal domain binding	GO:0006366//transcription by RNA polymerase II;GO:0006397//mRNA processing;GO:0008380//RNA splicing	--
ENSMUSG00000031424	72.6309	33.4585	67.6303	153.781	131.788	96.3197	57.9066	127.296	2.19831	1.13639	0.0288451	0.693224	Kir3dl1	killer cell immunoglobulin-like receptor, three domains, long cytoplasmic tail, 1 [Source:MGI Symbol;Acc:MGI:2652397]	Organismal Systems;Organismal Systems;Human Diseases	Immune system;Immune system;Immune disease	ko04650//Natural killer cell mediated cytotoxicity;ko04612//Antigen processing and presentation;ko05332//Graft-versus-host disease	K07980;K07980;K07980	GO:0016020//membrane	-	-	--
ENSMUSG00000024188	168.187	167.524	137.126	288.937	246.831	203.143	157.612	246.304	1.56272	0.64406	0.0296819	0.69749	Luc7l	Luc7-like [Source:MGI Symbol;Acc:MGI:1914228]	-	-	-	-	GO:0005685//U1 snRNP;GO:0071004//U2-type prespliceosome	GO:0003729//mRNA binding;GO:0005515//protein binding;GO:0042802//identical protein binding;GO:0050733//RS domain binding	GO:0006376//mRNA splice site selection;GO:0045843//negative regulation of striated muscle tissue development	--
ENSMUSG00000037646	0	0	0	7.2101	20.3328	11.0293	0.01	12.8574	1285.74	10.3284	0.0299506	0.69749	Vps13b	vacuolar protein sorting 13B [Source:MGI Symbol;Acc:MGI:1916380]	-	-	-	-	GO:0000139//Golgi membrane;GO:0002080//acrosomal membrane;GO:0005575//cellular_component;GO:0005764//lysosome;GO:0005765//lysosomal membrane;GO:0005768//endosome;GO:0005794//Golgi apparatus;GO:0016020//membrane;GO:0031410//cytoplasmic vesicle;GO:0031901//early endosome membrane;GO:0032588//trans-Golgi network membrane;GO:0033106//cis-Golgi network membrane;GO:0033116//endoplasmic reticulum-Golgi …	GO:0003674//molecular_function;GO:0008289//lipid binding;GO:0032266//phosphatidylinositol-3-phosphate binding	GO:0001675//acrosome assembly;GO:0006869//lipid transport;GO:0007030//Golgi organization;GO:0007399//nervous system development;GO:0007417//central nervous system development;GO:0008150//biological_process;GO:0016192//vesicle-mediated transport;GO:0032458//slow endocytic recycling;GO:0036438//maintenance of lens transparency;GO:0060612//adipose tissue development;GO:0090168//Golgi reassembly	--
ENSMUSG00000044933	10.3467	15.2476	20.1486	24.0381	24.5635	25.0889	15.2476	24.5635	1.61097	0.687931	0.0306851	0.69749	Sstr3	somatostatin receptor 3 [Source:MGI Symbol;Acc:MGI:98329]	Environmental Information Processing;Organismal Systems	Signaling molecules and interaction;Endocrine system	ko04080//Neuroactive ligand-receptor interaction;ko04935//Growth hormone synthesis, secretion and action	K04219;K04219	GO:0005886//plasma membrane;GO:0005929//cilium;GO:0016020//membrane;GO:0043005//neuron projection;GO:0060170//ciliary membrane;GO:0097730//non-motile cilium	GO:0004930//G protein-coupled receptor activity;GO:0004994//somatostatin receptor activity;GO:0005102//signaling receptor binding;GO:0042923//neuropeptide binding	GO:0007165//signal transduction;GO:0007186//G protein-coupled receptor signaling pathway;GO:0007218//neuropeptide signaling pathway;GO:0007283//spermatogenesis;GO:0021549//cerebellum development;GO:0030900//forebrain development;GO:0038170//somatostatin signaling pathway;GO:0042594//response to starvation;GO:0071385//cellular response to glucocorticoid stimulus;GO:0071392//cellular response to es…	--
ENSMUSG00000026627	0	0	4.10917	6.50627	17.1054	14.0016	1.36972	12.5378	9.15349	3.19432	0.0312344	0.69749	Pacc1	proton activated chloride channel 1 [Source:MGI Symbol;Acc:MGI:1914200]	-	-	-	-	GO:0005886//plasma membrane;GO:0016020//membrane;GO:0034707//chloride channel complex	GO:0005254//chloride channel activity;GO:0061797//pH-gated chloride channel activity	GO:0006811//ion transport;GO:0006821//chloride transport;GO:0034220//ion transmembrane transport;GO:1902476//chloride transmembrane transport	--
ENSMUSG00000040146	23.9328	22.2282	17.4351	41.6262	47.749	74.4785	21.1987	54.6179	2.57647	1.3654	0.0312763	0.69749	Rgl3	ral guanine nucleotide dissociation stimulator-like 3 [Source:MGI Symbol;Acc:MGI:1918996]	-	-	-	-	GO:0005886//plasma membrane	GO:0005085//guanyl-nucleotide exchange factor activity;GO:0005515//protein binding;GO:0031267//small GTPase binding	GO:0007165//signal transduction;GO:0007264//small GTPase mediated signal transduction;GO:0007265//Ras protein signal transduction	--
ENSMUSG00000052928	56.5055	50.4431	30.7517	82.7823	77.4616	66.5099	45.9001	75.5846	1.64672	0.719596	0.0313489	0.69749	Ctif	CBP80/20-dependent translation initiation factor [Source:MGI Symbol;Acc:MGI:2685518]	-	-	-	-	GO:0005829//cytosol;GO:0048471//perinuclear region of cytoplasm	GO:0003723//RNA binding;GO:0005515//protein binding	GO:0000184//nuclear-transcribed mRNA catabolic process, nonsense-mediated decay;GO:0006446//regulation of translational initiation	--
ENSMUSG00000035067	18.0619	9.10305	14.6228	23.2649	40.2282	31.7465	13.9292	31.7465	2.27913	1.18848	0.0325555	0.705282	Xkr6	X-linked Kx blood group related 6 [Source:MGI Symbol;Acc:MGI:2447765]	-	-	-	-	GO:0005886//plasma membrane;GO:0016020//membrane	GO:0003674//molecular_function	GO:0043652//engulfment of apoptotic cell;GO:0070782//phosphatidylserine exposure on apoptotic cell surface;GO:1902742//apoptotic process involved in development	--
ENSMUSG00000052160	7.33661	0	0	11.3856	8.88215	13.8891	2.44554	11.3856	4.65568	2.21899	0.0346104	0.708206	Pld4	phospholipase D family, member 4 [Source:MGI Symbol;Acc:MGI:2144765]	Metabolism;Metabolism;Metabolism	Global and overview maps;Lipid metabolism;Lipid metabolism	ko01100//Metabolic pathways;ko00564//Glycerophospholipid metabolism;ko00565//Ether lipid metabolism	K16860;K16860;K16860	GO:0005634//nucleus;GO:0005768//endosome;GO:0005769//early endosome;GO:0005783//endoplasmic reticulum;GO:0005789//endoplasmic reticulum membrane;GO:0005794//Golgi apparatus;GO:0016020//membrane;GO:0031090//organelle membrane;GO:0031410//cytoplasmic vesicle;GO:0032588//trans-Golgi network membrane;GO:0045335//phagocytic vesicle	GO:0003824//catalytic activity;GO:0004518//nuclease activity;GO:0004527//exonuclease activity;GO:0004630//phospholipase D activity;GO:0005515//protein binding;GO:0016787//hydrolase activity;GO:0045145//single-stranded DNA 5'-3' exodeoxyribonuclease activity	GO:0002244//hematopoietic progenitor cell differentiation;GO:0002376//immune system process;GO:0006259//DNA metabolic process;GO:0006909//phagocytosis;GO:0006954//inflammatory response;GO:0045087//innate immune response;GO:0051649//establishment of localization in cell;GO:1900015//regulation of cytokine production involved in inflammatory response	--
ENSMUSG00000054901	147.842	105.012	126.427	164.162	229.223	196.693	126.427	196.693	1.55579	0.637643	0.0353586	0.708206	Arhgef33	Rho guanine nucleotide exchange factor (GEF) 33 [Source:MGI Symbol;Acc:MGI:2685787]	-	-	-	-	GO:0005575//cellular_component	GO:0003674//molecular_function;GO:0005085//guanyl-nucleotide exchange factor activity	GO:0008150//biological_process	--
ENSMUSG00000049511	1.78097	1.6108	1.44063	2.0293	2.50083	2.97236	1.6108	2.50083	1.55254	0.634629	0.037105	0.720553	Htr1b	5-hydroxytryptamine (serotonin) receptor 1B [Source:MGI Symbol;Acc:MGI:96274]	Environmental Information Processing;Environmental Information Processing;Organismal Systems;Organismal Systems	Signal transduction;Signaling molecules and interaction;Nervous system;Sensory system	ko04024//cAMP signaling pathway;ko04080//Neuroactive ligand-receptor interaction;ko04726//Serotonergic synapse;ko04742//Taste transduction	K04153;K04153;K04153;K04153	GO:0005737//cytoplasm;GO:0005783//endoplasmic reticulum;GO:0005886//plasma membrane;GO:0016020//membrane;GO:0030425//dendrite;GO:0042734//presynaptic membrane;GO:0044305//calyx of Held;GO:0098666//G protein-coupled serotonin receptor complex;GO:0099154//serotonergic synapse	GO:0004930//G protein-coupled receptor activity;GO:0004993//G protein-coupled serotonin receptor activity;GO:0030594//neurotransmitter receptor activity;GO:0051378//serotonin binding;GO:0099626//voltage-gated calcium channel activity involved in regulation of presynaptic cytosolic calcium levels;GO:1901363//heterocyclic compound binding	GO:0002031//G protein-coupled receptor internalization;GO:0007165//signal transduction;GO:0007186//G protein-coupled receptor signaling pathway;GO:0007187//G protein-coupled receptor signaling pathway, coupled to cyclic nucleotide second messenger;GO:0007193//adenylate cyclase-inhibiting G protein-coupled receptor signaling pathway;GO:0007198//adenylate cyclase-inhibiting serotonin receptor signa…	--
ENSMUSG00000095567	6.48291	11.1556	1.55976	14.9906	14.1243	15.857	6.39943	14.9906	2.34249	1.22804	0.037964	0.72839	Noc2l	NOC2 like nucleolar associated transcriptional repressor [Source:MGI Symbol;Acc:MGI:1931051]	-	-	-	-	GO:0005634//nucleus;GO:0005654//nucleoplasm;GO:0005694//chromosome;GO:0005730//nucleolus;GO:0005829//cytosol	GO:0003682//chromatin binding;GO:0003714//transcription corepressor activity;GO:0031491//nucleosome binding;GO:0042393//histone binding;GO:0140297//DNA-binding transcription factor binding	GO:0000122//negative regulation of transcription by RNA polymerase II;GO:0002903//negative regulation of B cell apoptotic process;GO:0034644//cellular response to UV;GO:0045815//positive regulation of gene expression, epigenetic;GO:2001243//negative regulation of intrinsic apoptotic signaling pathway	--
ENSMUSG00000021240	9.63407	9.22153	5.41256	18.6438	12.2419	14.445	8.08939	15.1102	1.86791	0.901425	0.0383791	0.72839	Abcd4	ATP-binding cassette, sub-family D (ALD), member 4 [Source:MGI Symbol;Acc:MGI:1349217]	Cellular Processes;Environmental Information Processing	Transport and catabolism;Membrane transport	ko04146//Peroxisome;ko02010//ABC transporters	K05678;K05678	GO:0005764//lysosome;GO:0005765//lysosomal membrane;GO:0005778//peroxisomal membrane;GO:0005783//endoplasmic reticulum;GO:0005789//endoplasmic reticulum membrane;GO:0016020//membrane	GO:0000166//nucleotide binding;GO:0005324//long-chain fatty acid transporter activity;GO:0005524//ATP binding;GO:0015420//ABC-type vitamin B12 transporter activity;GO:0016887//ATP hydrolysis activity;GO:0042626//ATPase-coupled transmembrane transporter activity;GO:0042802//identical protein binding;GO:0140359//ABC-type transporter activity	GO:0006635//fatty acid beta-oxidation;GO:0007031//peroxisome organization;GO:0009235//cobalamin metabolic process;GO:0015889//cobalamin transport;GO:0015910//long-chain fatty acid import into peroxisome;GO:0042760//very long-chain fatty acid catabolic process;GO:0055085//transmembrane transport;GO:1990830//cellular response to leukemia inhibitory factor	--
ENSMUSG00000052298	16.8212	14.9214	15.8713	35.5995	30.1725	57.5812	15.8713	41.1178	2.5907	1.37334	0.0396884	0.736801	Cdc42se2	CDC42 small effector 2 [Source:MGI Symbol;Acc:MGI:1919979]	-	-	-	-	GO:0001891//phagocytic cup;GO:0005737//cytoplasm;GO:0005856//cytoskeleton;GO:0005886//plasma membrane;GO:0016020//membrane;GO:0042995//cell projection	GO:0031267//small GTPase binding;GO:0035591//signaling adaptor activity	GO:0006909//phagocytosis;GO:0008360//regulation of cell shape;GO:0009966//regulation of signal transduction;GO:0035023//regulation of Rho protein signal transduction	--
ENSMUSG00000005681	556.324	563.392	660.633	1219.67	1273.97	766.501	593.449	1086.71	1.83118	0.872773	0.0398934	0.736801	Apoa2	apolipoprotein A-II [Source:MGI Symbol;Acc:MGI:88050]	Organismal Systems;Organismal Systems	Endocrine system;Digestive system	ko03320//PPAR signaling pathway;ko04979//Cholesterol metabolism	K08758;K08758	GO:0005576//extracellular region;GO:0005615//extracellular space;GO:0005829//cytosol;GO:0034361//very-low-density lipoprotein particle;GO:0034364//high-density lipoprotein particle;GO:0034366//spherical high-density lipoprotein particle;GO:0042627//chylomicron	GO:0005102//signaling receptor binding;GO:0005319//lipid transporter activity;GO:0005543//phospholipid binding;GO:0008035//high-density lipoprotein particle binding;GO:0008289//lipid binding;GO:0015485//cholesterol binding;GO:0019899//enzyme binding;GO:0031072//heat shock protein binding;GO:0031210//phosphatidylcholine binding;GO:0034190//apolipoprotein receptor binding;GO:0042803//protein homodi…	GO:0002719//negative regulation of cytokine production involved in immune response;GO:0006656//phosphatidylcholine biosynthetic process;GO:0006869//lipid transport;GO:0008203//cholesterol metabolic process;GO:0009395//phospholipid catabolic process;GO:0009749//response to glucose;GO:0010903//negative regulation of very-low-density lipoprotein particle remodeling;GO:0030300//regulation of intestin…	--
ENSMUSG00000032123	23.2129	14.8492	12.9802	40.7303	36.6748	24.4866	17.0141	33.9639	1.99622	0.997269	0.0432961	0.750372	Dpagt1	dolichyl-phosphate N-acetylglucosaminephosphotransferase 1 [Source:MGI Symbol;Acc:MGI:1196396]	Metabolism;Metabolism	Global and overview maps;Glycan biosynthesis and metabolism	ko01100//Metabolic pathways;ko00510//N-Glycan biosynthesis	K01001;K01001	GO:0005783//endoplasmic reticulum;GO:0005789//endoplasmic reticulum membrane;GO:0016020//membrane;GO:0043231//intracellular membrane-bounded organelle	GO:0003975//UDP-N-acetylglucosamine-dolichyl-phosphate N-acetylglucosaminephosphotransferase activity;GO:0003976//UDP-N-acetylglucosamine-lysosomal-enzyme N-acetylglucosaminephosphotransferase activity;GO:0016740//transferase activity;GO:0016757//glycosyltransferase activity;GO:0016780//phosphotransferase activity, for other substituted phosphate groups;GO:0046872//metal ion binding	GO:0006047//UDP-N-acetylglucosamine metabolic process;GO:0006486//protein glycosylation;GO:0006487//protein N-linked glycosylation;GO:0006488//dolichol-linked oligosaccharide biosynthetic process;GO:0019348//dolichol metabolic process	--
ENSMUSG00000079436	45.2033	47.4222	19.9002	58.3054	74.4228	66.3641	37.5086	66.3641	1.76931	0.823183	0.0444843	0.758429	Kcnj13	potassium inwardly-rectifying channel, subfamily J, member 13 [Source:MGI Symbol;Acc:MGI:3781032]	Organismal Systems	Digestive system	ko04974//Protein digestion and absorption	K05006	GO:0005886//plasma membrane;GO:0016020//membrane;GO:0034702//ion channel complex	GO:0005242//inward rectifier potassium channel activity	GO:0006811//ion transport;GO:0006813//potassium ion transport;GO:0034220//ion transmembrane transport;GO:0034765//regulation of ion transmembrane transport;GO:0071805//potassium ion transmembrane transport;GO:0098655//cation transmembrane transport;GO:1990573//potassium ion import across plasma membrane	--
ENSMUSG00000071180	37.1136	34.1863	23.923	65.4645	41.4896	60.5512	31.7409	55.8351	1.75909	0.814827	0.0445139	0.758429	Smim15	small integral membrane protein 15 [Source:MGI Symbol;Acc:MGI:1922866]	-	-	-	-	GO:0005575//cellular_component;GO:0016020//membrane	GO:0003674//molecular_function	GO:0008150//biological_process	--
ENSMUSG00000072849	302.206	293.961	487.457	732.438	878.112	519.01	361.208	709.853	1.96522	0.97469	0.0459452	0.758827	Serpina1e	serine (or cysteine) peptidase inhibitor, clade A, member 1E [Source:MGI Symbol;Acc:MGI:891967]	Organismal Systems	Immune system	ko04610//Complement and coagulation cascades	K03984	GO:0005576//extracellular region;GO:0005615//extracellular space;GO:0005783//endoplasmic reticulum;GO:0005794//Golgi apparatus;GO:0043231//intracellular membrane-bounded organelle	GO:0002020//protease binding;GO:0004866//endopeptidase inhibitor activity;GO:0004867//serine-type endopeptidase inhibitor activity;GO:0030414//peptidase inhibitor activity;GO:0042802//identical protein binding	GO:0010288//response to lead ion;GO:0033986//response to methanol;GO:0034097//response to cytokine;GO:0043434//response to peptide hormone;GO:0046687//response to chromate	--
ENSMUSG00000027663	0	0	0	3.41374	5.49315	1.33433	0.01	3.41374	341.374	8.41521	0.0467028	0.758827	Zmat3	zinc finger matrin type 3 [Source:MGI Symbol;Acc:MGI:1195270]	Cellular Processes	Cell growth and death	ko04115//p53 signaling pathway	K10137	GO:0005654//nucleoplasm;GO:0005886//plasma membrane	GO:0003676//nucleic acid binding;GO:0008270//zinc ion binding;GO:0046872//metal ion binding	-	zf-C2H2
ENSMUSG00000051510	0	2.57578	0	6.2272	9.21874	3.23567	0.858595	6.2272	7.25279	2.85854	0.0496463	0.759588	Mafg	v-maf musculoaponeurotic fibrosarcoma oncogene family, protein G (avian) [Source:MGI Symbol;Acc:MGI:96911]	-	-	-	-	GO:0005634//nucleus;GO:0005667//transcription regulator complex;GO:0090575//RNA polymerase II transcription regulator complex	GO:0000978//RNA polymerase II cis-regulatory region sequence-specific DNA binding;GO:0000981//DNA-binding transcription factor activity, RNA polymerase II-specific;GO:0001228//DNA-binding transcription activator activity, RNA polymerase II-specific;GO:0003677//DNA binding;GO:0003700//DNA-binding transcription factor activity;GO:0005515//protein binding;GO:0042802//identical protein binding;GO:199…	GO:0001701//in utero embryonic development;GO:0006355//regulation of transcription, DNA-templated;GO:0006357//regulation of transcription by RNA polymerase II;GO:0010628//positive regulation of gene expression;GO:0030534//adult behavior;GO:0030641//regulation of cellular pH;GO:0042127//regulation of cell population proliferation;GO:0045604//regulation of epidermal cell differentiation;GO:0045944/…	TF_bZIP
ENSMUSG00000019873	15.0667	16.3127	19.7709	25.917	27.6157	23.0081	17.0501	25.5136	1.49639	0.581485	0.0121814	0.513977	Reep3	receptor accessory protein 3 [Source:MGI Symbol;Acc:MGI:88930]	-	-	-	-	GO:0005783//endoplasmic reticulum;GO:0005789//endoplasmic reticulum membrane;GO:0005874//microtubule;GO:0005881//cytoplasmic microtubule;GO:0016020//membrane;GO:0071782//endoplasmic reticulum tubular network	GO:0008017//microtubule binding	GO:0006998//nuclear envelope organization;GO:0007049//cell cycle;GO:0007084//mitotic nuclear membrane reassembly;GO:0051301//cell division;GO:0071786//endoplasmic reticulum tubular network organization	--
ENSMUSG00000074476	99.0177	63.4126	73.9668	115.514	118.284	118	78.799	117.266	1.48817	0.573536	0.0221471	0.656327	Spc24	SPC24, NDC80 kinetochore complex component, homolog (S. cerevisiae) [Source:MGI Symbol;Acc:MGI:1914879]	-	-	-	-	GO:0000775//chromosome, centromeric region;GO:0000776//kinetochore;GO:0005634//nucleus;GO:0005654//nucleoplasm;GO:0005694//chromosome;GO:0005730//nucleolus;GO:0031262//Ndc80 complex	GO:0008017//microtubule binding	GO:0007049//cell cycle;GO:0007059//chromosome segregation;GO:0007094//mitotic spindle assembly checkpoint signaling;GO:0008608//attachment of spindle microtubules to kinetochore;GO:0051301//cell division	--
ENSMUSG00000005506	100.17	101.898	112.071	141.917	165.81	158.738	104.713	155.489	1.4849	0.57037	0.00315646	0.269709	Celf1	CUGBP, Elav-like family member 1 [Source:MGI Symbol;Acc:MGI:1342295]	-	-	-	-	GO:0001673//male germ cell nucleus;GO:0005634//nucleus;GO:0005654//nucleoplasm;GO:0005737//cytoplasm;GO:0010494//cytoplasmic stress granule;GO:0097356//perinucleolar compartment;GO:1990904//ribonucleoprotein complex	GO:0003676//nucleic acid binding;GO:0003723//RNA binding;GO:0003729//mRNA binding;GO:0003730//mRNA 3'-UTR binding;GO:0031369//translation initiation factor binding;GO:0036002//pre-mRNA binding;GO:0042835//BRE binding;GO:0106222//long noncoding RNA binding	GO:0000381//regulation of alternative mRNA splicing, via spliceosome;GO:0006376//mRNA splice site selection;GO:0006397//mRNA processing;GO:0007286//spermatid development;GO:0008285//negative regulation of cell population proliferation;GO:0008380//RNA splicing;GO:0010628//positive regulation of gene expression;GO:0010629//negative regulation of gene expression;GO:0016441//posttranscriptional gene …	--
ENSMUSG00000031370	50.9467	49.0922	44.279	81.8531	72.7367	58.9184	48.106	71.1694	1.47943	0.565042	0.0295083	0.697382	Zrsr2	zinc finger (CCCH type), RNA binding motif and serine/arginine rich 2 [Source:MGI Symbol;Acc:MGI:103287]	-	-	-	-	GO:0089701//U2AF complex	GO:0003676//nucleic acid binding;GO:0003723//RNA binding;GO:0046872//metal ion binding	GO:0000398//mRNA splicing, via spliceosome;GO:0006397//mRNA processing;GO:0008380//RNA splicing	--
ENSMUSG00000003348	18.2063	22.0648	15.5162	23.7019	32.3473	26.3374	18.5958	27.4622	1.4768	0.562474	0.0497094	0.759588	Mob3a	MOB kinase activator 3A [Source:MGI Symbol;Acc:MGI:3050117]	-	-	-	-	GO:0005634//nucleus;GO:0005737//cytoplasm	GO:0030295//protein kinase activator activity;GO:0046872//metal ion binding	GO:0001934//positive regulation of protein phosphorylation;GO:0007165//signal transduction	--
ENSMUSG00000016831	25.0729	28.1235	22.4819	33.8926	37.0204	40.6522	25.2261	37.1884	1.4742	0.559936	0.00929577	0.474225	Tox4	TOX high mobility group box family member 4 [Source:MGI Symbol;Acc:MGI:1915389]	-	-	-	-	GO:0000781//chromosome, telomeric region;GO:0000785//chromatin;GO:0005634//nucleus;GO:0072357//PTW/PP1 phosphatase complex	GO:0003677//DNA binding;GO:0031490//chromatin DNA binding	GO:0006357//regulation of transcription by RNA polymerase II	HMG
ENSMUSG00000039206	28.1224	31.8835	29.0029	46.2394	43.6155	40.9285	29.6696	43.5945	1.46933	0.555159	0.00187422	0.237343	Daglb	diacylglycerol lipase, beta [Source:MGI Symbol;Acc:MGI:2442032]	Organismal Systems;Organismal Systems	Nervous system;Endocrine system	ko04723//Retrograde endocannabinoid signaling;ko04925//Aldosterone synthesis and secretion	K13806;K13806	GO:0005654//nucleoplasm;GO:0005886//plasma membrane;GO:0016020//membrane	GO:0004806//triglyceride lipase activity;GO:0016298//lipase activity;GO:0016787//hydrolase activity;GO:0046872//metal ion binding;GO:0047372//acylglycerol lipase activity	GO:0001516//prostaglandin biosynthetic process;GO:0006629//lipid metabolic process;GO:0006640//monoacylglycerol biosynthetic process;GO:0006690//icosanoid metabolic process;GO:0007405//neuroblast proliferation;GO:0010898//positive regulation of triglyceride catabolic process;GO:0016042//lipid catabolic process;GO:0019369//arachidonic acid metabolic process;GO:0022008//neurogenesis;GO:0046340//dia…	--
ENSMUSG00000002379	346.363	272.586	255.282	405.61	463.692	414.485	291.41	427.929	1.46848	0.55432	0.014797	0.553033	Ndufa11	NADH:ubiquinone oxidoreductase subunit A11 [Source:MGI Symbol;Acc:MGI:1917125]	Metabolism;Human Diseases;Human Diseases;Human Diseases;Human Diseases;Human Diseases;Human Diseases;Organismal Systems;Human Diseases;Human Diseases;Organismal Systems;Human Diseases;Metabolism	Global and overview maps;Neurodegenerative disease;Neurodegenerative disease;Neurodegenerative disease;Neurodegenerative disease;Neurodegenerative disease;Neurodegenerative disease;Environmental adaptation;Cancer: overview;Cardiovascular disease;Nervous system;Endocrine and metabolic disease;Energy metabolism	ko01100//Metabolic pathways;ko05022//Pathways of neurodegeneration - multiple diseases;ko05014//Amyotrophic lateral sclerosis;ko05010//Alzheimer disease;ko05016//Huntington disease;ko05020//Prion disease;ko05012//Parkinson disease;ko04714//Thermogenesis;ko05208//Chemical carcinogenesis - reactive oxygen species;ko05415//Diabetic cardiomyopathy;ko04723//Retrograde endocannabinoid signaling;ko04932…	K03956;K03956;K03956;K03956;K03956;K03956;K03956;K03956;K03956;K03956;K03956;K03956;K03956	GO:0005739//mitochondrion;GO:0005743//mitochondrial inner membrane;GO:0005747//mitochondrial respiratory chain complex I;GO:0016020//membrane	-	GO:0032981//mitochondrial respiratory chain complex I assembly	--
ENSMUSG00000039130	25.8758	28.317	21.2188	38.7292	38.7835	33.1107	25.1372	36.8745	1.46693	0.552798	0.0138949	0.548916	Zc3hc1	zinc finger, C3HC type 1 [Source:MGI Symbol;Acc:MGI:1916023]	-	-	-	-	GO:0005634//nucleus;GO:0005654//nucleoplasm;GO:0031965//nuclear membrane	GO:0005515//protein binding;GO:0008270//zinc ion binding;GO:0019901//protein kinase binding;GO:0046872//metal ion binding	GO:0007049//cell cycle;GO:0016567//protein ubiquitination;GO:0051301//cell division;GO:2001240//negative regulation of extrinsic apoptotic signaling pathway in absence of ligand	--
ENSMUSG00000024571	23.8253	22.2205	23.0229	38.2936	31.4015	31.3773	23.0229	33.6908	1.46336	0.549285	0.0104635	0.496031	Naa12	N(alpha)-acetyltransferase 12, NatA catalytic subunit [Source:MGI Symbol;Acc:MGI:3833940]	Genetic Information Processing	Transcription	ko03040//Spliceosome	K12859	GO:0005654//nucleoplasm;GO:0005794//Golgi apparatus;GO:0005813//centrosome;GO:0005829//cytosol;GO:0031415//NatA complex	GO:0004596//peptide alpha-N-acetyltransferase activity;GO:0016740//transferase activity;GO:0016746//acyltransferase activity;GO:0016747//acyltransferase activity, transferring groups other than amino-acyl groups;GO:1990189//peptide-serine-N-acetyltransferase activity;GO:1990190//peptide-glutamate-N-acetyltransferase activity	GO:0006474//N-terminal protein amino acid acetylation	--
ENSMUSG00000038489	12.957	13.9264	13.4417	16.8766	22.3312	19.6039	13.4417	19.6039	1.45844	0.54443	0.0182532	0.608286	Polr2l	polymerase (RNA) II (DNA directed) polypeptide L [Source:MGI Symbol;Acc:MGI:1913741]	Human Diseases;Organismal Systems;Genetic Information Processing	Neurodegenerative disease;Immune system;Transcription	ko05016//Huntington disease;ko04623//Cytosolic DNA-sensing pathway;ko03020//RNA polymerase	K03007;K03007;K03007	GO:0000428//DNA-directed RNA polymerase complex;GO:0005634//nucleus;GO:0005654//nucleoplasm;GO:0005665//RNA polymerase II, core complex;GO:0005666//RNA polymerase III complex;GO:0005736//RNA polymerase I complex	GO:0001054//RNA polymerase I activity;GO:0001055//RNA polymerase II activity;GO:0001056//RNA polymerase III activity;GO:0003677//DNA binding;GO:0003899//DNA-directed 5'-3' RNA polymerase activity;GO:0008270//zinc ion binding;GO:0046872//metal ion binding	GO:0006351//transcription, DNA-templated;GO:0006360//transcription by RNA polymerase I;GO:0006366//transcription by RNA polymerase II;GO:0042797//tRNA transcription by RNA polymerase III	--
ENSMUSG00000038290	22.8699	22.436	22.7517	32.3345	34.3788	32.0922	22.6858	32.9352	1.45179	0.537837	0.00015477	0.072277	Smg6	SMG6 nonsense mediated mRNA decay factor [Source:MGI Symbol;Acc:MGI:2144117]	Genetic Information Processing	Translation	ko03015//mRNA surveillance pathway	K11124	GO:0000781//chromosome, telomeric region;GO:0005634//nucleus;GO:0005694//chromosome;GO:0005697//telomerase holoenzyme complex;GO:0005730//nucleolus;GO:0005737//cytoplasm;GO:0005829//cytosol;GO:0035145//exon-exon junction complex	GO:0003677//DNA binding;GO:0003723//RNA binding;GO:0004518//nuclease activity;GO:0004519//endonuclease activity;GO:0004521//endoribonuclease activity;GO:0005515//protein binding;GO:0016787//hydrolase activity;GO:0042162//telomeric DNA binding;GO:0043021//ribonucleoprotein complex binding;GO:0046872//metal ion binding;GO:0070034//telomerase RNA binding;GO:0070182//DNA polymerase binding	GO:0000184//nuclear-transcribed mRNA catabolic process, nonsense-mediated decay;GO:0032204//regulation of telomere maintenance;GO:1904354//negative regulation of telomere capping	--
ENSMUSG00000019489	17.478	16.666	17.072	22.5666	26.9521	24.7593	17.072	24.7593	1.45029	0.53634	0.00395272	0.294953	Cd70	CD70 antigen [Source:MGI Symbol;Acc:MGI:1195273]	Environmental Information Processing	Signaling molecules and interaction	ko04060//Cytokine-cytokine receptor interaction	K05470	GO:0005615//extracellular space;GO:0005886//plasma membrane;GO:0016020//membrane	GO:0002020//protease binding;GO:0005125//cytokine activity;GO:0005164//tumor necrosis factor receptor binding;GO:0005515//protein binding	GO:0002456//T cell mediated immunity;GO:0006955//immune response;GO:0019724//B cell mediated immunity;GO:0033209//tumor necrosis factor-mediated signaling pathway;GO:0042100//B cell proliferation;GO:0097191//extrinsic apoptotic signaling pathway	--
ENSMUSG00000070880	642.874	462.541	644.548	810.452	822.891	902.455	583.321	845.266	1.44906	0.535116	0.0173271	0.601018	Gad1	glutamate decarboxylase 1 [Source:MGI Symbol;Acc:MGI:95632]	Metabolism;Organismal Systems;Metabolism;Metabolism;Metabolism;Human Diseases;Metabolism	Global and overview maps;Nervous system;Amino acid metabolism;Metabolism of other amino acids;Carbohydrate metabolism;Endocrine and metabolic disease;Metabolism of other amino acids	ko01100//Metabolic pathways;ko04727//GABAergic synapse;ko00250//Alanine, aspartate and glutamate metabolism;ko00410//beta-Alanine metabolism;ko00650//Butanoate metabolism;ko04940//Type I diabetes mellitus;ko00430//Taurine and hypotaurine metabolism	K01580;K01580;K01580;K01580;K01580;K01580;K01580	GO:0005737//cytoplasm;GO:0005739//mitochondrion;GO:0005938//cell cortex;GO:0030424//axon;GO:0043679//axon terminus;GO:0044306//neuron projection terminus;GO:0045202//synapse;GO:0048786//presynaptic active zone;GO:0060077//inhibitory synapse;GO:0061202//clathrin-sculpted gamma-aminobutyric acid transport vesicle membrane;GO:0098793//presynapse;GO:0098982//GABA-ergic synapse	GO:0003824//catalytic activity;GO:0004351//glutamate decarboxylase activity;GO:0016595//glutamate binding;GO:0016829//lyase activity;GO:0016830//carbon-carbon lyase activity;GO:0016831//carboxy-lyase activity;GO:0030170//pyridoxal phosphate binding;GO:0042802//identical protein binding;GO:0044877//protein-containing complex binding	GO:0006538//glutamate catabolic process;GO:0009449//gamma-aminobutyric acid biosynthetic process;GO:0019752//carboxylic acid metabolic process;GO:0035176//social behavior;GO:0035641//locomotory exploration behavior	--
ENSMUSG00000024170	14.9719	20.1407	20.4653	26.812	26.8179	26.8062	18.526	26.812	1.44727	0.533331	0.00961501	0.475383	Telo2	telomere maintenance 2 [Source:MGI Symbol;Acc:MGI:1918968]	Environmental Information Processing;Genetic Information Processing	Signal transduction;Replication and repair	ko04150//mTOR signaling pathway;ko03460//Fanconi anemia pathway	K11137;K11137	GO:0000781//chromosome, telomeric region;GO:0005634//nucleus;GO:0005694//chromosome;GO:0005737//cytoplasm;GO:0005829//cytosol;GO:0016020//membrane;GO:0016604//nuclear body;GO:0031931//TORC1 complex;GO:0031932//TORC2 complex;GO:0034399//nuclear periphery;GO:0070209//ASTRA complex;GO:0110078//TTT complex	GO:0005515//protein binding;GO:0019900//kinase binding;GO:0019901//protein kinase binding;GO:0042162//telomeric DNA binding;GO:0044877//protein-containing complex binding;GO:0051879//Hsp90 protein binding;GO:0060090//molecular adaptor activity	GO:0007004//telomere maintenance via telomerase;GO:0032006//regulation of TOR signaling;GO:0050821//protein stabilization;GO:1904263//positive regulation of TORC1 signaling;GO:1904515//positive regulation of TORC2 signaling	--
ENSMUSG00000017307	47.6892	50.1654	40.4548	77.9309	60.8035	60.5466	46.1031	66.427	1.44083	0.526904	0.0344499	0.708206	Acot8	acyl-CoA thioesterase 8 [Source:MGI Symbol;Acc:MGI:2158201]	Metabolism;Cellular Processes;Metabolism	Global and overview maps;Transport and catabolism;Lipid metabolism	ko01100//Metabolic pathways;ko04146//Peroxisome;ko00120//Primary bile acid biosynthesis	K11992;K11992;K11992	GO:0005739//mitochondrion;GO:0005777//peroxisome;GO:0005782//peroxisomal matrix	GO:0003986//acetyl-CoA hydrolase activity;GO:0004778//succinyl-CoA hydrolase activity;GO:0016290//palmitoyl-CoA hydrolase activity;GO:0016787//hydrolase activity;GO:0033882//choloyl-CoA hydrolase activity;GO:0044466//glutaryl-CoA hydrolase activity;GO:0047603//acetoacetyl-CoA hydrolase activity;GO:0047617//acyl-CoA hydrolase activity;GO:0047994//hydroxymethylglutaryl-CoA hydrolase activity;GO:005…	GO:0006629//lipid metabolic process;GO:0006631//fatty acid metabolic process;GO:0006637//acyl-CoA metabolic process;GO:0007031//peroxisome organization;GO:0009062//fatty acid catabolic process;GO:0016559//peroxisome fission;GO:0043649//dicarboxylic acid catabolic process;GO:0045225//negative regulation of CD4 production	--
ENSMUSG00000025272	13.1147	14.8421	13.822	21.6321	20.9849	17.1643	13.9263	19.9271	1.4309	0.516924	0.0154648	0.558882	Tro	trophinin [Source:MGI Symbol;Acc:MGI:1928994]	-	-	-	-	GO:0005634//nucleus;GO:0005737//cytoplasm	GO:0003674//molecular_function	GO:0000122//negative regulation of transcription by RNA polymerase II;GO:0030308//negative regulation of cell growth	--
ENSMUSG00000022306	14.5648	16.8572	12.0874	18.6807	22.56	20.6203	14.5031	20.6203	1.42179	0.507705	0.0261461	0.676548	Zfpm2	zinc finger protein, multitype 2 [Source:MGI Symbol;Acc:MGI:1334444]	Human Diseases	Cancer: overview	ko05206//MicroRNAs in cancer	K17442	GO:0001673//male germ cell nucleus;GO:0005634//nucleus;GO:0005654//nucleoplasm;GO:0005737//cytoplasm	GO:0003677//DNA binding;GO:0003713//transcription coactivator activity;GO:0003714//transcription corepressor activity;GO:0005515//protein binding;GO:0046872//metal ion binding;GO:0061629//RNA polymerase II-specific DNA-binding transcription factor binding	GO:0000122//negative regulation of transcription by RNA polymerase II;GO:0001570//vasculogenesis;GO:0001701//in utero embryonic development;GO:0003148//outflow tract septum morphogenesis;GO:0003151//outflow tract morphogenesis;GO:0003181//atrioventricular valve morphogenesis;GO:0003192//mitral valve formation;GO:0003195//tricuspid valve formation;GO:0003221//right ventricular cardiac muscle tissu…	zf-C2H2
ENSMUSG00000040102	21.1358	15.5751	20.1067	26.3272	30.7425	23.2648	18.9392	26.7782	1.4139	0.499681	0.0469502	0.759588	Klhl42	kelch-like 42 [Source:MGI Symbol;Acc:MGI:2444786]	-	-	-	-	GO:0005737//cytoplasm;GO:0005819//spindle;GO:0005856//cytoskeleton;GO:0031463//Cul3-RING ubiquitin ligase complex	GO:0004842//ubiquitin-protein transferase activity;GO:0005515//protein binding	GO:0000209//protein polyubiquitination;GO:0007049//cell cycle;GO:0016567//protein ubiquitination;GO:0032886//regulation of microtubule-based process;GO:0043161//proteasome-mediated ubiquitin-dependent protein catabolic process;GO:0051301//cell division	--
ENSMUSG00000037257	40.7838	48.2808	41.5278	69.1014	64.2966	51.038	43.5308	61.4787	1.4123	0.49805	0.0384124	0.72839	Aagab	alpha- and gamma-adaptin binding protein [Source:MGI Symbol;Acc:MGI:1914189]	-	-	-	-	GO:0005737//cytoplasm;GO:0005829//cytosol;GO:0016607//nuclear speck	GO:0003674//molecular_function	GO:0008150//biological_process;GO:0015031//protein transport	--
ENSMUSG00000032998	26.9385	18.704	28.6527	32.2262	36.4762	35.907	24.7651	34.8698	1.40802	0.493671	0.0392037	0.736573	Foxj3	forkhead box J3 [Source:MGI Symbol;Acc:MGI:2443432]	-	-	-	-	GO:0005634//nucleus	GO:0000978//RNA polymerase II cis-regulatory region sequence-specific DNA binding;GO:0000981//DNA-binding transcription factor activity, RNA polymerase II-specific;GO:0001228//DNA-binding transcription activator activity, RNA polymerase II-specific;GO:0003677//DNA binding;GO:0003700//DNA-binding transcription factor activity;GO:0043565//sequence-specific DNA binding;GO:1990837//sequence-specific …	GO:0006355//regulation of transcription, DNA-templated;GO:0006357//regulation of transcription by RNA polymerase II;GO:0007141//male meiosis I;GO:0007283//spermatogenesis;GO:0030154//cell differentiation;GO:0045944//positive regulation of transcription by RNA polymerase II;GO:0051321//meiotic cell cycle	Fork_head
ENSMUSG00000029070	17.7182	19.0177	18.3679	21.4727	30.2193	25.846	18.3679	25.846	1.40713	0.492752	0.0428325	0.749215	Mxra8	matrix-remodelling associated 8 [Source:MGI Symbol;Acc:MGI:1922011]	-	-	-	-	GO:0005634//nucleus;GO:0005737//cytoplasm;GO:0005886//plasma membrane;GO:0005923//bicellular tight junction;GO:0009986//cell surface;GO:0016020//membrane;GO:0042995//cell projection;GO:0060170//ciliary membrane;GO:0070161//anchoring junction	GO:0003674//molecular_function	GO:0007155//cell adhesion;GO:0030154//cell differentiation;GO:0060857//establishment of glial blood-brain barrier	--
ENSMUSG00000032083	1971.13	2174.11	2353.02	3282.88	3257.53	2599.04	2166.09	3046.48	1.40645	0.492055	0.0242753	0.658633	Apoa1	apolipoprotein A-I [Source:MGI Symbol;Acc:MGI:88049]	Human Diseases;Organismal Systems;Organismal Systems;Human Diseases;Organismal Systems;Organismal Systems	Cardiovascular disease;Endocrine system;Digestive system;Infectious disease: parasitic;Digestive system;Digestive system	ko05417//Lipid and atherosclerosis;ko03320//PPAR signaling pathway;ko04979//Cholesterol metabolism;ko05143//African trypanosomiasis;ko04975//Fat digestion and absorption;ko04977//Vitamin digestion and absorption	K08757;K08757;K08757;K08757;K08757;K08757	GO:0005576//extracellular region;GO:0005615//extracellular space;GO:0005829//cytosol;GO:0009986//cell surface;GO:0030139//endocytic vesicle;GO:0031410//cytoplasmic vesicle;GO:0034361//very-low-density lipoprotein particle;GO:0034362//low-density lipoprotein particle;GO:0034363//intermediate-density lipoprotein particle;GO:0034364//high-density lipoprotein particle;GO:0034365//discoidal high-densi…	GO:0001540//amyloid-beta binding;GO:0005102//signaling receptor binding;GO:0005319//lipid transporter activity;GO:0005515//protein binding;GO:0005543//phospholipid binding;GO:0008035//high-density lipoprotein particle binding;GO:0008289//lipid binding;GO:0015485//cholesterol binding;GO:0019899//enzyme binding;GO:0031072//heat shock protein binding;GO:0034190//apolipoprotein receptor binding;GO:00…	GO:0001932//regulation of protein phosphorylation;GO:0001935//endothelial cell proliferation;GO:0002719//negative regulation of cytokine production involved in immune response;GO:0006629//lipid metabolic process;GO:0006644//phospholipid metabolic process;GO:0006656//phosphatidylcholine biosynthetic process;GO:0006695//cholesterol biosynthetic process;GO:0006869//lipid transport;GO:0007186//G prot…	--
ENSMUSG00000059208	409.632	346.43	413.068	536.02	604.283	503.946	389.71	548.083	1.40639	0.491993	0.0124575	0.514958	Hnrnpm	heterogeneous nuclear ribonucleoprotein M [Source:MGI Symbol;Acc:MGI:1926465]	Genetic Information Processing	Transcription	ko03040//Spliceosome	K12887	GO:0005634//nucleus;GO:0005654//nucleoplasm;GO:0005681//spliceosomal complex;GO:0005737//cytoplasm;GO:0009986//cell surface;GO:0014069//postsynaptic density;GO:0016363//nuclear matrix;GO:0042382//paraspeckles;GO:0045202//synapse;GO:0062023//collagen-containing extracellular matrix;GO:0071013//catalytic step 2 spliceosome;GO:0098978//glutamatergic synapse;GO:1990904//ribonucleoprotein complex	GO:0003676//nucleic acid binding;GO:0003723//RNA binding;GO:0003729//mRNA binding;GO:0005515//protein binding;GO:0019904//protein domain specific binding;GO:0048306//calcium-dependent protein binding;GO:1990405//protein antigen binding	GO:0000380//alternative mRNA splicing, via spliceosome;GO:0006397//mRNA processing;GO:0008380//RNA splicing;GO:0099175//regulation of postsynapse organization;GO:1900182//positive regulation of protein localization to nucleus;GO:1904591//positive regulation of protein import	--
ENSMUSG00000023272	22.214	22.3427	22.4713	29.9831	37.0009	27.1261	22.3427	31.37	1.40404	0.489585	0.0370732	0.720553	Creld2	cysteine-rich with EGF-like domains 2 [Source:MGI Symbol;Acc:MGI:1923987]	-	-	-	-	GO:0005615//extracellular space;GO:0005783//endoplasmic reticulum;GO:0005794//Golgi apparatus	GO:0003674//molecular_function;GO:0003756//protein disulfide isomerase activity;GO:0005201//extracellular matrix structural constituent;GO:0005509//calcium ion binding;GO:0016853//isomerase activity	GO:0008150//biological_process	--
ENSMUSG00000025781	3369.92	3165.14	2445.4	4154	4244.84	4191.79	2993.49	4196.87	1.402	0.487488	0.0129123	0.525958	Atp5f1c	ATP synthase F1 subunit gamma [Source:MGI Symbol;Acc:MGI:1261437]	Metabolism;Human Diseases;Human Diseases;Human Diseases;Human Diseases;Human Diseases;Human Diseases;Organismal Systems;Human Diseases;Human Diseases;Metabolism	Global and overview maps;Neurodegenerative disease;Neurodegenerative disease;Neurodegenerative disease;Neurodegenerative disease;Neurodegenerative disease;Neurodegenerative disease;Environmental adaptation;Cancer: overview;Cardiovascular disease;Energy metabolism	ko01100//Metabolic pathways;ko05022//Pathways of neurodegeneration - multiple diseases;ko05014//Amyotrophic lateral sclerosis;ko05010//Alzheimer disease;ko05016//Huntington disease;ko05020//Prion disease;ko05012//Parkinson disease;ko04714//Thermogenesis;ko05208//Chemical carcinogenesis - reactive oxygen species;ko05415//Diabetic cardiomyopathy;ko00190//Oxidative phosphorylation	K02136;K02136;K02136;K02136;K02136;K02136;K02136;K02136;K02136;K02136;K02136	GO:0000275//mitochondrial proton-transporting ATP synthase complex, catalytic sector F(1);GO:0005739//mitochondrion;GO:0005743//mitochondrial inner membrane;GO:0005753//mitochondrial proton-transporting ATP synthase complex;GO:0016020//membrane;GO:0043209//myelin sheath;GO:0045261//proton-transporting ATP synthase complex, catalytic core F(1);GO:0110165//cellular anatomical entity	GO:0005515//protein binding;GO:0016887//ATP hydrolysis activity;GO:0046933//proton-transporting ATP synthase activity, rotational mechanism	GO:0006754//ATP biosynthetic process;GO:0006811//ion transport;GO:0015986//ATP synthesis coupled proton transport;GO:0042776//mitochondrial ATP synthesis coupled proton transport;GO:1902600//proton transmembrane transport	--
ENSMUSG00000021518	36.131	28.2292	24.1545	40.4013	43.7351	39.653	29.5049	41.2632	1.39852	0.4839	0.0345162	0.708206	Ptdss1	phosphatidylserine synthase 1 [Source:MGI Symbol;Acc:MGI:1276575]	Metabolism;Metabolism	Global and overview maps;Lipid metabolism	ko01100//Metabolic pathways;ko00564//Glycerophospholipid metabolism	K08729;K08729	GO:0005783//endoplasmic reticulum;GO:0005789//endoplasmic reticulum membrane;GO:0016020//membrane	GO:0016740//transferase activity;GO:0106245//L-serine-phosphatidylethanolamine phosphatidyltransferase activity;GO:0106258//L-serine-phosphatidylcholine phosphatidyltransferase activity	GO:0006629//lipid metabolic process;GO:0006659//phosphatidylserine biosynthetic process;GO:0008654//phospholipid biosynthetic process	--
ENSMUSG00000024792	43.474	32.2577	39.6471	53.6548	61.0612	46.2484	38.4596	53.6548	1.39509	0.480361	0.0480335	0.759588	Zfpl1	zinc finger like protein 1 [Source:MGI Symbol;Acc:MGI:1891017]	-	-	-	-	GO:0005794//Golgi apparatus;GO:0016020//membrane	GO:0003674//molecular_function;GO:0005515//protein binding;GO:0008270//zinc ion binding;GO:0046872//metal ion binding	GO:0008150//biological_process;GO:0016192//vesicle-mediated transport	--
ENSMUSG00000024810	25.2727	25.5668	25.861	37.4414	34.0283	35.4272	25.5668	35.6323	1.39369	0.478911	0.000558789	0.180959	Il33	interleukin 33 [Source:MGI Symbol;Acc:MGI:1924375]	Cellular Processes;Human Diseases;Organismal Systems;Environmental Information Processing	Cell growth and death;Infectious disease: viral;Immune system;Signaling molecules and interaction	ko04217//Necroptosis;ko05164//Influenza A;ko04623//Cytosolic DNA-sensing pathway;ko04060//Cytokine-cytokine receptor interaction	K12967;K12967;K12967;K12967	GO:0005576//extracellular region;GO:0005615//extracellular space;GO:0005634//nucleus;GO:0005654//nucleoplasm;GO:0005694//chromosome;GO:0005737//cytoplasm;GO:0030133//transport vesicle;GO:0031410//cytoplasmic vesicle;GO:0031982//vesicle;GO:0043231//intracellular membrane-bounded organelle	GO:0002112//interleukin-33 receptor binding;GO:0005125//cytokine activity;GO:0005515//protein binding	GO:0000122//negative regulation of transcription by RNA polymerase II;GO:0001819//positive regulation of cytokine production;GO:0002281//macrophage activation involved in immune response;GO:0002282//microglial cell activation involved in immune response;GO:0002638//negative regulation of immunoglobulin production;GO:0002639//positive regulation of immunoglobulin production;GO:0002686//negative re…	--
ENSMUSG00000040511	8.73493	7.23787	9.49613	12.0586	12.1208	11.1788	8.48964	11.7861	1.38829	0.473308	0.0106812	0.500464	Pvr	poliovirus receptor [Source:MGI Symbol;Acc:MGI:107741]	Environmental Information Processing	Signaling molecules and interaction	ko04514//Cell adhesion molecules	K06539	GO:0005886//plasma membrane;GO:0005912//adherens junction;GO:0009986//cell surface;GO:0016020//membrane	GO:0001618//virus receptor activity;GO:0005515//protein binding;GO:0045503//dynein light chain binding;GO:0050839//cell adhesion molecule binding	GO:0002860//positive regulation of natural killer cell mediated cytotoxicity directed against tumor cell target;GO:0007156//homophilic cell adhesion via plasma membrane adhesion molecules;GO:0007157//heterophilic cell-cell adhesion via plasma membrane cell adhesion molecules;GO:0016477//cell migration;GO:0042271//susceptibility to natural killer cell mediated cytotoxicity;GO:0045954//positive reg…	--
ENSMUSG00000027931	29.9762	27.6595	32.1005	44.2942	41.7364	37.8356	29.9121	41.2887	1.38034	0.46502	0.00747404	0.436473	Npr1	natriuretic peptide receptor 1 [Source:MGI Symbol;Acc:MGI:97371]	Metabolism;Organismal Systems;Environmental Information Processing;Organismal Systems;Environmental Information Processing;Metabolism;Organismal Systems;Organismal Systems;Organismal Systems;Organismal Systems	Global and overview maps;Environmental adaptation;Signal transduction;Endocrine system;Signal transduction;Nucleotide metabolism;Circulatory system;Endocrine system;Endocrine system;Endocrine system	ko01100//Metabolic pathways;ko04714//Thermogenesis;ko04024//cAMP signaling pathway;ko04921//Oxytocin signaling pathway;ko04022//cGMP-PKG signaling pathway;ko00230//Purine metabolism;ko04270//Vascular smooth muscle contraction;ko04925//Aldosterone synthesis and secretion;ko04924//Renin secretion;ko04923//Regulation of lipolysis in adipocytes	K12323;K12323;K12323;K12323;K12323;K12323;K12323;K12323;K12323;K12323	GO:0005886//plasma membrane;GO:0016020//membrane;GO:0043235//receptor complex	GO:0000166//nucleotide binding;GO:0001653//peptide receptor activity;GO:0004016//adenylate cyclase activity;GO:0004383//guanylate cyclase activity;GO:0004672//protein kinase activity;GO:0005524//ATP binding;GO:0005525//GTP binding;GO:0016829//lyase activity;GO:0016849//phosphorus-oxygen lyase activity;GO:0016941//natriuretic peptide receptor activity;GO:0017046//peptide hormone binding;GO:0042562…	GO:0006182//cGMP biosynthetic process;GO:0006468//protein phosphorylation;GO:0007166//cell surface receptor signaling pathway;GO:0007168//receptor guanylyl cyclase signaling pathway;GO:0009190//cyclic nucleotide biosynthetic process;GO:0010753//positive regulation of cGMP-mediated signaling;GO:0019934//cGMP-mediated signaling;GO:0035556//intracellular signal transduction;GO:0042417//dopamine meta…	--
ENSMUSG00000037003	27.0419	26.2052	29.2203	38.4917	41.0263	34.2449	27.4891	37.921	1.37949	0.464135	0.00864205	0.472341	Tns2	tensin 2 [Source:MGI Symbol;Acc:MGI:2387586]	-	-	-	-	GO:0005737//cytoplasm;GO:0005886//plasma membrane;GO:0005925//focal adhesion;GO:0016020//membrane;GO:0070161//anchoring junction	GO:0004721//phosphoprotein phosphatase activity;GO:0004725//protein tyrosine phosphatase activity;GO:0005102//signaling receptor binding;GO:0005515//protein binding;GO:0008289//lipid binding;GO:0016787//hydrolase activity;GO:0019900//kinase binding;GO:0019901//protein kinase binding;GO:0042802//identical protein binding;GO:0046872//metal ion binding	GO:0001822//kidney development;GO:0008285//negative regulation of cell population proliferation;GO:0014850//response to muscle activity;GO:0019725//cellular homeostasis;GO:0032963//collagen metabolic process;GO:0035264//multicellular organism growth;GO:0035335//peptidyl-tyrosine dephosphorylation;GO:0046627//negative regulation of insulin receptor signaling pathway;GO:0048871//multicellular organ…	--
ENSMUSG00000002010	1274.22	1152.75	858.244	1507.3	1508.93	1458.68	1095.07	1491.64	1.36213	0.445867	0.0334438	0.708206	Idh3g	isocitrate dehydrogenase 3 (NAD+), gamma [Source:MGI Symbol;Acc:MGI:1099463]	Metabolism;Metabolism;Metabolism;Metabolism;Metabolism	Global and overview maps;Global and overview maps;Global and overview maps;Carbohydrate metabolism;Global and overview maps	ko01100//Metabolic pathways;ko01200//Carbon metabolism;ko01230//Biosynthesis of amino acids;ko00020//Citrate cycle (TCA cycle);ko01210//2-Oxocarboxylic acid metabolism	K00030;K00030;K00030;K00030;K00030	GO:0005730//nucleolus;GO:0005739//mitochondrion;GO:0005962//mitochondrial isocitrate dehydrogenase complex (NAD+)	GO:0000166//nucleotide binding;GO:0000287//magnesium ion binding;GO:0004449//isocitrate dehydrogenase (NAD+) activity;GO:0005524//ATP binding;GO:0016616//oxidoreductase activity, acting on the CH-OH group of donors, NAD or NADP as acceptor;GO:0046872//metal ion binding;GO:0051287//NAD binding	GO:0006099//tricarboxylic acid cycle;GO:0006102//isocitrate metabolic process;GO:0006103//2-oxoglutarate metabolic process;GO:0006734//NADH metabolic process;GO:0045926//negative regulation of growth	--
ENSMUSG00000027099	262.757	199.68	240.386	283.072	340.066	333.274	234.274	318.804	1.36082	0.444473	0.0304846	0.69749	Mtx2	metaxin 2 [Source:MGI Symbol;Acc:MGI:1859652]	-	-	-	-	GO:0001401//SAM complex;GO:0005730//nucleolus;GO:0005737//cytoplasm;GO:0005739//mitochondrion;GO:0005741//mitochondrial outer membrane;GO:0016020//membrane	GO:0003674//molecular_function	GO:0006839//mitochondrial transport;GO:0007005//mitochondrion organization;GO:0015031//protein transport	--
ENSMUSG00000019326	31.2336	33.4846	33.9023	43.247	47.0997	43.2713	32.8735	44.5394	1.35487	0.438157	0.00156919	0.221952	Aoc3	amine oxidase, copper containing 3 [Source:MGI Symbol;Acc:MGI:1306797]	Metabolism;Metabolism;Metabolism;Metabolism;Metabolism	Global and overview maps;Amino acid metabolism;Metabolism of other amino acids;Amino acid metabolism;Amino acid metabolism	ko01100//Metabolic pathways;ko00260//Glycine, serine and threonine metabolism;ko00410//beta-Alanine metabolism;ko00350//Tyrosine metabolism;ko00360//Phenylalanine metabolism	K00276;K00276;K00276;K00276;K00276	GO:0005615//extracellular space;GO:0005737//cytoplasm;GO:0005769//early endosome;GO:0005783//endoplasmic reticulum;GO:0005794//Golgi apparatus;GO:0005886//plasma membrane;GO:0005902//microvillus;GO:0009986//cell surface;GO:0016020//membrane	GO:0005507//copper ion binding;GO:0005509//calcium ion binding;GO:0008131//primary amine oxidase activity;GO:0016491//oxidoreductase activity;GO:0042802//identical protein binding;GO:0046872//metal ion binding;GO:0046982//protein heterodimerization activity;GO:0048038//quinone binding;GO:0052593//tryptamine:oxygen oxidoreductase (deaminating) activity;GO:0052594//aminoacetone:oxygen oxidoreductas…	GO:0002523//leukocyte migration involved in inflammatory response;GO:0002675//positive regulation of acute inflammatory response;GO:0002687//positive regulation of leukocyte migration;GO:0007155//cell adhesion;GO:0008217//regulation of blood pressure;GO:0009308//amine metabolic process;GO:0010828//positive regulation of glucose transmembrane transport;GO:0035902//response to immobilization stress…	--
ENSMUSG00000028821	31.147	34.7041	31.6578	44.928	50.3197	36.6893	32.503	43.979	1.35308	0.436243	0.0494016	0.759588	Syf2	SYF2 homolog, RNA splicing factor (S. cerevisiae) [Source:MGI Symbol;Acc:MGI:1915842]	Genetic Information Processing	Transcription	ko03040//Spliceosome	K12868	GO:0000974//Prp19 complex;GO:0005634//nucleus;GO:0005681//spliceosomal complex;GO:0016607//nuclear speck;GO:0071007//U2-type catalytic step 2 spliceosome;GO:0071013//catalytic step 2 spliceosome;GO:0071014//post-mRNA release spliceosomal complex	-	GO:0000398//mRNA splicing, via spliceosome;GO:0001701//in utero embryonic development;GO:0006397//mRNA processing;GO:0007095//mitotic G2 DNA damage checkpoint signaling;GO:0007369//gastrulation;GO:0008284//positive regulation of cell population proliferation;GO:0008380//RNA splicing;GO:0048568//embryonic organ development	--
ENSMUSG00000030663	193.527	137.762	179.822	222.113	240.98	224.095	170.37	229.063	1.3445	0.427068	0.0300779	0.69749	1110004F10Rik	RIKEN cDNA 1110004F10 gene [Source:MGI Symbol;Acc:MGI:1929274]	-	-	-	-	GO:0005575//cellular_component	GO:0003674//molecular_function	GO:0008150//biological_process	--
ENSMUSG00000027220	11.592	11.3914	14.9543	17.7509	17.4552	15.6335	12.6459	16.9465	1.34008	0.422321	0.0320021	0.69749	Syt13	synaptotagmin XIII [Source:MGI Symbol;Acc:MGI:1933945]	-	-	-	-	GO:0005886//plasma membrane;GO:0016020//membrane;GO:0030133//transport vesicle;GO:0030659//cytoplasmic vesicle membrane;GO:0031410//cytoplasmic vesicle;GO:0043231//intracellular membrane-bounded organelle;GO:0070382//exocytic vesicle	GO:0001786//phosphatidylserine binding;GO:0005509//calcium ion binding;GO:0005544//calcium-dependent phospholipid binding;GO:0019905//syntaxin binding;GO:0030276//clathrin binding	GO:0014059//regulation of dopamine secretion;GO:0016192//vesicle-mediated transport;GO:0017156//calcium-ion regulated exocytosis;GO:0017158//regulation of calcium ion-dependent exocytosis;GO:0071277//cellular response to calcium ion	--
ENSMUSG00000020495	34.9786	30.2091	28.7323	44.6325	43.9855	37.1846	31.3067	41.9342	1.33946	0.421657	0.0249265	0.658633	Smg8	SMG8 nonsense mediated mRNA decay factor [Source:MGI Symbol;Acc:MGI:1921383]	-	-	-	-	GO:0005575//cellular_component	GO:0003674//molecular_function	GO:0000184//nuclear-transcribed mRNA catabolic process, nonsense-mediated decay;GO:0045859//regulation of protein kinase activity	--
ENSMUSG00000016554	102.679	101.3	112.51	137.764	134.807	149.56	105.496	140.71	1.33379	0.415536	0.00354191	0.279845	Eif3d	eukaryotic translation initiation factor 3, subunit D [Source:MGI Symbol;Acc:MGI:1933181]	-	-	-	-	GO:0005737//cytoplasm;GO:0005852//eukaryotic translation initiation factor 3 complex;GO:0016282//eukaryotic 43S preinitiation complex;GO:0033290//eukaryotic 48S preinitiation complex;GO:0045202//synapse;GO:0071541//eukaryotic translation initiation factor 3 complex, eIF3m	GO:0003723//RNA binding;GO:0003743//translation initiation factor activity;GO:0098808//mRNA cap binding	GO:0001732//formation of cytoplasmic translation initiation complex;GO:0002183//cytoplasmic translational initiation;GO:0002191//cap-dependent translational initiation;GO:0006412//translation;GO:0006413//translational initiation;GO:0045727//positive regulation of translation;GO:0075522//IRES-dependent viral translational initiation;GO:0075525//viral translational termination-reinitiation	--
ENSMUSG00000051346	63.983	61.4795	51.0256	85.4543	71.6556	77.7245	58.8294	78.2782	1.3306	0.412073	0.0259395	0.676277	Spryd4	SPRY domain containing 4 [Source:MGI Symbol;Acc:MGI:1913951]	-	-	-	-	GO:0005634//nucleus;GO:0005739//mitochondrion	GO:0003674//molecular_function;GO:0005515//protein binding	GO:0008150//biological_process	--
ENSMUSG00000022744	78.6474	64.3983	85.8708	108.689	100.411	94.766	76.3055	101.289	1.32741	0.408614	0.0289883	0.693224	Cldnd1	claudin domain containing 1 [Source:MGI Symbol;Acc:MGI:2447860]	-	-	-	-	GO:0016020//membrane;GO:0016324//apical plasma membrane	GO:0003674//molecular_function	GO:0008150//biological_process	--
ENSMUSG00000051495	21.6199	27.5224	25.0554	33.9714	33.4242	30.9574	24.7326	32.7843	1.32555	0.406594	0.014417	0.553033	Irf2bp2	interferon regulatory factor 2 binding protein 2 [Source:MGI Symbol;Acc:MGI:2443921]	-	-	-	-	GO:0005634//nucleus;GO:0005654//nucleoplasm;GO:0005737//cytoplasm	GO:0003714//transcription corepressor activity;GO:0046872//metal ion binding	GO:0000122//negative regulation of transcription by RNA polymerase II;GO:0002327//immature B cell differentiation;GO:0006357//regulation of transcription by RNA polymerase II	--
ENSMUSG00000028809	45.9003	36.9084	46.3181	59.1769	61.1738	50.662	43.0423	57.0042	1.32438	0.405316	0.034948	0.708206	Srrm1	serine/arginine repetitive matrix 1 [Source:MGI Symbol;Acc:MGI:1858303]	Genetic Information Processing;Genetic Information Processing	Translation;Translation	ko03013//Nucleocytoplasmic transport;ko03015//mRNA surveillance pathway	K13171;K13171	GO:0005634//nucleus;GO:0016607//nuclear speck;GO:0071013//catalytic step 2 spliceosome	-	GO:0006397//mRNA processing;GO:0051179//localization	--
ENSMUSG00000062797	59.1042	58.2221	60.4393	70.7174	90.508	73.1271	59.2552	78.1175	1.31832	0.398703	0.0395668	0.736801	Hikeshi	heat shock protein nuclear import factor [Source:MGI Symbol;Acc:MGI:96738]	-	-	-	-	GO:0005634//nucleus;GO:0005654//nucleoplasm;GO:0005737//cytoplasm;GO:0005829//cytosol;GO:0016604//nuclear body;GO:0016607//nuclear speck	GO:0030544//Hsp70 protein binding;GO:0061608//nuclear import signal receptor activity	GO:0006606//protein import into nucleus;GO:0007030//Golgi organization;GO:0015031//protein transport;GO:0030324//lung development;GO:0034605//cellular response to heat	--
ENSMUSG00000003778	23.6134	29.8842	27.165	37.8173	33.4495	34.975	26.8876	35.4139	1.31711	0.397379	0.0184835	0.608925	Brd8	bromodomain containing 8 [Source:MGI Symbol;Acc:MGI:1925906]	-	-	-	-	GO:0000786//nucleosome;GO:0000812//Swr1 complex;GO:0005634//nucleus;GO:0005654//nucleoplasm;GO:0005739//mitochondrion;GO:0035267//NuA4 histone acetyltransferase complex	GO:0005515//protein binding;GO:0030374//nuclear receptor coactivator activity;GO:0046966//thyroid hormone receptor binding	GO:0006325//chromatin organization;GO:0042981//regulation of apoptotic process;GO:0045893//positive regulation of transcription, DNA-templated;GO:0045944//positive regulation of transcription by RNA polymerase II;GO:0051726//regulation of cell cycle;GO:0097067//cellular response to thyroid hormone stimulus;GO:1905168//positive regulation of double-strand break repair via homologous recombination;…	--
ENSMUSG00000002014	160.525	156.198	157.814	198.522	225.436	200.131	158.179	208.03	1.31515	0.39523	0.00480136	0.327891	Ssr4	signal sequence receptor, delta [Source:MGI Symbol;Acc:MGI:1099464]	Genetic Information Processing	Folding, sorting and degradation	ko04141//Protein processing in endoplasmic reticulum	K04571	GO:0005783//endoplasmic reticulum;GO:0005784//Sec61 translocon complex;GO:0005789//endoplasmic reticulum membrane;GO:0012505//endomembrane system;GO:0016020//membrane	GO:0003674//molecular_function	GO:0008150//biological_process	--
ENSMUSG00000000171	313.485	284.735	310.306	426.872	412.191	347.35	302.842	395.471	1.30587	0.385007	0.0237343	0.658633	Sdhd	succinate dehydrogenase complex, subunit D, integral membrane protein [Source:MGI Symbol;Acc:MGI:1914175]	Metabolism;Human Diseases;Human Diseases;Human Diseases;Human Diseases;Human Diseases;Human Diseases;Organismal Systems;Human Diseases;Human Diseases;Human Diseases;Metabolism;Metabolism;Metabolism	Global and overview maps;Neurodegenerative disease;Neurodegenerative disease;Neurodegenerative disease;Neurodegenerative disease;Neurodegenerative disease;Neurodegenerative disease;Environmental adaptation;Cancer: overview;Cardiovascular disease;Endocrine and metabolic disease;Energy metabolism;Global and overview maps;Carbohydrate metabolism	ko01100//Metabolic pathways;ko05022//Pathways of neurodegeneration - multiple diseases;ko05014//Amyotrophic lateral sclerosis;ko05010//Alzheimer disease;ko05016//Huntington disease;ko05020//Prion disease;ko05012//Parkinson disease;ko04714//Thermogenesis;ko05208//Chemical carcinogenesis - reactive oxygen species;ko05415//Diabetic cardiomyopathy;ko04932//Non-alcoholic fatty liver disease;ko00190//O…	K00237;K00237;K00237;K00237;K00237;K00237;K00237;K00237;K00237;K00237;K00237;K00237;K00237;K00237	GO:0005739//mitochondrion;GO:0005740//mitochondrial envelope;GO:0005743//mitochondrial inner membrane;GO:0005749//mitochondrial respiratory chain complex II, succinate dehydrogenase complex (ubiquinone);GO:0016020//membrane;GO:0045257//succinate dehydrogenase complex (ubiquinone)	GO:0008177//succinate dehydrogenase (ubiquinone) activity;GO:0020037//heme binding;GO:0046872//metal ion binding;GO:0048039//ubiquinone binding	GO:0006099//tricarboxylic acid cycle;GO:0006121//mitochondrial electron transport, succinate to ubiquinone;GO:0042776//mitochondrial ATP synthesis coupled proton transport;GO:0050433//regulation of catecholamine secretion;GO:0071456//cellular response to hypoxia	--
ENSMUSG00000032080	130.199	138.989	124.083	169.737	174.283	169.25	131.091	171.09	1.30513	0.384189	0.000973813	0.221952	Apoa4	apolipoprotein A-IV [Source:MGI Symbol;Acc:MGI:88051]	Human Diseases;Organismal Systems;Organismal Systems;Organismal Systems	Cardiovascular disease;Digestive system;Digestive system;Digestive system	ko05417//Lipid and atherosclerosis;ko04979//Cholesterol metabolism;ko04975//Fat digestion and absorption;ko04977//Vitamin digestion and absorption	K08760;K08760;K08760;K08760	GO:0005576//extracellular region;GO:0005615//extracellular space;GO:0005829//cytosol;GO:0009986//cell surface;GO:0034361//very-low-density lipoprotein particle;GO:0034364//high-density lipoprotein particle;GO:0042627//chylomicron;GO:0045202//synapse	GO:0005507//copper ion binding;GO:0008289//lipid binding;GO:0016209//antioxidant activity;GO:0031210//phosphatidylcholine binding;GO:0042802//identical protein binding;GO:0042803//protein homodimerization activity;GO:0060228//phosphatidylcholine-sterol O-acyltransferase activator activity;GO:0120020//cholesterol transfer activity	GO:0002227//innate immune response in mucosa;GO:0006869//lipid transport;GO:0006982//response to lipid hydroperoxide;GO:0007159//leukocyte cell-cell adhesion;GO:0008203//cholesterol metabolic process;GO:0010898//positive regulation of triglyceride catabolic process;GO:0014012//peripheral nervous system axon regeneration;GO:0016042//lipid catabolic process;GO:0019430//removal of superoxide radical…	--
ENSMUSG00000031954	92.6754	90.8464	112.263	124.359	142.033	118.419	98.595	128.27	1.30098	0.379602	0.0395975	0.736801	Cfdp1	craniofacial development protein 1 [Source:MGI Symbol;Acc:MGI:1344403]	-	-	-	-	GO:0000775//chromosome, centromeric region;GO:0000776//kinetochore;GO:0000812//Swr1 complex;GO:0005604//basement membrane;GO:0005634//nucleus;GO:0005694//chromosome	-	GO:0006338//chromatin remodeling;GO:0007155//cell adhesion;GO:0008360//regulation of cell shape;GO:0042127//regulation of cell population proliferation;GO:0044346//fibroblast apoptotic process;GO:2000270//negative regulation of fibroblast apoptotic process	--
ENSMUSG00000040325	24.3143	21.7616	17.8182	27.903	28.135	27.001	21.2981	27.6796	1.29963	0.378104	0.0293196	0.69496	Dcaf1	DDB1 and CUL4 associated factor 1 [Source:MGI Symbol;Acc:MGI:2445220]	Human Diseases	Infectious disease: viral	ko05170//Human immunodeficiency virus 1 infection	K11789	GO:0001650//fibrillar center;GO:0005634//nucleus;GO:0005654//nucleoplasm;GO:0005737//cytoplasm;GO:0008180//COP9 signalosome;GO:0080008//Cul4-RING E3 ubiquitin ligase complex	GO:0000166//nucleotide binding;GO:0004674//protein serine/threonine kinase activity;GO:0005515//protein binding;GO:0005524//ATP binding;GO:0016301//kinase activity;GO:0016740//transferase activity;GO:0030331//estrogen receptor binding;GO:0106310//protein serine kinase activity;GO:1990244//histone kinase activity (H2A-T120 specific);GO:1990756//ubiquitin ligase-substrate adaptor activity	GO:0000122//negative regulation of transcription by RNA polymerase II;GO:0006325//chromatin organization;GO:0006338//chromatin remodeling;GO:0016310//phosphorylation;GO:0016567//protein ubiquitination;GO:0030183//B cell differentiation;GO:0033151//V(D)J recombination;GO:0035212//cell competition in a multicellular organism;GO:0043687//post-translational protein modification;GO:0045732//positive r…	--
ENSMUSG00000031885	34.3818	29.6918	26.8872	38.1428	37.9232	42.117	30.3203	39.3943	1.29927	0.377705	0.0243997	0.658633	Cbfb	core binding factor beta [Source:MGI Symbol;Acc:MGI:99851]	-	-	-	-	GO:0005634//nucleus;GO:0005654//nucleoplasm;GO:0016513//core-binding factor complex;GO:0032991//protein-containing complex	GO:0003677//DNA binding;GO:0003713//transcription coactivator activity;GO:0005515//protein binding;GO:0043565//sequence-specific DNA binding	GO:0000122//negative regulation of transcription by RNA polymerase II;GO:0000209//protein polyubiquitination;GO:0001503//ossification;GO:0001649//osteoblast differentiation;GO:0006357//regulation of transcription by RNA polymerase II;GO:0030098//lymphocyte differentiation;GO:0030099//myeloid cell differentiation;GO:0043371//negative regulation of CD4-positive, alpha-beta T cell differentiation;GO…	CBF
ENSMUSG00000056228	51.9825	56.2437	53.6442	70.5678	75.0957	64	53.9568	69.8878	1.29526	0.373237	0.00991299	0.478376	Cars2	cysteinyl-tRNA synthetase 2 (mitochondrial)(putative) [Source:MGI Symbol;Acc:MGI:1919191]	Genetic Information Processing	Translation	ko00970//Aminoacyl-tRNA biosynthesis	K01883	-	GO:0000166//nucleotide binding;GO:0004812//aminoacyl-tRNA ligase activity;GO:0004817//cysteine-tRNA ligase activity;GO:0005524//ATP binding;GO:0016874//ligase activity;GO:0046872//metal ion binding	GO:0006412//translation;GO:0006418//tRNA aminoacylation for protein translation;GO:0006423//cysteinyl-tRNA aminoacylation	--
ENSMUSG00000039253	176.284	156.642	171.076	218.373	242.843	191.125	168.001	217.447	1.29432	0.372196	0.036908	0.720553	Fn3krp	fructosamine 3 kinase related protein [Source:MGI Symbol;Acc:MGI:2679256]	-	-	-	-	GO:0005575//cellular_component	GO:0000166//nucleotide binding;GO:0005524//ATP binding;GO:0016301//kinase activity;GO:0016740//transferase activity;GO:0102193//protein-ribulosamine 3-kinase activity	GO:0016310//phosphorylation	--
ENSMUSG00000022836	187.316	190.308	220.116	253.409	240.589	278.331	199.246	257.443	1.29208	0.369698	0.0188193	0.608925	Mylk	myosin, light polypeptide kinase [Source:MGI Symbol;Acc:MGI:894806]	Cellular Processes;Cellular Processes;Environmental Information Processing;Organismal Systems;Environmental Information Processing;Environmental Information Processing;Organismal Systems;Organismal Systems;Organismal Systems	Cell motility;Cellular community - eukaryotes;Signal transduction;Endocrine system;Signal transduction;Signal transduction;Immune system;Circulatory system;Digestive system	ko04810//Regulation of actin cytoskeleton;ko04510//Focal adhesion;ko04020//Calcium signaling pathway;ko04921//Oxytocin signaling pathway;ko04022//cGMP-PKG signaling pathway;ko04371//Apelin signaling pathway;ko04611//Platelet activation;ko04270//Vascular smooth muscle contraction;ko04971//Gastric acid secretion	K00907;K00907;K00907;K00907;K00907;K00907;K00907;K00907;K00907	GO:0001725//stress fiber;GO:0005737//cytoplasm;GO:0005856//cytoskeleton;GO:0005886//plasma membrane;GO:0005911//cell-cell junction;GO:0015629//actin cytoskeleton;GO:0030027//lamellipodium;GO:0032154//cleavage furrow;GO:0042995//cell projection	GO:0000166//nucleotide binding;GO:0003779//actin binding;GO:0004672//protein kinase activity;GO:0004674//protein serine/threonine kinase activity;GO:0004687//myosin light chain kinase activity;GO:0005515//protein binding;GO:0005516//calmodulin binding;GO:0005524//ATP binding;GO:0016301//kinase activity;GO:0016740//transferase activity;GO:0019899//enzyme binding;GO:0046872//metal ion binding	GO:0006468//protein phosphorylation;GO:0006939//smooth muscle contraction;GO:0014820//tonic smooth muscle contraction;GO:0016310//phosphorylation;GO:0030335//positive regulation of cell migration;GO:0032060//bleb assembly;GO:0035865//cellular response to potassium ion;GO:0051928//positive regulation of calcium ion transport;GO:0060414//aorta smooth muscle tissue morphogenesis;GO:0071277//cellular…	--
ENSMUSG00000021149	32.5929	27.8741	32.3351	42.8561	40.9236	36.0504	30.9341	39.9434	1.29124	0.36876	0.0238324	0.658633	Gtpbp4	GTP binding protein 4 [Source:MGI Symbol;Acc:MGI:1916487]	Genetic Information Processing	Translation	ko03008//Ribosome biogenesis in eukaryotes	K06943	GO:0005634//nucleus;GO:0005654//nucleoplasm;GO:0005730//nucleolus;GO:0005737//cytoplasm;GO:0005829//cytosol;GO:0031965//nuclear membrane;GO:0048471//perinuclear region of cytoplasm	GO:0000166//nucleotide binding;GO:0003723//RNA binding;GO:0003924//GTPase activity;GO:0005525//GTP binding;GO:1990275//preribosome binding	GO:0000079//regulation of cyclin-dependent protein serine/threonine kinase activity;GO:0000463//maturation of LSU-rRNA from tricistronic rRNA transcript (SSU-rRNA, 5.8S rRNA, LSU-rRNA);GO:0008156//negative regulation of DNA replication;GO:0008285//negative regulation of cell population proliferation;GO:0022408//negative regulation of cell-cell adhesion;GO:0030336//negative regulation of cell migr…	--
ENSMUSG00000032469	19.4975	16.0406	14.2059	22.1873	20.179	21.8	16.5814	21.3888	1.28993	0.367293	0.0449764	0.758827	Dbr1	debranching RNA lariats 1 [Source:MGI Symbol;Acc:MGI:1931520]	-	-	-	-	GO:0005634//nucleus;GO:0005654//nucleoplasm	GO:0008419//RNA lariat debranching enzyme activity;GO:0016787//hydrolase activity;GO:0016788//hydrolase activity, acting on ester bonds;GO:0046872//metal ion binding	GO:0000375//RNA splicing, via transesterification reactions;GO:0000398//mRNA splicing, via spliceosome;GO:0006397//mRNA processing	--
ENSMUSG00000049148	153.719	118.095	126.463	167.277	185.081	161.385	132.759	171.248	1.28991	0.367275	0.0405901	0.73841	Plcxd3	phosphatidylinositol-specific phospholipase C, X domain containing 3 [Source:MGI Symbol;Acc:MGI:2442605]	-	-	-	-	-	GO:0008081//phosphoric diester hydrolase activity	GO:0006629//lipid metabolic process	--
ENSMUSG00000030286	110.941	102.838	102.044	133.733	145.417	128.019	105.274	135.723	1.28924	0.366516	0.00651853	0.401014	Emc3	ER membrane protein complex subunit 3 [Source:MGI Symbol;Acc:MGI:1913337]	-	-	-	-	GO:0005783//endoplasmic reticulum;GO:0005789//endoplasmic reticulum membrane;GO:0016020//membrane;GO:0072546//EMC complex	GO:0032977//membrane insertase activity	GO:0045050//protein insertion into ER membrane by stop-transfer membrane-anchor sequence;GO:0071816//tail-anchored membrane protein insertion into ER membrane	--
ENSMUSG00000022184	24.9824	22.5894	22.8418	29.4443	31.3394	29.9589	23.4712	30.2475	1.28871	0.365925	0.00201679	0.237343	Fbxo4	F-box protein 4 [Source:MGI Symbol;Acc:MGI:2146220]	Genetic Information Processing	Folding, sorting and degradation	ko04120//Ubiquitin mediated proteolysis	K10291	GO:0000151//ubiquitin ligase complex;GO:0005737//cytoplasm;GO:0019005//SCF ubiquitin ligase complex	GO:0004842//ubiquitin-protein transferase activity;GO:0005515//protein binding;GO:0042803//protein homodimerization activity;GO:0061630//ubiquitin protein ligase activity;GO:1990756//ubiquitin ligase-substrate adaptor activity	GO:0000209//protein polyubiquitination;GO:0000723//telomere maintenance;GO:0006511//ubiquitin-dependent protein catabolic process;GO:0010608//posttranscriptional regulation of gene expression;GO:0016567//protein ubiquitination;GO:0019725//cellular homeostasis;GO:0031146//SCF-dependent proteasomal ubiquitin-dependent protein catabolic process;GO:0031398//positive regulation of protein ubiquitinati…	--
ENSMUSG00000024095	164.623	138.475	159.392	198.753	221	176.179	154.163	198.644	1.28853	0.365725	0.0430206	0.749215	Hnrnpll	heterogeneous nuclear ribonucleoprotein L-like [Source:MGI Symbol;Acc:MGI:1919942]	-	-	-	-	GO:0005634//nucleus;GO:0045202//synapse;GO:1990904//ribonucleoprotein complex	GO:0003676//nucleic acid binding;GO:0003723//RNA binding;GO:0003729//mRNA binding	GO:0006397//mRNA processing;GO:0033120//positive regulation of RNA splicing;GO:0043484//regulation of RNA splicing	--
ENSMUSG00000020056	27.7996	24.5123	23.6098	31.2708	34.2455	32.1198	25.3072	32.5453	1.28601	0.362901	0.00952733	0.475383	Washc3	WASH complex subunit 3 [Source:MGI Symbol;Acc:MGI:1914532]	Cellular Processes	Transport and catabolism	ko04144//Endocytosis	K18463	GO:0005737//cytoplasm;GO:0005768//endosome;GO:0005769//early endosome;GO:0031901//early endosome membrane;GO:0071203//WASH complex	GO:0003674//molecular_function	GO:0006887//exocytosis;GO:0015031//protein transport;GO:0016197//endosomal transport;GO:0030041//actin filament polymerization;GO:0034315//regulation of Arp2/3 complex-mediated actin nucleation	--
ENSMUSG00000024097	402.859	424.32	438.364	554.176	546.643	526.527	421.847	542.449	1.28589	0.362765	0.00080028	0.190405	Srsf7	serine and arginine-rich splicing factor 7 [Source:MGI Symbol;Acc:MGI:1926232]	Human Diseases;Genetic Information Processing;Human Diseases	Neurodegenerative disease;Transcription;Infectious disease: viral	ko05014//Amyotrophic lateral sclerosis;ko03040//Spliceosome;ko05168//Herpes simplex virus 1 infection	K12896;K12896;K12896	GO:0005634//nucleus;GO:0005654//nucleoplasm;GO:0005737//cytoplasm;GO:0016607//nuclear speck	GO:0003676//nucleic acid binding;GO:0003723//RNA binding;GO:0003729//mRNA binding;GO:0005515//protein binding;GO:0008270//zinc ion binding;GO:0019904//protein domain specific binding;GO:0046872//metal ion binding	GO:0000398//mRNA splicing, via spliceosome;GO:0006397//mRNA processing;GO:0008380//RNA splicing;GO:0048025//negative regulation of mRNA splicing, via spliceosome;GO:0051028//mRNA transport;GO:1990830//cellular response to leukemia inhibitory factor	--
ENSMUSG00000036748	67.9406	67.3269	86.2669	99.8392	89.9283	95.0904	73.8448	94.9527	1.28584	0.362712	0.036734	0.720553	Cuedc2	CUE domain containing 2 [Source:MGI Symbol;Acc:MGI:1914366]	-	-	-	-	GO:0005634//nucleus;GO:0005654//nucleoplasm;GO:0005737//cytoplasm;GO:0005829//cytosol;GO:0031965//nuclear membrane	GO:0003674//molecular_function;GO:0043130//ubiquitin binding	GO:0010936//negative regulation of macrophage cytokine production;GO:1900016//negative regulation of cytokine production involved in inflammatory response	--
ENSMUSG00000015533	14.3829	15.1753	16.2153	22.0452	17.4273	19.3397	15.2579	19.604	1.28485	0.361599	0.0393009	0.736573	Itga2	integrin alpha 2 [Source:MGI Symbol;Acc:MGI:96600]	Human Diseases;Environmental Information Processing;Human Diseases;Cellular Processes;Cellular Processes;Human Diseases;Organismal Systems;Cellular Processes;Human Diseases;Human Diseases;Human Diseases;Human Diseases;Environmental Information Processing;Organismal Systems	Cancer: overview;Signal transduction;Infectious disease: viral;Cell motility;Cellular community - eukaryotes;Cancer: overview;Immune system;Transport and catabolism;Cardiovascular disease;Cardiovascular disease;Cardiovascular disease;Cancer: specific types;Signaling molecules and interaction;Immune system	ko05200//Pathways in cancer;ko04151//PI3K-Akt signaling pathway;ko05165//Human papillomavirus infection;ko04810//Regulation of actin cytoskeleton;ko04510//Focal adhesion;ko05205//Proteoglycans in cancer;ko04611//Platelet activation;ko04145//Phagosome;ko05414//Dilated cardiomyopathy;ko05410//Hypertrophic cardiomyopathy;ko05412//Arrhythmogenic right ventricular cardiomyopathy;ko05222//Small cell lu…	K06481;K06481;K06481;K06481;K06481;K06481;K06481;K06481;K06481;K06481;K06481;K06481;K06481;K06481	GO:0005886//plasma membrane;GO:0005925//focal adhesion;GO:0008305//integrin complex;GO:0009897//external side of plasma membrane;GO:0009986//cell surface;GO:0016020//membrane;GO:0030424//axon;GO:0034666//integrin alpha2-beta1 complex;GO:0042995//cell projection;GO:0043679//axon terminus;GO:0045178//basal part of cell;GO:0048471//perinuclear region of cytoplasm;GO:0098793//presynapse	GO:0001540//amyloid-beta binding;GO:0005178//integrin binding;GO:0005518//collagen binding;GO:0038064//collagen receptor activity;GO:0043236//laminin binding;GO:0044877//protein-containing complex binding;GO:0046872//metal ion binding;GO:0098639//collagen binding involved in cell-matrix adhesion	GO:0001666//response to hypoxia;GO:0002687//positive regulation of leukocyte migration;GO:0006929//substrate-dependent cell migration;GO:0006971//hypotonic response;GO:0007155//cell adhesion;GO:0007160//cell-matrix adhesion;GO:0007229//integrin-mediated signaling pathway;GO:0007565//female pregnancy;GO:0009410//response to xenobiotic stimulus;GO:0010634//positive regulation of epithelial cell mig…	--
ENSMUSG00000026960	19.0131	24.6	24.3809	29.6089	27.697	30.0144	22.6647	29.1068	1.28423	0.360908	0.0303857	0.69749	Arl6ip6	ADP-ribosylation factor-like 6 interacting protein 6 [Source:MGI Symbol;Acc:MGI:1929507]	-	-	-	-	GO:0005634//nucleus;GO:0005637//nuclear inner membrane;GO:0016020//membrane	GO:0005515//protein binding	GO:0008150//biological_process	--
ENSMUSG00000027428	206.748	166.643	216.146	267.189	234.792	254.847	196.512	252.276	1.28377	0.360383	0.0355392	0.708206	Rbbp9	retinoblastoma binding protein 9, serine hydrolase [Source:MGI Symbol;Acc:MGI:1347074]	-	-	-	-	GO:0005654//nucleoplasm	GO:0003674//molecular_function;GO:0016787//hydrolase activity	GO:0009624//response to nematode;GO:0010628//positive regulation of gene expression;GO:0042127//regulation of cell population proliferation;GO:0060510//type II pneumocyte differentiation	--
ENSMUSG00000044550	867.319	782.448	881.246	1050.01	1133.47	1060.6	843.671	1081.36	1.28173	0.358095	0.00421516	0.308818	Tceal3	transcription elongation factor A (SII)-like 3 [Source:MGI Symbol;Acc:MGI:1913354]	-	-	-	-	GO:0005634//nucleus	-	-	--
ENSMUSG00000018509	594.06	626.801	671.866	767.92	877.29	776.93	630.909	807.38	1.27971	0.355816	0.0133291	0.534425	Cenpv	centromere protein V [Source:MGI Symbol;Acc:MGI:1920389]	-	-	-	-	GO:0000775//chromosome, centromeric region;GO:0000776//kinetochore;GO:0005634//nucleus;GO:0005654//nucleoplasm;GO:0005694//chromosome;GO:0005737//cytoplasm;GO:0005819//spindle;GO:0005829//cytosol;GO:0005856//cytoskeleton;GO:0015630//microtubule cytoskeleton;GO:0030496//midbody;GO:0031965//nuclear membrane;GO:0051233//spindle midzone	GO:0003674//molecular_function;GO:0016846//carbon-sulfur lyase activity;GO:0046872//metal ion binding	GO:0001667//ameboidal-type cell migration;GO:0007049//cell cycle;GO:0031508//pericentric heterochromatin assembly;GO:0032467//positive regulation of cytokinesis;GO:0033044//regulation of chromosome organization;GO:0034508//centromere complex assembly;GO:0051301//cell division	--
ENSMUSG00000069089	14.1554	15.5486	11.9008	17.5155	17.1375	18.4802	13.8683	17.7111	1.27709	0.352865	0.0276744	0.690552	Cdk7	cyclin dependent kinase 7 [Source:MGI Symbol;Acc:MGI:102956]	Cellular Processes;Genetic Information Processing;Genetic Information Processing	Cell growth and death;Transcription;Replication and repair	ko04110//Cell cycle;ko03022//Basal transcription factors;ko03420//Nucleotide excision repair	K02202;K02202;K02202	GO:0000439//transcription factor TFIIH core complex;GO:0001650//fibrillar center;GO:0001673//male germ cell nucleus;GO:0005634//nucleus;GO:0005654//nucleoplasm;GO:0005675//transcription factor TFIIH holo complex;GO:0005737//cytoplasm;GO:0005829//cytosol;GO:0005886//plasma membrane;GO:0019907//cyclin-dependent protein kinase activating kinase holoenzyme complex;GO:0048471//perinuclear region of cy…	GO:0000166//nucleotide binding;GO:0004672//protein kinase activity;GO:0004674//protein serine/threonine kinase activity;GO:0004693//cyclin-dependent protein serine/threonine kinase activity;GO:0005515//protein binding;GO:0005524//ATP binding;GO:0008094//ATP-dependent activity, acting on DNA;GO:0008353//RNA polymerase II CTD heptapeptide repeat kinase activity;GO:0016301//kinase activity;GO:001674…	GO:0006281//DNA repair;GO:0006357//regulation of transcription by RNA polymerase II;GO:0006366//transcription by RNA polymerase II;GO:0006367//transcription initiation from RNA polymerase II promoter;GO:0006468//protein phosphorylation;GO:0006974//cellular response to DNA damage stimulus;GO:0007049//cell cycle;GO:0016310//phosphorylation;GO:0045944//positive regulation of transcription by RNA pol…	--
ENSMUSG00000021500	87.4374	100.732	84.914	118.458	127.718	102.162	91.0279	116.113	1.27557	0.351145	0.0484774	0.759588	Ddx46	DEAD box helicase 46 [Source:MGI Symbol;Acc:MGI:1920895]	Genetic Information Processing	Transcription	ko03040//Spliceosome	K12811	GO:0001650//fibrillar center;GO:0005634//nucleus;GO:0015030//Cajal body;GO:0016020//membrane;GO:0016607//nuclear speck	GO:0000166//nucleotide binding;GO:0003676//nucleic acid binding;GO:0003723//RNA binding;GO:0003724//RNA helicase activity;GO:0004386//helicase activity;GO:0005524//ATP binding;GO:0016787//hydrolase activity;GO:0016887//ATP hydrolysis activity	GO:0000398//mRNA splicing, via spliceosome;GO:0006397//mRNA processing;GO:0008380//RNA splicing	--
ENSMUSG00000025193	44.1385	45.5209	36.4477	57.1336	50.2413	53.4831	42.0357	53.6193	1.27557	0.351138	0.028467	0.693224	Cutc	cutC copper transporter [Source:MGI Symbol;Acc:MGI:1913638]	-	-	-	-	GO:0005634//nucleus;GO:0005654//nucleoplasm;GO:0005730//nucleolus;GO:0005737//cytoplasm;GO:0005829//cytosol	GO:0005507//copper ion binding;GO:0046872//metal ion binding	GO:0051262//protein tetramerization	--
ENSMUSG00000011752	6707.21	6429.8	5748.72	7529.79	8484.99	8004.24	6295.24	8006.34	1.27181	0.346882	0.0124791	0.514958	Pgam1	phosphoglycerate mutase 1 [Source:MGI Symbol;Acc:MGI:97552]	Metabolism;Metabolism;Organismal Systems;Metabolism;Human Diseases;Metabolism;Metabolism	Global and overview maps;Global and overview maps;Endocrine system;Global and overview maps;Cancer: overview;Carbohydrate metabolism;Amino acid metabolism	ko01100//Metabolic pathways;ko01200//Carbon metabolism;ko04922//Glucagon signaling pathway;ko01230//Biosynthesis of amino acids;ko05230//Central carbon metabolism in cancer;ko00010//Glycolysis / Gluconeogenesis;ko00260//Glycine, serine and threonine metabolism	K01834;K01834;K01834;K01834;K01834;K01834;K01834	GO:0005737//cytoplasm;GO:0005829//cytosol;GO:0043209//myelin sheath;GO:0097228//sperm principal piece	GO:0003824//catalytic activity;GO:0004082//bisphosphoglycerate mutase activity;GO:0004619//phosphoglycerate mutase activity;GO:0016787//hydrolase activity;GO:0016853//isomerase activity;GO:0016868//intramolecular transferase activity, phosphotransferases;GO:0019901//protein kinase binding;GO:0046538//2,3-bisphosphoglycerate-dependent phosphoglycerate mutase activity	GO:0006094//gluconeogenesis;GO:0006096//glycolytic process;GO:0046166//glyceraldehyde-3-phosphate biosynthetic process	--
ENSMUSG00000071659	576.868	527.187	556.237	721.904	770.423	615.805	553.431	702.711	1.26974	0.344529	0.0355904	0.708206	Hnrnpul2	heterogeneous nuclear ribonucleoprotein U-like 2 [Source:MGI Symbol;Acc:MGI:1915943]	-	-	-	-	GO:0005634//nucleus;GO:0005654//nucleoplasm;GO:0045202//synapse	GO:0003674//molecular_function;GO:0005515//protein binding	GO:0008150//biological_process	--
ENSMUSG00000020993	74.6998	89.2582	96.1609	113.371	103.053	113.65	86.7063	110.025	1.26893	0.343617	0.0320227	0.69749	Trappc6b	trafficking protein particle complex 6B [Source:MGI Symbol;Acc:MGI:1925482]	-	-	-	-	GO:0005737//cytoplasm;GO:0005783//endoplasmic reticulum;GO:0005794//Golgi apparatus;GO:0005801//cis-Golgi network;GO:0005802//trans-Golgi network;GO:0030008//TRAPP complex;GO:1990071//TRAPPII protein complex	GO:0003674//molecular_function	GO:0006888//endoplasmic reticulum to Golgi vesicle-mediated transport;GO:0006901//vesicle coating;GO:0007399//nervous system development;GO:0043087//regulation of GTPase activity;GO:0048193//Golgi vesicle transport;GO:0099022//vesicle tethering	--
ENSMUSG00000039218	118.551	117.929	111.753	152.172	151.033	136.635	116.078	146.613	1.26306	0.336926	0.0049846	0.32927	Srrm2	serine/arginine repetitive matrix 2 [Source:MGI Symbol;Acc:MGI:1923206]	-	-	-	-	GO:0005634//nucleus;GO:0005681//spliceosomal complex;GO:0015030//Cajal body;GO:0016607//nuclear speck;GO:0071005//U2-type precatalytic spliceosome;GO:0071007//U2-type catalytic step 2 spliceosome;GO:0071013//catalytic step 2 spliceosome	GO:0003729//mRNA binding;GO:0005515//protein binding;GO:0070742//C2H2 zinc finger domain binding	GO:0000398//mRNA splicing, via spliceosome;GO:0006397//mRNA processing;GO:0008380//RNA splicing	--
ENSMUSG00000110469	43596.3	40086.4	36097.9	48404	47772.8	55097.5	39926.9	50424.7	1.26293	0.336772	0.0302254	0.69749	Gm10358	predicted gene 10358 [Source:MGI Symbol;Acc:MGI:3708786]	-	-	-	-	GO:0005634//nucleus;GO:0005737//cytoplasm;GO:0005811//lipid droplet;GO:0005829//cytosol;GO:0005886//plasma membrane;GO:0015630//microtubule cytoskeleton;GO:0031965//nuclear membrane;GO:0043231//intracellular membrane-bounded organelle;GO:0097452//GAIT complex;GO:0098978//glutamatergic synapse;GO:0099092//postsynaptic density, intracellular component;GO:1990904//ribonucleoprotein complex	GO:0000166//nucleotide binding;GO:0004365//glyceraldehyde-3-phosphate dehydrogenase (NAD+) (phosphorylating) activity;GO:0008017//microtubule binding;GO:0016491//oxidoreductase activity;GO:0016620//oxidoreductase activity, acting on the aldehyde or oxo group of donors, NAD or NADP as acceptor;GO:0019828//aspartic-type endopeptidase inhibitor activity;GO:0035605//peptidyl-cysteine S-nitrosylase ac…	GO:0000226//microtubule cytoskeleton organization;GO:0001819//positive regulation of cytokine production;GO:0006006//glucose metabolic process;GO:0006094//gluconeogenesis;GO:0006096//glycolytic process;GO:0007263//nitric oxide mediated signal transduction;GO:0017148//negative regulation of translation;GO:0019933//cAMP-mediated signaling;GO:0031640//killing of cells of other organism;GO:0032481//p…	--
ENSMUSG00000020680	748.684	627.226	783.987	869.12	991.741	866.931	719.966	909.264	1.26293	0.336771	0.0395492	0.736801	Taf15	TATA-box binding protein associated factor 15 [Source:MGI Symbol;Acc:MGI:1917689]	Human Diseases;Genetic Information Processing	Cancer: overview;Transcription	ko05202//Transcriptional misregulation in cancer;ko03022//Basal transcription factors	K14651;K14651	GO:0005634//nucleus;GO:0005654//nucleoplasm;GO:0005737//cytoplasm;GO:0110165//cellular anatomical entity	GO:0003676//nucleic acid binding;GO:0003712//transcription coregulator activity;GO:0003723//RNA binding;GO:0003730//mRNA 3'-UTR binding;GO:0046872//metal ion binding	GO:0006355//regulation of transcription, DNA-templated;GO:0008380//RNA splicing;GO:0010467//gene expression;GO:0048255//mRNA stabilization	--
ENSMUSG00000027613	129.095	107.98	112.063	155.873	153.675	130.717	116.379	146.755	1.26101	0.334575	0.0422566	0.748381	Eif6	eukaryotic translation initiation factor 6 [Source:MGI Symbol;Acc:MGI:1196288]	Genetic Information Processing	Translation	ko03008//Ribosome biogenesis in eukaryotes	K03264	GO:0005634//nucleus;GO:0005638//lamin filament;GO:0005654//nucleoplasm;GO:0005730//nucleolus;GO:0005737//cytoplasm;GO:0005829//cytosol;GO:0005882//intermediate filament;GO:0030687//preribosome, large subunit precursor;GO:0045202//synapse	GO:0003743//translation initiation factor activity;GO:0043022//ribosome binding;GO:0043023//ribosomal large subunit binding	GO:0000054//ribosomal subunit export from nucleus;GO:0000460//maturation of 5.8S rRNA;GO:0000470//maturation of LSU-rRNA;GO:0006110//regulation of glycolytic process;GO:0006412//translation;GO:0006413//translational initiation;GO:0032868//response to insulin;GO:0035195//gene silencing by miRNA;GO:0035278//miRNA mediated inhibition of translation;GO:0042254//ribosome biogenesis;GO:0042256//mature …	--
ENSMUSG00000002052	77.1927	76.9394	89.4935	107.995	108.766	90.4373	81.2085	102.4	1.26095	0.334507	0.0436289	0.754519	Supt6	SPT6, histone chaperone and transcription elongation factor [Source:MGI Symbol;Acc:MGI:107726]	-	-	-	-	GO:0005634//nucleus;GO:0008023//transcription elongation factor complex	GO:0003676//nucleic acid binding;GO:0003677//DNA binding;GO:0005515//protein binding;GO:0031491//nucleosome binding;GO:0042393//histone binding	GO:0001825//blastocyst formation;GO:0006139//nucleobase-containing compound metabolic process;GO:0006366//transcription by RNA polymerase II;GO:0006368//transcription elongation from RNA polymerase II promoter;GO:0006397//mRNA processing;GO:0008380//RNA splicing;GO:0010793//regulation of mRNA export from nucleus;GO:0032968//positive regulation of transcription elongation from RNA polymerase II pr…	--
ENSMUSG00000025743	46.6138	45.9933	59.3666	66.9347	62.6215	62.0373	50.6579	63.8645	1.2607	0.334227	0.0460988	0.758827	Sdc3	syndecan 3 [Source:MGI Symbol;Acc:MGI:1349163]	Environmental Information Processing	Signaling molecules and interaction	ko04514//Cell adhesion molecules	K16337	GO:0005796//Golgi lumen;GO:0005886//plasma membrane;GO:0009986//cell surface;GO:0016020//membrane;GO:0030424//axon;GO:0032991//protein-containing complex;GO:0044393//microspike	GO:0005515//protein binding;GO:0042802//identical protein binding	GO:0007155//cell adhesion;GO:0016477//cell migration;GO:0030334//regulation of cell migration	--
ENSMUSG00000027620	219.466	227.028	203.599	273.568	301.338	241.233	216.697	272.046	1.25542	0.32817	0.0414925	0.746402	Rbm39	RNA binding motif protein 39 [Source:MGI Symbol;Acc:MGI:2157953]	-	-	-	-	GO:0005634//nucleus;GO:0005654//nucleoplasm;GO:0015630//microtubule cytoskeleton;GO:0016607//nuclear speck;GO:0032991//protein-containing complex;GO:0034451//centriolar satellite	GO:0003676//nucleic acid binding;GO:0003723//RNA binding;GO:0005515//protein binding;GO:0050733//RS domain binding;GO:1990446//U1 snRNP binding	GO:0006397//mRNA processing;GO:0008380//RNA splicing;GO:0048024//regulation of mRNA splicing, via spliceosome	--
ENSMUSG00000026270	14.9575	14.9532	14.9617	18.7287	19.5787	17.8786	14.9575	18.7287	1.25213	0.324382	0.0015426	0.221952	Capn10	calpain 10 [Source:MGI Symbol;Acc:MGI:1344392]	-	-	-	-	GO:0005737//cytoplasm;GO:0005739//mitochondrion;GO:0005741//mitochondrial outer membrane;GO:0005743//mitochondrial inner membrane;GO:0005759//mitochondrial matrix;GO:0005829//cytosol;GO:0005886//plasma membrane;GO:0005938//cell cortex	GO:0000149//SNARE binding;GO:0004198//calcium-dependent cysteine-type endopeptidase activity;GO:0008092//cytoskeletal protein binding;GO:0008233//peptidase activity;GO:0008234//cysteine-type peptidase activity;GO:0016787//hydrolase activity	GO:0000422//autophagy of mitochondrion;GO:0006508//proteolysis;GO:0007005//mitochondrion organization;GO:0030163//protein catabolic process;GO:0031667//response to nutrient levels;GO:0032024//positive regulation of insulin secretion;GO:0032388//positive regulation of intracellular transport;GO:0032869//cellular response to insulin stimulus;GO:0032956//regulation of actin cytoskeleton organization…	--
ENSMUSG00000023944	8553.32	8428.74	9274.49	10855.1	11172	10763.4	8752.18	10930.2	1.24885	0.320603	0.00170901	0.225785	Hsp90ab1	heat shock protein 90 alpha (cytosolic), class B member 1 [Source:MGI Symbol;Acc:MGI:96247]	Human Diseases;Human Diseases;Environmental Information Processing;Genetic Information Processing;Human Diseases;Cellular Processes;Human Diseases;Human Diseases;Organismal Systems;Organismal Systems;Organismal Systems;Human Diseases;Organismal Systems;Organismal Systems;Organismal Systems	Cancer: overview;Infectious disease: bacterial;Signal transduction;Folding, sorting and degradation;Cardiovascular disease;Cell growth and death;Cancer: overview;Cardiovascular disease;Immune system;Endocrine system;Endocrine system;Cancer: specific types;Immune system;Immune system;Immune system	ko05200//Pathways in cancer;ko05132//Salmonella infection;ko04151//PI3K-Akt signaling pathway;ko04141//Protein processing in endoplasmic reticulum;ko05417//Lipid and atherosclerosis;ko04217//Necroptosis;ko05207//Chemical carcinogenesis - receptor activation;ko05418//Fluid shear stress and atherosclerosis;ko04621//NOD-like receptor signaling pathway;ko04915//Estrogen signaling pathway;ko04914//Pro…	K04079;K04079;K04079;K04079;K04079;K04079;K04079;K04079;K04079;K04079;K04079;K04079;K04079;K04079;K04079	GO:0005576//extracellular region;GO:0005634//nucleus;GO:0005737//cytoplasm;GO:0005739//mitochondrion;GO:0005765//lysosomal membrane;GO:0005829//cytosol;GO:0005886//plasma membrane;GO:0008180//COP9 signalosome;GO:0009986//cell surface;GO:0016020//membrane;GO:0016234//inclusion body;GO:0016323//basolateral plasma membrane;GO:0016324//apical plasma membrane;GO:0031526//brush border membrane;GO:00329…	GO:0000166//nucleotide binding;GO:0002134//UTP binding;GO:0002135//CTP binding;GO:0003725//double-stranded RNA binding;GO:0005515//protein binding;GO:0005524//ATP binding;GO:0005525//GTP binding;GO:0016887//ATP hydrolysis activity;GO:0017098//sulfonylurea receptor binding;GO:0019887//protein kinase regulator activity;GO:0019900//kinase binding;GO:0019901//protein kinase binding;GO:0030235//nitric…	GO:0001890//placenta development;GO:0006457//protein folding;GO:0007004//telomere maintenance via telomerase;GO:0010033//response to organic substance;GO:0019062//virion attachment to host cell;GO:0030511//positive regulation of transforming growth factor beta receptor signaling pathway;GO:0031396//regulation of protein ubiquitination;GO:0032435//negative regulation of proteasomal ubiquitin-depen…	--
ENSMUSG00000052533	33.8492	31.4152	34.348	45.9302	40.9715	37.2229	33.2041	41.3748	1.24608	0.317391	0.0380517	0.72839	Nup188	nucleoporin 188 [Source:MGI Symbol;Acc:MGI:2446190]	Human Diseases;Genetic Information Processing	Neurodegenerative disease;Translation	ko05014//Amyotrophic lateral sclerosis;ko03013//Nucleocytoplasmic transport	K14311;K14311	GO:0005634//nucleus;GO:0005635//nuclear envelope;GO:0005643//nuclear pore;GO:0044611//nuclear pore inner ring	GO:0017056//structural constituent of nuclear pore	GO:0006405//RNA export from nucleus;GO:0006606//protein import into nucleus;GO:0006913//nucleocytoplasmic transport;GO:0015031//protein transport;GO:0051028//mRNA transport	--
ENSMUSG00000003848	27.4502	26.2127	28.1562	35.8363	30.64	35.4273	27.273	33.9679	1.24548	0.316697	0.0191163	0.608925	Nob1	NIN1/RPN12 binding protein 1 homolog [Source:MGI Symbol;Acc:MGI:1914869]	Genetic Information Processing	Translation	ko03008//Ribosome biogenesis in eukaryotes	K11883	GO:0005634//nucleus;GO:0005730//nucleolus;GO:0005737//cytoplasm;GO:0030688//preribosome, small subunit precursor	GO:0004518//nuclease activity;GO:0004519//endonuclease activity;GO:0004521//endoribonuclease activity;GO:0016787//hydrolase activity;GO:0046872//metal ion binding	GO:0000469//cleavage involved in rRNA processing;GO:0007601//visual perception;GO:0030490//maturation of SSU-rRNA;GO:0042274//ribosomal small subunit biogenesis	--
ENSMUSG00000027827	94.6203	93.5492	76.9794	108.432	116.582	105.201	88.383	110.072	1.2454	0.316607	0.0308751	0.69749	Kcnab1	potassium voltage-gated channel, shaker-related subfamily, beta member 1 [Source:MGI Symbol;Acc:MGI:109155]	-	-	-	-	GO:0005737//cytoplasm;GO:0005829//cytosol;GO:0005886//plasma membrane;GO:0008076//voltage-gated potassium channel complex;GO:0009898//cytoplasmic side of plasma membrane;GO:0016020//membrane;GO:0030424//axon;GO:0031234//extrinsic component of cytoplasmic side of plasma membrane;GO:0032839//dendrite cytoplasm;GO:0034702//ion channel complex;GO:0034705//potassium channel complex;GO:0043025//neurona…	GO:0004033//aldo-keto reductase (NADP) activity;GO:0005249//voltage-gated potassium channel activity;GO:0005515//protein binding;GO:0015459//potassium channel regulator activity;GO:0016491//oxidoreductase activity;GO:0019904//protein domain specific binding;GO:0044325//transmembrane transporter binding;GO:0070402//NADPH binding;GO:0140678//molecular function inhibitor activity	GO:0006811//ion transport;GO:0006813//potassium ion transport;GO:0007611//learning or memory;GO:0034220//ion transmembrane transport;GO:0055085//transmembrane transport;GO:0071805//potassium ion transmembrane transport;GO:1901379//regulation of potassium ion transmembrane transport;GO:1902259//regulation of delayed rectifier potassium channel activity	--
ENSMUSG00000036898	49.9939	57.8534	55.7705	68.7145	73.4059	61.4548	54.5393	67.8584	1.24421	0.315232	0.0337371	0.708206	Zfp157	zinc finger protein 157 [Source:MGI Symbol;Acc:MGI:1919404]	Human Diseases	Infectious disease: viral	ko05168//Herpes simplex virus 1 infection	K09228	-	GO:0000977//RNA polymerase II transcription regulatory region sequence-specific DNA binding;GO:0001227//DNA-binding transcription repressor activity, RNA polymerase II-specific;GO:0046872//metal ion binding	GO:0000122//negative regulation of transcription by RNA polymerase II;GO:0006355//regulation of transcription, DNA-templated;GO:0010453//regulation of cell fate commitment;GO:0048286//lung alveolus development;GO:0060443//mammary gland morphogenesis	zf-C2H2
ENSMUSG00000033429	53.7674	52.2983	52.6718	71.6417	62.3199	63.4276	52.9125	65.7964	1.24349	0.3144	0.0123137	0.514176	Mcee	methylmalonyl CoA epimerase [Source:MGI Symbol;Acc:MGI:1920974]	Metabolism;Metabolism;Metabolism;Metabolism;Metabolism	Global and overview maps;Global and overview maps;Amino acid metabolism;Carbohydrate metabolism;Carbohydrate metabolism	ko01100//Metabolic pathways;ko01200//Carbon metabolism;ko00280//Valine, leucine and isoleucine degradation;ko00640//Propanoate metabolism;ko00630//Glyoxylate and dicarboxylate metabolism	K05606;K05606;K05606;K05606;K05606	GO:0005739//mitochondrion	GO:0004493//methylmalonyl-CoA epimerase activity;GO:0016853//isomerase activity;GO:0046872//metal ion binding	GO:0046491//L-methylmalonyl-CoA metabolic process	--
ENSMUSG00000055681	88.5255	85.8879	94.8987	109.977	118.511	106.047	89.7707	111.512	1.24218	0.312877	0.00877741	0.472341	Cope	coatomer protein complex, subunit epsilon [Source:MGI Symbol;Acc:MGI:1891702]	-	-	-	-	GO:0000139//Golgi membrane;GO:0005654//nucleoplasm;GO:0005737//cytoplasm;GO:0005794//Golgi apparatus;GO:0016020//membrane;GO:0030126//COPI vesicle coat;GO:0030137//COPI-coated vesicle;GO:0030663//COPI-coated vesicle membrane;GO:0031410//cytoplasmic vesicle	GO:0005198//structural molecule activity;GO:0005515//protein binding	GO:0006888//endoplasmic reticulum to Golgi vesicle-mediated transport;GO:0006890//retrograde vesicle-mediated transport, Golgi to endoplasmic reticulum;GO:0006891//intra-Golgi vesicle-mediated transport;GO:0015031//protein transport;GO:0016192//vesicle-mediated transport;GO:0099612//protein localization to axon	--
ENSMUSG00000030298	259.177	256.02	300.344	324.512	332.748	355.235	271.847	337.498	1.2415	0.312085	0.0180313	0.605478	Sec13	SEC13 homolog, nuclear pore and COPII coat complex component [Source:MGI Symbol;Acc:MGI:99832]	Human Diseases;Genetic Information Processing;Environmental Information Processing;Genetic Information Processing	Neurodegenerative disease;Folding, sorting and degradation;Signal transduction;Translation	ko05014//Amyotrophic lateral sclerosis;ko04141//Protein processing in endoplasmic reticulum;ko04150//mTOR signaling pathway;ko03013//Nucleocytoplasmic transport	K14004;K14004;K14004;K14004	GO:0000776//kinetochore;GO:0005634//nucleus;GO:0005635//nuclear envelope;GO:0005643//nuclear pore;GO:0005654//nucleoplasm;GO:0005764//lysosome;GO:0005765//lysosomal membrane;GO:0005783//endoplasmic reticulum;GO:0005789//endoplasmic reticulum membrane;GO:0012507//ER to Golgi transport vesicle membrane;GO:0016020//membrane;GO:0030127//COPII vesicle coat;GO:0031080//nuclear pore outer ring;GO:003141…	GO:0005198//structural molecule activity;GO:0005515//protein binding;GO:0042802//identical protein binding	GO:0006606//protein import into nucleus;GO:0006888//endoplasmic reticulum to Golgi vesicle-mediated transport;GO:0006913//nucleocytoplasmic transport;GO:0015031//protein transport;GO:0016192//vesicle-mediated transport;GO:0031669//cellular response to nutrient levels;GO:0032008//positive regulation of TOR signaling;GO:0032527//protein exit from endoplasmic reticulum;GO:0051028//mRNA transport;GO:…	--
ENSMUSG00000071072	756.299	762.265	865.975	932.939	1033.66	992.045	794.846	986.216	1.24076	0.311228	0.0142075	0.553033	Ptges3	prostaglandin E synthase 3 [Source:MGI Symbol;Acc:MGI:1929282]	Metabolism;Human Diseases;Metabolism	Global and overview maps;Cancer: overview;Lipid metabolism	ko01100//Metabolic pathways;ko05207//Chemical carcinogenesis - receptor activation;ko00590//Arachidonic acid metabolism	K15730;K15730;K15730	GO:0005575//cellular_component;GO:0005634//nucleus;GO:0005697//telomerase holoenzyme complex;GO:0005737//cytoplasm;GO:0005829//cytosol;GO:0005884//actin filament;GO:0032991//protein-containing complex;GO:0043025//neuronal cell body;GO:0048471//perinuclear region of cytoplasm;GO:0101031//chaperone complex	GO:0002039//p53 binding;GO:0003720//telomerase activity;GO:0016853//isomerase activity;GO:0019899//enzyme binding;GO:0050220//prostaglandin-E synthase activity;GO:0051082//unfolded protein binding;GO:0051087//chaperone binding;GO:0051879//Hsp90 protein binding;GO:0070182//DNA polymerase binding	GO:0001516//prostaglandin biosynthetic process;GO:0005978//glycogen biosynthetic process;GO:0006457//protein folding;GO:0006629//lipid metabolic process;GO:0006631//fatty acid metabolic process;GO:0006633//fatty acid biosynthetic process;GO:0006693//prostaglandin metabolic process;GO:0007004//telomere maintenance via telomerase;GO:0010628//positive regulation of gene expression;GO:0042327//positi…	--
ENSMUSG00000022450	873.628	884.388	790.328	1028.05	1092.57	1039	849.448	1053.21	1.23987	0.310193	0.00470076	0.327891	Ndufa6	NADH:ubiquinone oxidoreductase subunit A6 [Source:MGI Symbol;Acc:MGI:1914380]	Metabolism;Human Diseases;Human Diseases;Human Diseases;Human Diseases;Human Diseases;Human Diseases;Organismal Systems;Human Diseases;Human Diseases;Organismal Systems;Human Diseases;Metabolism	Global and overview maps;Neurodegenerative disease;Neurodegenerative disease;Neurodegenerative disease;Neurodegenerative disease;Neurodegenerative disease;Neurodegenerative disease;Environmental adaptation;Cancer: overview;Cardiovascular disease;Nervous system;Endocrine and metabolic disease;Energy metabolism	ko01100//Metabolic pathways;ko05022//Pathways of neurodegeneration - multiple diseases;ko05014//Amyotrophic lateral sclerosis;ko05010//Alzheimer disease;ko05016//Huntington disease;ko05020//Prion disease;ko05012//Parkinson disease;ko04714//Thermogenesis;ko05208//Chemical carcinogenesis - reactive oxygen species;ko05415//Diabetic cardiomyopathy;ko04723//Retrograde endocannabinoid signaling;ko04932…	K03950;K03950;K03950;K03950;K03950;K03950;K03950;K03950;K03950;K03950;K03950;K03950;K03950	GO:0005739//mitochondrion;GO:0005743//mitochondrial inner membrane;GO:0005747//mitochondrial respiratory chain complex I;GO:0016020//membrane;GO:0031966//mitochondrial membrane;GO:0070469//respirasome	GO:0003674//molecular_function	GO:0006979//response to oxidative stress;GO:0009060//aerobic respiration;GO:0032981//mitochondrial respiratory chain complex I assembly;GO:0042776//mitochondrial ATP synthesis coupled proton transport	--
ENSMUSG00000021040	273.496	269.508	288.457	354.086	304.87	371.381	277.154	343.445	1.23919	0.309394	0.0330243	0.708206	Slirp	SRA stem-loop interacting RNA binding protein [Source:MGI Symbol;Acc:MGI:1916394]	-	-	-	-	GO:0001669//acrosomal vesicle;GO:0005634//nucleus;GO:0005737//cytoplasm;GO:0005739//mitochondrion;GO:0036126//sperm flagellum;GO:0048471//perinuclear region of cytoplasm;GO:1990904//ribonucleoprotein complex	GO:0003676//nucleic acid binding;GO:0003723//RNA binding;GO:0003730//mRNA 3'-UTR binding;GO:0034046//poly(G) binding	GO:0000961//negative regulation of mitochondrial RNA catabolic process;GO:0007283//spermatogenesis;GO:0007286//spermatid development;GO:0007338//single fertilization;GO:0030317//flagellated sperm motility;GO:0048026//positive regulation of mRNA splicing, via spliceosome;GO:0070584//mitochondrion morphogenesis	--
ENSMUSG00000028488	4684.58	4956.89	4455.79	5732.38	5781.31	5945.42	4699.09	5819.7	1.23848	0.308565	0.00211269	0.237343	Sh3gl2	SH3-domain GRB2-like 2 [Source:MGI Symbol;Acc:MGI:700009]	Cellular Processes	Transport and catabolism	ko04144//Endocytosis	K11247	GO:0005737//cytoplasm;GO:0005768//endosome;GO:0005769//early endosome;GO:0016020//membrane;GO:0030672//synaptic vesicle membrane;GO:0042995//cell projection;GO:0043025//neuronal cell body;GO:0045202//synapse;GO:0048471//perinuclear region of cytoplasm;GO:0097441//basal dendrite;GO:0098684//photoreceptor ribbon synapse;GO:0098685//Schaffer collateral - CA1 synapse;GO:0098686//hippocampal mossy fib…	GO:0005515//protein binding;GO:0008289//lipid binding;GO:0019901//protein kinase binding;GO:0042802//identical protein binding;GO:0044325//transmembrane transporter binding	GO:0001933//negative regulation of protein phosphorylation;GO:0002090//regulation of receptor internalization;GO:0006897//endocytosis;GO:0010629//negative regulation of gene expression;GO:0016191//synaptic vesicle uncoating;GO:0031175//neuron projection development;GO:0048488//synaptic vesicle endocytosis;GO:0060988//lipid tube assembly;GO:0097484//dendrite extension;GO:0097749//membrane tubulati…	--
ENSMUSG00000028134	383.498	396.845	354.796	470.613	505.293	428.049	378.38	467.985	1.23681	0.306629	0.0247397	0.658633	Ptbp2	polypyrimidine tract binding protein 2 [Source:MGI Symbol;Acc:MGI:1860489]	-	-	-	-	GO:0005634//nucleus;GO:0005681//spliceosomal complex;GO:0030426//growth cone;GO:0043025//neuronal cell body	GO:0003676//nucleic acid binding;GO:0003723//RNA binding;GO:0003729//mRNA binding;GO:0005515//protein binding	GO:0006376//mRNA splice site selection;GO:0006397//mRNA processing;GO:0008380//RNA splicing;GO:0033119//negative regulation of RNA splicing;GO:0043484//regulation of RNA splicing;GO:2000177//regulation of neural precursor cell proliferation	--
ENSMUSG00000040888	128.628	127.768	122.854	149.007	167.989	151.187	126.417	156.061	1.2345	0.303927	0.00907155	0.474225	Gfer	growth factor, augmenter of liver regeneration [Source:MGI Symbol;Acc:MGI:107757]	-	-	-	-	GO:0005615//extracellular space;GO:0005739//mitochondrion;GO:0005758//mitochondrial intermembrane space;GO:0005829//cytosol	GO:0008083//growth factor activity;GO:0015035//protein-disulfide reductase activity;GO:0016491//oxidoreductase activity;GO:0016971//flavin-linked sulfhydryl oxidase activity;GO:0016972//thiol oxidase activity;GO:0050660//flavin adenine dinucleotide binding	GO:0001889//liver development;GO:0007165//signal transduction;GO:0032496//response to lipopolysaccharide;GO:0043066//negative regulation of apoptotic process;GO:0045953//negative regulation of natural killer cell mediated cytotoxicity;GO:0071222//cellular response to lipopolysaccharide;GO:0071356//cellular response to tumor necrosis factor;GO:0072717//cellular response to actinomycin D;GO:0097237…	--
ENSMUSG00000007653	378.328	332.237	422.178	466.147	496.256	435.572	377.581	465.992	1.23415	0.303518	0.0477055	0.759588	Gabrb2	gamma-aminobutyric acid (GABA) A receptor, subunit beta 2 [Source:MGI Symbol;Acc:MGI:95620]	Organismal Systems;Environmental Information Processing;Organismal Systems;Human Diseases;Organismal Systems;Human Diseases	Nervous system;Signaling molecules and interaction;Nervous system;Substance dependence;Nervous system;Substance dependence	ko04723//Retrograde endocannabinoid signaling;ko04080//Neuroactive ligand-receptor interaction;ko04727//GABAergic synapse;ko05032//Morphine addiction;ko04726//Serotonergic synapse;ko05033//Nicotine addiction	K05181;K05181;K05181;K05181;K05181;K05181	GO:0005886//plasma membrane;GO:0016020//membrane;GO:0031410//cytoplasmic vesicle;GO:0034707//chloride channel complex;GO:0043005//neuron projection;GO:0045202//synapse;GO:0045211//postsynaptic membrane;GO:0048787//presynaptic active zone membrane;GO:0098978//glutamatergic synapse;GO:0098982//GABA-ergic synapse;GO:0099634//postsynaptic specialization membrane;GO:1902710//GABA receptor complex;GO:1…	GO:0004888//transmembrane signaling receptor activity;GO:0004890//GABA-A receptor activity;GO:0005216//ion channel activity;GO:0005230//extracellular ligand-gated ion channel activity;GO:0005237//inhibitory extracellular ligand-gated ion channel activity;GO:0005254//chloride channel activity;GO:0005515//protein binding;GO:0016917//GABA receptor activity;GO:0022851//GABA-gated chloride ion channel…	GO:0006811//ion transport;GO:0006821//chloride transport;GO:0007214//gamma-aminobutyric acid signaling pathway;GO:0034220//ion transmembrane transport;GO:0048666//neuron development;GO:0051932//synaptic transmission, GABAergic;GO:0060078//regulation of postsynaptic membrane potential;GO:0060119//inner ear receptor cell development;GO:0060384//innervation;GO:0071420//cellular response to histamine…	--
ENSMUSG00000038467	436.24	395.815	391.579	548.794	507.207	453.856	407.878	503.285	1.23391	0.30324	0.0368166	0.720553	Chmp4b	charged multivesicular body protein 4B [Source:MGI Symbol;Acc:MGI:1922858]	Cellular Processes;Cellular Processes	Transport and catabolism;Cell growth and death	ko04144//Endocytosis;ko04217//Necroptosis	K12194;K12194	GO:0000421//autophagosome membrane;GO:0000776//kinetochore;GO:0000815//ESCRT III complex;GO:0005634//nucleus;GO:0005635//nuclear envelope;GO:0005643//nuclear pore;GO:0005737//cytoplasm;GO:0005765//lysosomal membrane;GO:0005768//endosome;GO:0005771//multivesicular body;GO:0005828//kinetochore microtubule;GO:0005829//cytosol;GO:0005886//plasma membrane;GO:0009898//cytoplasmic side of plasma membran…	GO:0005515//protein binding;GO:0042802//identical protein binding;GO:0042803//protein homodimerization activity	GO:0000281//mitotic cytokinesis;GO:0001778//plasma membrane repair;GO:0006620//posttranslational protein targeting to endoplasmic reticulum membrane;GO:0006900//vesicle budding from membrane;GO:0006914//autophagy;GO:0006997//nucleus organization;GO:0007034//vacuolar transport;GO:0007080//mitotic metaphase plate congression;GO:0010458//exit from mitosis;GO:0010506//regulation of autophagy;GO:00108…	--
ENSMUSG00000030092	31.4595	30.83	30.7488	38.6505	39.3799	36.4963	31.0127	38.1756	1.23096	0.299788	0.00131797	0.221952	Cntn6	contactin 6 [Source:MGI Symbol;Acc:MGI:1858223]	-	-	-	-	GO:0005886//plasma membrane;GO:0016020//membrane;GO:0030424//axon;GO:0042734//presynaptic membrane;GO:0098552//side of membrane;GO:0098688//parallel fiber to Purkinje cell synapse;GO:0098793//presynapse	GO:0005515//protein binding;GO:0098632//cell-cell adhesion mediator activity	GO:0007155//cell adhesion;GO:0007156//homophilic cell adhesion via plasma membrane adhesion molecules;GO:0007219//Notch signaling pathway;GO:0007411//axon guidance;GO:0045747//positive regulation of Notch signaling pathway;GO:0070593//dendrite self-avoidance	--
ENSMUSG00000028676	92.7596	103.131	105.428	120.216	130.643	119.72	100.44	123.526	1.22986	0.29849	0.0119363	0.513655	Srsf10	serine and arginine-rich splicing factor 10 [Source:MGI Symbol;Acc:MGI:1333805]	Genetic Information Processing	Transcription	ko03040//Spliceosome	K12900	GO:0005634//nucleus;GO:0005654//nucleoplasm;GO:0005829//cytosol;GO:0016607//nuclear speck;GO:0030425//dendrite;GO:0043025//neuronal cell body;GO:0043679//axon terminus	GO:0003676//nucleic acid binding;GO:0003723//RNA binding;GO:0051082//unfolded protein binding	GO:0000375//RNA splicing, via transesterification reactions;GO:0000398//mRNA splicing, via spliceosome;GO:0006355//regulation of transcription, DNA-templated;GO:0006376//mRNA splice site selection;GO:0006397//mRNA processing;GO:0008380//RNA splicing;GO:0016482//cytosolic transport;GO:0048024//regulation of mRNA splicing, via spliceosome;GO:0048025//negative regulation of mRNA splicing, via splice…	--
ENSMUSG00000029209	60.174	55.861	48.2181	66.2563	72.5024	62.9304	54.751	67.2297	1.22792	0.296214	0.0496186	0.759588	Gnpda2	glucosamine-6-phosphate deaminase 2 [Source:MGI Symbol;Acc:MGI:1915230]	Metabolism;Metabolism	Global and overview maps;Carbohydrate metabolism	ko01100//Metabolic pathways;ko00520//Amino sugar and nucleotide sugar metabolism	K02564;K02564	GO:0005737//cytoplasm	GO:0004342//glucosamine-6-phosphate deaminase activity;GO:0016787//hydrolase activity;GO:0016853//isomerase activity;GO:0042802//identical protein binding	GO:0005975//carbohydrate metabolic process;GO:0006043//glucosamine catabolic process;GO:0006044//N-acetylglucosamine metabolic process;GO:0006046//N-acetylglucosamine catabolic process;GO:0006048//UDP-N-acetylglucosamine biosynthetic process;GO:0019262//N-acetylneuraminate catabolic process	--
ENSMUSG00000020994	84.5697	84.3646	82.3728	103.563	111.862	92.8627	83.769	102.762	1.22674	0.294824	0.026629	0.683449	Pnn	pinin [Source:MGI Symbol;Acc:MGI:1100514]	Genetic Information Processing;Genetic Information Processing	Translation;Translation	ko03013//Nucleocytoplasmic transport;ko03015//mRNA surveillance pathway	K13114;K13114	GO:0005634//nucleus;GO:0005681//spliceosomal complex;GO:0016607//nuclear speck;GO:0030057//desmosome;GO:0035145//exon-exon junction complex;GO:0070161//anchoring junction;GO:0071013//catalytic step 2 spliceosome	GO:0003677//DNA binding	GO:0006397//mRNA processing;GO:0008380//RNA splicing	--
ENSMUSG00000024604	28.1921	29.8043	29.3709	36.1274	37.465	33.5116	29.1224	35.7013	1.2259	0.293847	0.00636524	0.397655	Rbm22	RNA binding motif protein 22 [Source:MGI Symbol;Acc:MGI:1914060]	Genetic Information Processing	Transcription	ko03040//Spliceosome	K12872	GO:0000974//Prp19 complex;GO:0005634//nucleus;GO:0005654//nucleoplasm;GO:0005681//spliceosomal complex;GO:0005737//cytoplasm;GO:0071006//U2-type catalytic step 1 spliceosome;GO:0071007//U2-type catalytic step 2 spliceosome;GO:0071013//catalytic step 2 spliceosome	GO:0003676//nucleic acid binding;GO:0003723//RNA binding;GO:0017070//U6 snRNA binding;GO:0036002//pre-mRNA binding;GO:0046872//metal ion binding;GO:0048306//calcium-dependent protein binding	GO:0006397//mRNA processing;GO:0008380//RNA splicing;GO:0033120//positive regulation of RNA splicing;GO:0042307//positive regulation of protein import into nucleus;GO:0045292//mRNA cis splicing, via spliceosome;GO:0046827//positive regulation of protein export from nucleus;GO:0071466//cellular response to xenobiotic stimulus	--
ENSMUSG00000006717	575.937	580.915	536.926	696.386	724.052	655.765	564.592	692.068	1.22578	0.293704	0.00624237	0.39612	Acot13	acyl-CoA thioesterase 13 [Source:MGI Symbol;Acc:MGI:1914084]	-	-	-	-	GO:0005634//nucleus;GO:0005737//cytoplasm;GO:0005739//mitochondrion;GO:0005759//mitochondrial matrix;GO:0005819//spindle;GO:0005829//cytosol;GO:0005856//cytoskeleton	GO:0016290//palmitoyl-CoA hydrolase activity;GO:0016787//hydrolase activity;GO:0047617//acyl-CoA hydrolase activity;GO:0102991//myristoyl-CoA hydrolase activity	GO:0006629//lipid metabolic process;GO:0051289//protein homotetramerization;GO:0120163//negative regulation of cold-induced thermogenesis	--
ENSMUSG00000028456	322.069	333.311	277.288	358.936	404.849	379.446	310.889	381.077	1.22577	0.293683	0.0316578	0.69749	Unc13b	unc-13 homolog B [Source:MGI Symbol;Acc:MGI:1342278]	Organismal Systems	Nervous system	ko04721//Synaptic vesicle cycle	K15293	GO:0005737//cytoplasm;GO:0005794//Golgi apparatus;GO:0005829//cytosol;GO:0005886//plasma membrane;GO:0016020//membrane;GO:0030672//synaptic vesicle membrane;GO:0031594//neuromuscular junction;GO:0032009//early phagosome;GO:0042734//presynaptic membrane;GO:0043195//terminal bouton;GO:0044305//calyx of Held;GO:0045202//synapse;GO:0048786//presynaptic active zone;GO:0097060//synaptic membrane;GO:009…	GO:0001566//non-kinase phorbol ester receptor activity;GO:0005509//calcium ion binding;GO:0005516//calmodulin binding;GO:0005543//phospholipid binding;GO:0017075//syntaxin-1 binding;GO:0019905//syntaxin binding;GO:0019992//diacylglycerol binding;GO:0030742//GTP-dependent protein binding;GO:0046872//metal ion binding	GO:0006887//exocytosis;GO:0007268//chemical synaptic transmission;GO:0007528//neuromuscular junction development;GO:0010808//positive regulation of synaptic vesicle priming;GO:0016079//synaptic vesicle exocytosis;GO:0016081//synaptic vesicle docking;GO:0016082//synaptic vesicle priming;GO:0016188//synaptic vesicle maturation;GO:0031914//negative regulation of synaptic plasticity;GO:0035249//synap…	--
ENSMUSG00000047881	19.362	21.7717	21.7806	25.8511	26.7768	24.4499	20.9714	25.6926	1.22512	0.292928	0.010896	0.505725	Rell1	RELT-like 1 [Source:MGI Symbol;Acc:MGI:2140767]	-	-	-	-	GO:0005886//plasma membrane;GO:0015630//microtubule cytoskeleton;GO:0016020//membrane	GO:0003674//molecular_function	GO:1900745//positive regulation of p38MAPK cascade	--
ENSMUSG00000061904	9517.65	9455.43	8165.65	11425.9	11325.4	10492.2	9046.24	11081.2	1.22495	0.292717	0.0185601	0.608925	Slc25a3	solute carrier family 25 (mitochondrial carrier, phosphate carrier), member 3 [Source:MGI Symbol;Acc:MGI:1353498]	-	-	-	-	GO:0005739//mitochondrion;GO:0005743//mitochondrial inner membrane;GO:0016020//membrane;GO:0043209//myelin sheath	GO:0005315//inorganic phosphate transmembrane transporter activity;GO:0015293//symporter activity;GO:0015317//phosphate:proton symporter activity;GO:0044877//protein-containing complex binding	GO:0035435//phosphate ion transmembrane transport;GO:1902600//proton transmembrane transport;GO:1990547//mitochondrial phosphate ion transmembrane transport	--
ENSMUSG00000023973	89.1645	81.9272	89.8868	108.101	96.5689	114.352	86.9928	106.341	1.22241	0.289728	0.0288773	0.693224	Cnpy3	canopy FGF signaling regulator 3 [Source:MGI Symbol;Acc:MGI:1919279]	-	-	-	-	GO:0005783//endoplasmic reticulum	GO:0005102//signaling receptor binding	GO:0002376//immune system process;GO:0045087//innate immune response	--
ENSMUSG00000003814	1949.27	2099.6	1998.02	2435.14	2724.65	2214.55	2015.63	2458.11	1.21952	0.286319	0.0454848	0.758827	Calr	calreticulin [Source:MGI Symbol;Acc:MGI:88252]	Human Diseases;Genetic Information Processing;Human Diseases;Human Diseases;Human Diseases;Human Diseases;Cellular Processes;Human Diseases;Organismal Systems	Infectious disease: viral;Folding, sorting and degradation;Infectious disease: viral;Infectious disease: viral;Infectious disease: viral;Infectious disease: viral;Transport and catabolism;Infectious disease: parasitic;Immune system	ko05170//Human immunodeficiency virus 1 infection;ko04141//Protein processing in endoplasmic reticulum;ko05163//Human cytomegalovirus infection;ko05166//Human T-cell leukemia virus 1 infection;ko05168//Herpes simplex virus 1 infection;ko05169//Epstein-Barr virus infection;ko04145//Phagosome;ko05142//Chagas disease;ko04612//Antigen processing and presentation	K08057;K08057;K08057;K08057;K08057;K08057;K08057;K08057;K08057	GO:0001669//acrosomal vesicle;GO:0005576//extracellular region;GO:0005615//extracellular space;GO:0005634//nucleus;GO:0005635//nuclear envelope;GO:0005737//cytoplasm;GO:0005764//lysosome;GO:0005783//endoplasmic reticulum;GO:0005788//endoplasmic reticulum lumen;GO:0005789//endoplasmic reticulum membrane;GO:0005790//smooth endoplasmic reticulum;GO:0005829//cytosol;GO:0005844//polysome;GO:0009897//e…	GO:0001849//complement component C1q complex binding;GO:0003729//mRNA binding;GO:0005049//nuclear export signal receptor activity;GO:0005178//integrin binding;GO:0005506//iron ion binding;GO:0005509//calcium ion binding;GO:0005515//protein binding;GO:0030246//carbohydrate binding;GO:0031625//ubiquitin protein ligase binding;GO:0042277//peptide binding;GO:0042562//hormone binding;GO:0046872//metal…	GO:0000122//negative regulation of transcription by RNA polymerase II;GO:0002502//peptide antigen assembly with MHC class I protein complex;GO:0006457//protein folding;GO:0006611//protein export from nucleus;GO:0007283//spermatogenesis;GO:0008284//positive regulation of cell population proliferation;GO:0009410//response to xenobiotic stimulus;GO:0010033//response to organic substance;GO:0010595//…	--
ENSMUSG00000020321	20941.8	25388.9	20687.4	27013.8	27381	27330.5	22339.4	27241.8	1.21945	0.286232	0.0328264	0.708206	Mdh1	malate dehydrogenase 1, NAD (soluble) [Source:MGI Symbol;Acc:MGI:97051]	Metabolism;Metabolism;Metabolism;Metabolism;Metabolism;Metabolism;Organismal Systems	Global and overview maps;Global and overview maps;Amino acid metabolism;Carbohydrate metabolism;Carbohydrate metabolism;Carbohydrate metabolism;Excretory system	ko01100//Metabolic pathways;ko01200//Carbon metabolism;ko00270//Cysteine and methionine metabolism;ko00620//Pyruvate metabolism;ko00020//Citrate cycle (TCA cycle);ko00630//Glyoxylate and dicarboxylate metabolism;ko04964//Proximal tubule bicarbonate reclamation	K00025;K00025;K00025;K00025;K00025;K00025;K00025	GO:0005737//cytoplasm;GO:0005739//mitochondrion;GO:0005813//centrosome;GO:0005829//cytosol;GO:0043209//myelin sheath	GO:0003824//catalytic activity;GO:0016491//oxidoreductase activity;GO:0016615//malate dehydrogenase activity;GO:0016616//oxidoreductase activity, acting on the CH-OH group of donors, NAD or NADP as acceptor;GO:0030060//L-malate dehydrogenase activity;GO:0047995//hydroxyphenylpyruvate reductase activity;GO:0051287//NAD binding	GO:0006094//gluconeogenesis;GO:0006099//tricarboxylic acid cycle;GO:0006107//oxaloacetate metabolic process;GO:0006108//malate metabolic process;GO:0006734//NADH metabolic process;GO:0006739//NADP metabolic process;GO:0019674//NAD metabolic process;GO:0019752//carboxylic acid metabolic process;GO:0044283//small molecule biosynthetic process;GO:0046166//glyceraldehyde-3-phosphate biosynthetic proc…	--
ENSMUSG00000071172	1271.27	1312.9	1159.34	1538.47	1661.28	1361.99	1247.84	1520.58	1.21857	0.285191	0.0499755	0.759588	Srsf3	serine and arginine-rich splicing factor 3 [Source:MGI Symbol;Acc:MGI:98285]	Human Diseases;Genetic Information Processing;Human Diseases	Neurodegenerative disease;Transcription;Infectious disease: viral	ko05014//Amyotrophic lateral sclerosis;ko03040//Spliceosome;ko05168//Herpes simplex virus 1 infection	K12892;K12892;K12892	GO:0005634//nucleus;GO:0005737//cytoplasm;GO:0016607//nuclear speck	GO:0003676//nucleic acid binding;GO:0003723//RNA binding;GO:0005515//protein binding;GO:0043274//phospholipase binding;GO:0070878//primary miRNA binding;GO:1990825//sequence-specific mRNA binding	GO:0000398//mRNA splicing, via spliceosome;GO:0006397//mRNA processing;GO:0006406//mRNA export from nucleus;GO:0008286//insulin receptor signaling pathway;GO:0008380//RNA splicing;GO:0031053//primary miRNA processing;GO:0048024//regulation of mRNA splicing, via spliceosome;GO:0051028//mRNA transport;GO:1990830//cellular response to leukemia inhibitory factor	--
ENSMUSG00000041935	95.7335	115.427	99.9775	129.602	123.722	125.66	103.713	126.328	1.21806	0.284583	0.0221456	0.656327	Rimoc1	RAB7A interacting MON1-CCZ1 complex subunit 1 [Source:MGI Symbol;Acc:MGI:2146232]	-	-	-	-	GO:0005654//nucleoplasm;GO:0005737//cytoplasm;GO:0005829//cytosol	GO:0003674//molecular_function	GO:0000423//mitophagy;GO:0006914//autophagy	--
ENSMUSG00000029869	31.8631	30.7391	27.8478	36.9934	34.0966	39.0692	30.15	36.7197	1.2179	0.284397	0.0247426	0.658633	Ephb6	Eph receptor B6 [Source:MGI Symbol;Acc:MGI:1096338]	Organismal Systems	Development and regeneration	ko04360//Axon guidance	K05114	GO:0005576//extracellular region;GO:0005886//plasma membrane;GO:0009986//cell surface;GO:0016020//membrane;GO:0030425//dendrite	GO:0000166//nucleotide binding;GO:0004672//protein kinase activity;GO:0005003//ephrin receptor activity;GO:0005005//transmembrane-ephrin receptor activity;GO:0005515//protein binding;GO:0005524//ATP binding	GO:0001806//type IV hypersensitivity;GO:0002456//T cell mediated immunity;GO:0006468//protein phosphorylation;GO:0007169//transmembrane receptor protein tyrosine kinase signaling pathway;GO:0007411//axon guidance;GO:0048013//ephrin receptor signaling pathway;GO:0050798//activated T cell proliferation;GO:0050896//response to stimulus;GO:2000525//positive regulation of T cell costimulation	--
ENSMUSG00000027350	102.951	90.9216	114.897	129.608	126.894	118.35	102.923	124.951	1.21402	0.279792	0.046029	0.758827	Chgb	chromogranin B [Source:MGI Symbol;Acc:MGI:88395]	-	-	-	-	GO:0005576//extracellular region;GO:0005615//extracellular space;GO:0030141//secretory granule	GO:0005515//protein binding	-	--
ENSMUSG00000047215	389.102	415.733	436.295	544.361	457.242	501.288	413.71	500.964	1.21091	0.276087	0.0380777	0.72839	Rpl9	ribosomal protein L9 [Source:MGI Symbol;Acc:MGI:1298373]	Human Diseases;Genetic Information Processing	Infectious disease: viral;Translation	ko05171//Coronavirus disease - COVID-19;ko03010//Ribosome	K02940;K02940	GO:0005737//cytoplasm;GO:0005829//cytosol;GO:0005840//ribosome;GO:0022625//cytosolic large ribosomal subunit;GO:0022626//cytosolic ribosome;GO:0045202//synapse;GO:0098793//presynapse;GO:0098794//postsynapse;GO:1990904//ribonucleoprotein complex	GO:0003735//structural constituent of ribosome;GO:0019843//rRNA binding	GO:0002181//cytoplasmic translation;GO:0006412//translation;GO:0140236//translation at presynapse;GO:0140242//translation at postsynapse	--
ENSMUSG00000062456	389.102	415.733	436.295	544.361	457.242	501.288	413.71	500.964	1.21091	0.276087	0.0380777	0.72839	Rpl9-ps6	ribosomal protein L9, pseudogene 6 [Source:MGI Symbol;Acc:MGI:3642682]	-	-	-	-	GO:0005840//ribosome;GO:0022625//cytosolic large ribosomal subunit;GO:0022626//cytosolic ribosome;GO:1990904//ribonucleoprotein complex	GO:0003735//structural constituent of ribosome;GO:0019843//rRNA binding	GO:0002181//cytoplasmic translation;GO:0006412//translation	--
ENSMUSG00000001576	169.284	178.876	183.17	219.806	230.688	192.512	177.11	214.335	1.21018	0.275226	0.0368181	0.720553	Ergic1	endoplasmic reticulum-golgi intermediate compartment (ERGIC) 1 [Source:MGI Symbol;Acc:MGI:1914708]	-	-	-	-	GO:0000139//Golgi membrane;GO:0005654//nucleoplasm;GO:0005783//endoplasmic reticulum;GO:0005789//endoplasmic reticulum membrane;GO:0005793//endoplasmic reticulum-Golgi intermediate compartment;GO:0005794//Golgi apparatus;GO:0016020//membrane;GO:0030134//COPII-coated ER to Golgi transport vesicle;GO:0033116//endoplasmic reticulum-Golgi intermediate compartment membrane;GO:0043231//intracellular me…	GO:0003674//molecular_function	GO:0006888//endoplasmic reticulum to Golgi vesicle-mediated transport;GO:0006890//retrograde vesicle-mediated transport, Golgi to endoplasmic reticulum;GO:0016192//vesicle-mediated transport;GO:0046907//intracellular transport	--
ENSMUSG00000020849	5397.53	4880.94	5852.72	6272.74	6165.53	7066.17	5377.06	6501.48	1.20911	0.273949	0.0480399	0.759588	Ywhae	tyrosine 3-monooxygenase/tryptophan 5-monooxygenase activation protein, epsilon polypeptide [Source:MGI Symbol;Acc:MGI:894689]	Environmental Information Processing;Human Diseases;Organismal Systems;Organismal Systems;Cellular Processes;Human Diseases;Environmental Information Processing;Cellular Processes	Signal transduction;Cancer: overview;Nervous system;Immune system;Cell growth and death;Infectious disease: viral;Signal transduction;Cell growth and death	ko04151//PI3K-Akt signaling pathway;ko05203//Viral carcinogenesis;ko04722//Neurotrophin signaling pathway;ko04621//NOD-like receptor signaling pathway;ko04114//Oocyte meiosis;ko05160//Hepatitis C;ko04390//Hippo signaling pathway;ko04110//Cell cycle	K06630;K06630;K06630;K06630;K06630;K06630;K06630;K06630	GO:0005634//nucleus;GO:0005737//cytoplasm;GO:0005739//mitochondrion;GO:0005829//cytosol;GO:0005871//kinesin complex;GO:0005886//plasma membrane;GO:0030424//axon;GO:0042470//melanosome;GO:0045202//synapse;GO:0090724//central region of growth cone;GO:0098978//glutamatergic synapse	GO:0005246//calcium channel regulator activity;GO:0005515//protein binding;GO:0015459//potassium channel regulator activity;GO:0019899//enzyme binding;GO:0019903//protein phosphatase binding;GO:0019904//protein domain specific binding;GO:0031625//ubiquitin protein ligase binding;GO:0035591//signaling adaptor activity;GO:0042802//identical protein binding;GO:0042826//histone deacetylase binding;GO…	GO:0000165//MAPK cascade;GO:0001764//neuron migration;GO:0002753//cytoplasmic pattern recognition receptor signaling pathway;GO:0006605//protein targeting;GO:0006886//intracellular protein transport;GO:0007165//signal transduction;GO:0007346//regulation of mitotic cell cycle;GO:0021766//hippocampus development;GO:0021987//cerebral cortex development;GO:0034504//protein localization to nucleus;GO:…	--
ENSMUSG00000024063	24.7622	20.5433	25.5745	29.715	27.2532	28.5946	23.6267	28.5209	1.20715	0.271606	0.0461488	0.758827	Lbh	limb-bud and heart [Source:MGI Symbol;Acc:MGI:1925139]	-	-	-	-	GO:0005634//nucleus;GO:0005737//cytoplasm;GO:0032991//protein-containing complex	-	GO:0006355//regulation of transcription, DNA-templated;GO:0010468//regulation of gene expression;GO:0030879//mammary gland development;GO:0033147//negative regulation of intracellular estrogen receptor signaling pathway;GO:0043408//regulation of MAPK cascade;GO:0045892//negative regulation of transcription, DNA-templated;GO:0045893//positive regulation of transcription, DNA-templated;GO:0060644//…	--
ENSMUSG00000030282	273.414	267.601	270.464	340.798	303.304	333.802	270.493	325.968	1.20509	0.269142	0.00884568	0.472341	Cmas	cytidine monophospho-N-acetylneuraminic acid synthetase [Source:MGI Symbol;Acc:MGI:1337124]	Metabolism;Metabolism	Global and overview maps;Carbohydrate metabolism	ko01100//Metabolic pathways;ko00520//Amino sugar and nucleotide sugar metabolism	K21749;K21749	-	GO:0008781//N-acylneuraminate cytidylyltransferase activity	GO:0006054//N-acetylneuraminate metabolic process	--
ENSMUSG00000021087	2795.99	2632.53	2650.56	3098.99	3591.42	3034.2	2693.03	3241.53	1.20368	0.267448	0.0403008	0.73841	Rtn1	reticulon 1 [Source:MGI Symbol;Acc:MGI:1933947]	-	-	-	-	GO:0000139//Golgi membrane;GO:0005783//endoplasmic reticulum;GO:0005789//endoplasmic reticulum membrane;GO:0005790//smooth endoplasmic reticulum;GO:0005794//Golgi apparatus;GO:0014069//postsynaptic density;GO:0016020//membrane;GO:0030425//dendrite;GO:0043005//neuron projection;GO:0043025//neuronal cell body	-	GO:0007420//brain development;GO:0030182//neuron differentiation;GO:0071787//endoplasmic reticulum tubular network formation;GO:1902430//negative regulation of amyloid-beta formation	--
ENSMUSG00000015120	384.762	356.511	394.046	442.006	500.192	421.112	378.439	454.437	1.20082	0.264017	0.0441557	0.757129	Ube2i	ubiquitin-conjugating enzyme E2I [Source:MGI Symbol;Acc:MGI:107365]	Genetic Information Processing;Genetic Information Processing;Human Diseases;Environmental Information Processing	Translation;Folding, sorting and degradation;Cancer: overview;Signal transduction	ko03013//Nucleocytoplasmic transport;ko04120//Ubiquitin mediated proteolysis;ko05206//MicroRNAs in cancer;ko04064//NF-kappa B signaling pathway	K10577;K10577;K10577;K10577	GO:0001650//fibrillar center;GO:0005634//nucleus;GO:0005635//nuclear envelope;GO:0005643//nuclear pore;GO:0005654//nucleoplasm;GO:0005737//cytoplasm;GO:0005829//cytosol;GO:0016604//nuclear body;GO:0016605//PML body;GO:0030425//dendrite;GO:0106068//SUMO ligase complex;GO:1990234//transferase complex	GO:0000166//nucleotide binding;GO:0001221//transcription coregulator binding;GO:0004842//ubiquitin-protein transferase activity;GO:0005515//protein binding;GO:0005524//ATP binding;GO:0016740//transferase activity;GO:0019789//SUMO transferase activity;GO:0019899//enzyme binding;GO:0035255//ionotropic glutamate receptor binding;GO:0043398//HLH domain binding;GO:0043425//bHLH transcription factor bi…	GO:0000122//negative regulation of transcription by RNA polymerase II;GO:0007049//cell cycle;GO:0007059//chromosome segregation;GO:0016925//protein sumoylation;GO:0030335//positive regulation of cell migration;GO:0036211//protein modification process;GO:0043123//positive regulation of I-kappaB kinase/NF-kappaB signaling;GO:0045892//negative regulation of transcription, DNA-templated;GO:0051168//n…	--
ENSMUSG00000027466	24.717	28.8113	25.2915	23.0103	21.4368	21.1828	26.2733	21.8767	0.832658	-0.264203	0.0349555	0.708206	Rbck1	RanBP-type and C3HC4-type zinc finger containing 1 [Source:MGI Symbol;Acc:MGI:1344372]	Cellular Processes;Organismal Systems	Cell growth and death;Immune system	ko04217//Necroptosis;ko04621//NOD-like receptor signaling pathway	K10630;K10630	GO:0071797//LUBAC complex	GO:0003690//double-stranded DNA binding;GO:0003713//transcription coactivator activity;GO:0004842//ubiquitin-protein transferase activity;GO:0005080//protein kinase C binding;GO:0005515//protein binding;GO:0016740//transferase activity;GO:0042802//identical protein binding;GO:0043130//ubiquitin binding;GO:0046872//metal ion binding;GO:0140311//protein sequestering activity	GO:0000209//protein polyubiquitination;GO:0016567//protein ubiquitination;GO:0042742//defense response to bacterium;GO:0043065//positive regulation of apoptotic process;GO:0043123//positive regulation of I-kappaB kinase/NF-kappaB signaling;GO:0043161//proteasome-mediated ubiquitin-dependent protein catabolic process;GO:0045944//positive regulation of transcription by RNA polymerase II;GO:0050852/…	Others
ENSMUSG00000032402	51.8625	53.8708	59.2198	46.0066	42.4011	48.5823	54.9844	45.6633	0.830479	-0.267985	0.0302592	0.69749	Smad3	SMAD family member 3 [Source:MGI Symbol;Acc:MGI:1201674]	Human Diseases;Cellular Processes;Human Diseases;Human Diseases;Environmental Information Processing;Human Diseases;Human Diseases;Environmental Information Processing;Environmental Information Processing;Environmental Information Processing;Cellular Processes;Human Diseases;Human Diseases;Cellular Processes;Human Diseases;Cellular Processes;Human Diseases;Human Diseases;Cellular Processes;Organi…	Cancer: overview;Transport and catabolism;Cardiovascular disease;Infectious disease: viral;Signal transduction;Cancer: specific types;Infectious disease: viral;Signal transduction;Signal transduction;Signal transduction;Cell growth and death;Endocrine and metabolic disease;Cancer: specific types;Cellular community - eukaryotes;Cancer: specific types;Cellular community - eukaryotes;Cancer: specifi…	ko05200//Pathways in cancer;ko04144//Endocytosis;ko05415//Diabetic cardiomyopathy;ko05166//Human T-cell leukemia virus 1 infection;ko04371//Apelin signaling pathway;ko05225//Hepatocellular carcinoma;ko05161//Hepatitis B;ko04068//FoxO signaling pathway;ko04390//Hippo signaling pathway;ko04310//Wnt signaling pathway;ko04218//Cellular senescence;ko04933//AGE-RAGE signaling pathway in diabetic compli…	K23605;K23605;K23605;K23605;K23605;K23605;K23605;K23605;K23605;K23605;K23605;K23605;K23605;K23605;K23605;K23605;K23605;K23605;K23605;K23605;K23605;K23605	GO:0000785//chromatin;GO:0005634//nucleus;GO:0005637//nuclear inner membrane;GO:0005654//nucleoplasm;GO:0005667//transcription regulator complex;GO:0005737//cytoplasm;GO:0005829//cytosol;GO:0005886//plasma membrane;GO:0043235//receptor complex;GO:0071141//SMAD protein complex;GO:0071144//heteromeric SMAD protein complex	GO:0000976//transcription cis-regulatory region binding;GO:0000977//RNA polymerase II transcription regulatory region sequence-specific DNA binding;GO:0000978//RNA polymerase II cis-regulatory region sequence-specific DNA binding;GO:0000981//DNA-binding transcription factor activity, RNA polymerase II-specific;GO:0000987//cis-regulatory region sequence-specific DNA binding;GO:0001217//DNA-binding…	GO:0000122//negative regulation of transcription by RNA polymerase II;GO:0000165//MAPK cascade;GO:0001501//skeletal system development;GO:0001649//osteoblast differentiation;GO:0001657//ureteric bud development;GO:0001666//response to hypoxia;GO:0001701//in utero embryonic development;GO:0001707//mesoderm formation;GO:0001756//somitogenesis;GO:0001889//liver development;GO:0001947//heart looping;…	MH1
ENSMUSG00000028647	32.1771	36.1339	38.0233	27.8783	31.3569	28.6298	35.4448	29.2884	0.82631	-0.275245	0.0381599	0.72839	Mycbp	MYC binding protein [Source:MGI Symbol;Acc:MGI:1891750]	-	-	-	-	GO:0005634//nucleus;GO:0005654//nucleoplasm;GO:0005737//cytoplasm;GO:0005739//mitochondrion	GO:0003713//transcription coactivator activity	GO:0006355//regulation of transcription, DNA-templated;GO:0007283//spermatogenesis;GO:0045893//positive regulation of transcription, DNA-templated	--
ENSMUSG00000062590	19.0261	18.6317	19.4205	17.7299	14.0909	15.1267	19.0261	15.6491	0.822509	-0.281897	0.0379237	0.72839	Armc9	armadillo repeat containing 9 [Source:MGI Symbol;Acc:MGI:1926045]	-	-	-	-	GO:0005737//cytoplasm;GO:0005814//centriole;GO:0005856//cytoskeleton;GO:0005929//cilium;GO:0036064//ciliary basal body;GO:0042995//cell projection;GO:0097542//ciliary tip	GO:0003674//molecular_function;GO:0005515//protein binding	GO:0030030//cell projection organization;GO:0045880//positive regulation of smoothened signaling pathway;GO:0060271//cilium assembly	--
ENSMUSG00000090100	24.1211	23.8457	22.1703	17.2405	20.3863	19.8626	23.3791	19.1631	0.819671	-0.286884	0.0213642	0.647272	Ttbk2	tau tubulin kinase 2 [Source:MGI Symbol;Acc:MGI:2155779]	-	-	-	-	GO:0005634//nucleus;GO:0005737//cytoplasm;GO:0005814//centriole;GO:0005829//cytosol;GO:0005856//cytoskeleton;GO:0005929//cilium;GO:0035869//ciliary transition zone;GO:0036064//ciliary basal body;GO:0042995//cell projection;GO:0097546//ciliary base	GO:0000166//nucleotide binding;GO:0004672//protein kinase activity;GO:0004674//protein serine/threonine kinase activity;GO:0005524//ATP binding;GO:0016301//kinase activity;GO:0016740//transferase activity;GO:0019894//kinesin binding;GO:0106310//protein serine kinase activity	GO:0000226//microtubule cytoskeleton organization;GO:0006468//protein phosphorylation;GO:0007026//negative regulation of microtubule depolymerization;GO:0007165//signal transduction;GO:0007224//smoothened signaling pathway;GO:0008104//protein localization;GO:0008589//regulation of smoothened signaling pathway;GO:0016310//phosphorylation;GO:0018105//peptidyl-serine phosphorylation;GO:0021549//cere…	--
ENSMUSG00000045374	44.9281	48.3233	45.6292	35.078	42.1523	36.5706	46.2935	37.9336	0.819415	-0.287333	0.024902	0.658633	Wdr81	WD repeat domain 81 [Source:MGI Symbol;Acc:MGI:2681828]	-	-	-	-	GO:0000421//autophagosome membrane;GO:0005737//cytoplasm;GO:0005739//mitochondrion;GO:0005764//lysosome;GO:0005765//lysosomal membrane;GO:0005768//endosome;GO:0005829//cytosol;GO:0010008//endosome membrane;GO:0016020//membrane;GO:0031410//cytoplasmic vesicle;GO:0031901//early endosome membrane;GO:0031902//late endosome membrane;GO:0043229//intracellular organelle	GO:0005515//protein binding;GO:0035014//phosphatidylinositol 3-kinase regulator activity;GO:0070530//K63-linked polyubiquitin modification-dependent protein binding	GO:0006511//ubiquitin-dependent protein catabolic process;GO:0007005//mitochondrion organization;GO:0035973//aggrephagy;GO:0045022//early endosome to late endosome transport;GO:0050821//protein stabilization	--
ENSMUSG00000020170	33.9178	32.9034	34.2426	24.9362	26.129	31.494	33.6879	27.5198	0.816903	-0.291764	0.0399773	0.736801	Frs2	fibroblast growth factor receptor substrate 2 [Source:MGI Symbol;Acc:MGI:1100860]	Organismal Systems;Human Diseases;Organismal Systems	Environmental adaptation;Cancer: overview;Nervous system	ko04714//Thermogenesis;ko05205//Proteoglycans in cancer;ko04722//Neurotrophin signaling pathway	K12461;K12461;K12461	GO:0005737//cytoplasm;GO:0005829//cytosol;GO:0005886//plasma membrane;GO:0005911//cell-cell junction;GO:0005912//adherens junction;GO:0016020//membrane	GO:0005068//transmembrane receptor protein tyrosine kinase adaptor activity;GO:0005104//fibroblast growth factor receptor binding;GO:0005168//neurotrophin TRKA receptor binding;GO:0005515//protein binding	GO:0001702//gastrulation with mouth forming second;GO:0001759//organ induction;GO:0002088//lens development in camera-type eye;GO:0003281//ventricular septum development;GO:0007169//transmembrane receptor protein tyrosine kinase signaling pathway;GO:0007405//neuroblast proliferation;GO:0008543//fibroblast growth factor receptor signaling pathway;GO:0008595//anterior/posterior axis specification, …	--
ENSMUSG00000065979	106.821	110.131	115.309	90.264	79.1183	101.41	110.753	90.2642	0.815003	-0.295123	0.0410434	0.742584	Cpped1	calcineurin-like phosphoesterase domain containing 1 [Source:MGI Symbol;Acc:MGI:2443300]	-	-	-	-	GO:0005737//cytoplasm;GO:0005829//cytosol;GO:0005886//plasma membrane	GO:0003674//molecular_function;GO:0004722//protein serine/threonine phosphatase activity;GO:0016787//hydrolase activity;GO:0017018//myosin phosphatase activity;GO:0046872//metal ion binding	GO:0008150//biological_process	--
ENSMUSG00000028826	68.3767	71.1077	82.2229	58.7869	58.4708	63.2837	73.9024	60.1805	0.814323	-0.296327	0.0383197	0.72839	Maco1	macoilin 1 [Source:MGI Symbol;Acc:MGI:1913396]	-	-	-	-	GO:0005634//nucleus;GO:0005783//endoplasmic reticulum;GO:0005789//endoplasmic reticulum membrane;GO:0016020//membrane;GO:0030424//axon;GO:0030867//rough endoplasmic reticulum membrane;GO:0031965//nuclear membrane;GO:0043005//neuron projection;GO:0044306//neuron projection terminus;GO:0045202//synapse	GO:0008017//microtubule binding	GO:0006935//chemotaxis;GO:0007420//brain development;GO:0023041//neuronal signal transduction	--
ENSMUSG00000016487	22.2921	21.6334	25.2772	18.4576	20.641	17.1193	23.0676	18.7393	0.812364	-0.299802	0.0465031	0.758827	Ppfibp1	PTPRF interacting protein, binding protein 1 (liprin beta 1) [Source:MGI Symbol;Acc:MGI:1914783]	-	-	-	-	GO:0005886//plasma membrane;GO:0048786//presynaptic active zone	GO:0005515//protein binding	GO:0007528//neuromuscular junction development	--
ENSMUSG00000021301	44.1811	44.6562	45.0099	34.0186	34.6762	39.913	44.6157	36.2026	0.811431	-0.301459	0.0110372	0.505725	Hecw1	HECT, C2 and WW domain containing E3 ubiquitin protein ligase 1 [Source:MGI Symbol;Acc:MGI:2444115]	-	-	-	-	GO:0005737//cytoplasm	GO:0004842//ubiquitin-protein transferase activity;GO:0005515//protein binding;GO:0016740//transferase activity;GO:0061630//ubiquitin protein ligase activity	GO:0016567//protein ubiquitination;GO:0048814//regulation of dendrite morphogenesis	--
ENSMUSG00000047379	23.3463	21.0125	20.6548	18.3234	15.7355	18.5598	21.6712	17.5396	0.809348	-0.305167	0.0288417	0.693224	B4gat1	beta-1,4-glucuronyltransferase 1 [Source:MGI Symbol;Acc:MGI:1919680]	Metabolism;Metabolism	Global and overview maps;Glycan biosynthesis and metabolism	ko01100//Metabolic pathways;ko00515//Mannose type O-glycan biosynthesis	K21032;K21032	GO:0000139//Golgi membrane;GO:0005794//Golgi apparatus;GO:0016020//membrane	GO:0015020//glucuronosyltransferase activity;GO:0016740//transferase activity;GO:0016757//glycosyltransferase activity;GO:0046872//metal ion binding	GO:0006486//protein glycosylation;GO:0007411//axon guidance;GO:0035269//protein O-linked mannosylation	--
ENSMUSG00000117789	23.3463	21.0125	20.6548	18.3234	15.7355	18.5598	21.6712	17.5396	0.809348	-0.305167	0.0288417	0.693224	Gm50388	predicted gene, 50388 [Source:MGI Symbol;Acc:MGI:6303291]	-	-	-	-	GO:0000139//Golgi membrane;GO:0005794//Golgi apparatus;GO:0016020//membrane	GO:0015020//glucuronosyltransferase activity;GO:0016740//transferase activity;GO:0016757//glycosyltransferase activity;GO:0046872//metal ion binding	GO:0006486//protein glycosylation;GO:0007411//axon guidance;GO:0035269//protein O-linked mannosylation	--
ENSMUSG00000031349	57.5874	63.7524	65.8183	49.0306	50.0365	52.3976	62.386	50.4883	0.809288	-0.305275	0.0111379	0.505725	Nsdhl	NAD(P) dependent steroid dehydrogenase-like [Source:MGI Symbol;Acc:MGI:1099438]	Metabolism;Metabolism	Global and overview maps;Lipid metabolism	ko01100//Metabolic pathways;ko00100//Steroid biosynthesis	K07748;K07748	GO:0005783//endoplasmic reticulum;GO:0005789//endoplasmic reticulum membrane;GO:0005811//lipid droplet;GO:0016020//membrane	GO:0000252//C-3 sterol dehydrogenase (C-4 sterol decarboxylase) activity;GO:0003854//3-beta-hydroxy-delta5-steroid dehydrogenase activity;GO:0016491//oxidoreductase activity;GO:0016616//oxidoreductase activity, acting on the CH-OH group of donors, NAD or NADP as acceptor;GO:0047012//sterol-4-alpha-carboxylate 3-dehydrogenase (decarboxylating) activity;GO:0102175//3-beta-hydroxysteroid dehydrogena…	GO:0001942//hair follicle development;GO:0006629//lipid metabolic process;GO:0006694//steroid biosynthetic process;GO:0006695//cholesterol biosynthetic process;GO:0007224//smoothened signaling pathway;GO:0008202//steroid metabolic process;GO:0008203//cholesterol metabolic process;GO:0016126//sterol biosynthetic process;GO:0060716//labyrinthine layer blood vessel development	--
ENSMUSG00000029695	70.0333	64.9808	63.9553	56.3976	55.5915	48.5274	66.3231	53.5055	0.80674	-0.309825	0.0148659	0.553033	Aass	aminoadipate-semialdehyde synthase [Source:MGI Symbol;Acc:MGI:1353573]	Metabolism;Metabolism	Global and overview maps;Amino acid metabolism	ko01100//Metabolic pathways;ko00310//Lysine degradation	K14157;K14157	GO:0005737//cytoplasm;GO:0005739//mitochondrion;GO:0043231//intracellular membrane-bounded organelle	GO:0003824//catalytic activity;GO:0004753//saccharopine dehydrogenase activity;GO:0016491//oxidoreductase activity;GO:0047130//saccharopine dehydrogenase (NADP+, L-lysine-forming) activity;GO:0047131//saccharopine dehydrogenase (NAD+, L-glutamate-forming) activity	GO:0006091//generation of precursor metabolites and energy;GO:0006554//lysine catabolic process;GO:0008152//metabolic process;GO:0019477//L-lysine catabolic process;GO:0019878//lysine biosynthetic process via aminoadipic acid;GO:0033512//L-lysine catabolic process to acetyl-CoA via saccharopine	--
ENSMUSG00000039914	71.5829	83.9707	77.0921	57.7727	63.7009	65.9312	77.5486	62.4683	0.805537	-0.311977	0.0253265	0.664842	Coq10a	coenzyme Q10A [Source:MGI Symbol;Acc:MGI:2684847]	-	-	-	-	GO:0005739//mitochondrion	GO:0048039//ubiquinone binding	GO:0006744//ubiquinone biosynthetic process;GO:0045333//cellular respiration	--
ENSMUSG00000018882	129.537	133.619	159.501	114.772	113.505	111.141	140.886	113.139	0.803058	-0.316425	0.042449	0.748381	Mrpl45	mitochondrial ribosomal protein L45 [Source:MGI Symbol;Acc:MGI:1914286]	-	-	-	-	GO:0005739//mitochondrion;GO:0005743//mitochondrial inner membrane;GO:0005762//mitochondrial large ribosomal subunit;GO:0005840//ribosome;GO:1990904//ribonucleoprotein complex	-	GO:0032543//mitochondrial translation	--
ENSMUSG00000032816	24.7862	26.5603	28.2545	21.4692	22.8503	19.4368	26.5337	21.2521	0.800948	-0.320219	0.0199755	0.62639	Igdcc4	immunoglobulin superfamily, DCC subclass, member 4 [Source:MGI Symbol;Acc:MGI:1858497]	-	-	-	-	GO:0005886//plasma membrane;GO:0016020//membrane	GO:0003674//molecular_function;GO:0005515//protein binding	GO:0098609//cell-cell adhesion	--
ENSMUSG00000059486	46.1703	40.9798	42.9728	32.4329	32.0012	39.7269	43.3743	34.7203	0.800481	-0.32106	0.0416962	0.746733	Kbtbd2	kelch repeat and BTB (POZ) domain containing 2 [Source:MGI Symbol;Acc:MGI:2384811]	-	-	-	-	-	GO:0005515//protein binding	GO:0006006//glucose metabolic process;GO:0006629//lipid metabolic process;GO:0010467//gene expression;GO:0016567//protein ubiquitination;GO:0032868//response to insulin;GO:0043491//protein kinase B signaling	--
ENSMUSG00000102748	126.668	114.289	114.068	88.9013	92.6035	102.308	118.341	94.6042	0.799417	-0.322979	0.014702	0.553033	Pcdhgb2	protocadherin gamma subfamily B, 2 [Source:MGI Symbol;Acc:MGI:1935170]	-	-	-	-	GO:0005886//plasma membrane;GO:0016020//membrane	GO:0005509//calcium ion binding;GO:0005515//protein binding;GO:0046872//metal ion binding	GO:0007155//cell adhesion;GO:0007156//homophilic cell adhesion via plasma membrane adhesion molecules	--
ENSMUSG00000103037	126.668	114.289	114.068	88.9013	92.6035	102.308	118.341	94.6042	0.799417	-0.322979	0.014702	0.553033	Pcdhgb1	protocadherin gamma subfamily B, 1 [Source:MGI Symbol;Acc:MGI:1935169]	-	-	-	-	GO:0005886//plasma membrane;GO:0016020//membrane;GO:0030426//growth cone	GO:0005509//calcium ion binding;GO:0005515//protein binding	GO:0007155//cell adhesion;GO:0007156//homophilic cell adhesion via plasma membrane adhesion molecules	--
ENSMUSG00000021918	17.5199	18.3487	20.7145	13.9812	15.7396	14.7012	18.861	14.8074	0.785076	-0.349096	0.0201704	0.630052	Nek4	NIMA (never in mitosis gene a)-related expressed kinase 4 [Source:MGI Symbol;Acc:MGI:1344404]	-	-	-	-	GO:0005737//cytoplasm;GO:0005829//cytosol;GO:0005929//cilium;GO:0035253//ciliary rootlet;GO:0035869//ciliary transition zone;GO:0036064//ciliary basal body;GO:0042995//cell projection;GO:0097014//ciliary plasm	GO:0000166//nucleotide binding;GO:0004672//protein kinase activity;GO:0004674//protein serine/threonine kinase activity;GO:0005524//ATP binding;GO:0016301//kinase activity;GO:0016740//transferase activity;GO:0030145//manganese ion binding;GO:0046872//metal ion binding;GO:0106310//protein serine kinase activity	GO:0000278//mitotic cell cycle;GO:0006468//protein phosphorylation;GO:0006974//cellular response to DNA damage stimulus;GO:0007049//cell cycle;GO:0016310//phosphorylation;GO:0045893//positive regulation of transcription, DNA-templated;GO:0051301//cell division;GO:2000772//regulation of cellular senescence	--
ENSMUSG00000027270	176.225	198.619	165.241	125.115	145.955	152.63	180.028	141.233	0.784504	-0.350146	0.0391968	0.736573	Lamp5	lysosomal-associated membrane protein family, member 5 [Source:MGI Symbol;Acc:MGI:1923411]	-	-	-	-	GO:0005737//cytoplasm;GO:0005764//lysosome;GO:0005765//lysosomal membrane;GO:0005768//endosome;GO:0005770//late endosome;GO:0005886//plasma membrane;GO:0010008//endosome membrane;GO:0016020//membrane;GO:0030425//dendrite;GO:0030659//cytoplasmic vesicle membrane;GO:0030672//synaptic vesicle membrane;GO:0031410//cytoplasmic vesicle;GO:0031901//early endosome membrane;GO:0031902//late endosome membr…	GO:0003674//molecular_function	GO:0072594//establishment of protein localization to organelle	--
ENSMUSG00000034892	70.0306	58.9132	66.6305	57.1356	48.2971	47.7742	65.1914	51.069	0.78337	-0.352235	0.0343616	0.708206	Rps29	ribosomal protein S29 [Source:MGI Symbol;Acc:MGI:107681]	Human Diseases;Genetic Information Processing	Infectious disease: viral;Translation	ko05171//Coronavirus disease - COVID-19;ko03010//Ribosome	K02980;K02980	GO:0005737//cytoplasm;GO:0005783//endoplasmic reticulum;GO:0005791//rough endoplasmic reticulum;GO:0005829//cytosol;GO:0005840//ribosome;GO:0022627//cytosolic small ribosomal subunit;GO:0042788//polysomal ribosome;GO:0098556//cytoplasmic side of rough endoplasmic reticulum membrane;GO:1990904//ribonucleoprotein complex	GO:0003735//structural constituent of ribosome;GO:0008270//zinc ion binding;GO:0046872//metal ion binding	GO:0002181//cytoplasmic translation;GO:0006412//translation	--
ENSMUSG00000024228	41.8067	39.4973	38.45	33.8631	33.7331	26.1675	39.918	31.2545	0.782969	-0.352973	0.0337552	0.708206	Nudt12	nudix hydrolase 12 [Source:MGI Symbol;Acc:MGI:1915243]	Metabolism;Cellular Processes;Metabolism	Global and overview maps;Transport and catabolism;Metabolism of cofactors and vitamins	ko01100//Metabolic pathways;ko04146//Peroxisome;ko00760//Nicotinate and nicotinamide metabolism	K03426;K03426;K03426	GO:0005634//nucleus;GO:0005737//cytoplasm;GO:0005777//peroxisome	GO:0000210//NAD+ diphosphatase activity;GO:0000287//magnesium ion binding;GO:0005515//protein binding;GO:0008270//zinc ion binding;GO:0016787//hydrolase activity;GO:0035529//NADH pyrophosphatase activity;GO:0046872//metal ion binding;GO:0110153//RNA NAD-cap (NMN-forming) hydrolase activity;GO:1990174//phosphodiesterase decapping endonuclease activity	GO:0006402//mRNA catabolic process;GO:0006734//NADH metabolic process;GO:0006742//NADP catabolic process;GO:0019677//NAD catabolic process;GO:0032922//circadian regulation of gene expression;GO:0110155//NAD-cap decapping;GO:0110156//methylguanosine-cap decapping	--
ENSMUSG00000020454	23.12	27.411	22.5999	20.5125	18.6254	17.6976	24.377	18.9452	0.777174	-0.36369	0.0351526	0.708206	Eif4enif1	eukaryotic translation initiation factor 4E nuclear import factor 1 [Source:MGI Symbol;Acc:MGI:1921453]	-	-	-	-	GO:0000932//P-body;GO:0005634//nucleus;GO:0005737//cytoplasm;GO:0005829//cytosol;GO:0016605//PML body;GO:0016607//nuclear speck;GO:0036464//cytoplasmic ribonucleoprotein granule;GO:0043231//intracellular membrane-bounded organelle	GO:0003729//mRNA binding;GO:0005049//nuclear export signal receptor activity;GO:0005515//protein binding;GO:0019900//kinase binding	GO:0006412//translation;GO:0006417//regulation of translation;GO:0006606//protein import into nucleus;GO:0015031//protein transport;GO:0017148//negative regulation of translation;GO:0019827//stem cell population maintenance;GO:0030182//neuron differentiation;GO:0031047//gene silencing by RNA;GO:0033962//P-body assembly;GO:0035278//miRNA mediated inhibition of translation;GO:0045665//negative regu…	--
ENSMUSG00000063382	29.8049	30.397	29.2129	22.3557	23.9591	23.1574	29.8049	23.1574	0.776965	-0.364079	0.000320579	0.130943	Bcl9l	B cell CLL/lymphoma 9-like [Source:MGI Symbol;Acc:MGI:1933114]	-	-	-	-	GO:0001650//fibrillar center;GO:0005634//nucleus;GO:0005654//nucleoplasm;GO:1990907//beta-catenin-TCF complex	GO:0003713//transcription coactivator activity;GO:0005515//protein binding;GO:0008013//beta-catenin binding	GO:0006366//transcription by RNA polymerase II;GO:0010718//positive regulation of epithelial to mesenchymal transition;GO:0022604//regulation of cell morphogenesis;GO:0030512//negative regulation of transforming growth factor beta receptor signaling pathway;GO:0035019//somatic stem cell population maintenance;GO:0035914//skeletal muscle cell differentiation;GO:0045445//myoblast differentiation;GO…	--
ENSMUSG00000031700	71.5383	86.1778	79.1398	59.3436	57.4262	65.5288	78.952	60.7662	0.769661	-0.377706	0.0204005	0.63121	Gpt2	glutamic pyruvate transaminase (alanine aminotransferase) 2 [Source:MGI Symbol;Acc:MGI:1915391]	Metabolism;Metabolism;Metabolism;Metabolism;Metabolism;Metabolism	Global and overview maps;Global and overview maps;Global and overview maps;Amino acid metabolism;Global and overview maps;Amino acid metabolism	ko01100//Metabolic pathways;ko01200//Carbon metabolism;ko01230//Biosynthesis of amino acids;ko00250//Alanine, aspartate and glutamate metabolism;ko01210//2-Oxocarboxylic acid metabolism;ko00220//Arginine biosynthesis	K00814;K00814;K00814;K00814;K00814;K00814	GO:0005615//extracellular space;GO:0005739//mitochondrion	GO:0003824//catalytic activity;GO:0004021//L-alanine:2-oxoglutarate aminotransferase activity;GO:0008483//transaminase activity;GO:0016740//transferase activity;GO:0030170//pyridoxal phosphate binding	GO:0006103//2-oxoglutarate metabolic process;GO:0009058//biosynthetic process;GO:0042851//L-alanine metabolic process;GO:0042853//L-alanine catabolic process;GO:0045722//positive regulation of gluconeogenesis	--
ENSMUSG00000027374	135.802	151.971	149.35	108.884	100.889	126.551	145.708	112.108	0.769404	-0.378188	0.020883	0.638029	Mrps5	mitochondrial ribosomal protein S5 [Source:MGI Symbol;Acc:MGI:1924971]	Genetic Information Processing	Translation	ko03010//Ribosome	K02988	GO:0005739//mitochondrion;GO:0005743//mitochondrial inner membrane;GO:0005763//mitochondrial small ribosomal subunit;GO:0005840//ribosome;GO:0015935//small ribosomal subunit;GO:1990904//ribonucleoprotein complex	GO:0003723//RNA binding;GO:0003735//structural constituent of ribosome	GO:0006412//translation;GO:0032543//mitochondrial translation	--
ENSMUSG00000042644	19.6864	26.0346	24.358	17.5114	18.0744	18.1882	23.3597	17.9247	0.767333	-0.382075	0.0466612	0.758827	Itpr3	inositol 1,4,5-triphosphate receptor 3 [Source:MGI Symbol;Acc:MGI:96624]	Human Diseases;Human Diseases;Human Diseases;Human Diseases;Human Diseases;Human Diseases;Human Diseases;Human Diseases;Human Diseases;Environmental Information Processing;Organismal Systems;Organismal Systems;Organismal Systems;Environmental Information Processing;Human Diseases;Environmental Information Processing;Organismal Systems;Organismal Systems;Organismal Systems;Organismal Systems;Envir…	Neurodegenerative disease;Neurodegenerative disease;Neurodegenerative disease;Neurodegenerative disease;Neurodegenerative disease;Infectious disease: viral;Infectious disease: viral;Cancer: overview;Neurodegenerative disease;Signal transduction;Nervous system;Endocrine system;Nervous system;Signal transduction;Infectious disease: viral;Signal transduction;Nervous system;Immune system;Nervous syst…	ko05022//Pathways of neurodegeneration - multiple diseases;ko05014//Amyotrophic lateral sclerosis;ko05010//Alzheimer disease;ko05020//Prion disease;ko05012//Parkinson disease;ko05170//Human immunodeficiency virus 1 infection;ko05163//Human cytomegalovirus infection;ko05205//Proteoglycans in cancer;ko05017//Spinocerebellar ataxia;ko04020//Calcium signaling pathway;ko04723//Retrograde endocannabino…	K04960;K04960;K04960;K04960;K04960;K04960;K04960;K04960;K04960;K04960;K04960;K04960;K04960;K04960;K04960;K04960;K04960;K04960;K04960;K04960;K04960;K04960;K04960;K04960;K04960;K04960;K04960;K04960;K04960;K04960;K04960;K04960;K04960;K04960;K04960;K04960;K04960;K04960;K04960;K04960;K04960;K04960;K04960;K04960;K04960;K04960;K04960;K04960	GO:0005634//nucleus;GO:0005635//nuclear envelope;GO:0005640//nuclear outer membrane;GO:0005654//nucleoplasm;GO:0005730//nucleolus;GO:0005737//cytoplasm;GO:0005783//endoplasmic reticulum;GO:0005789//endoplasmic reticulum membrane;GO:0005886//plasma membrane;GO:0005903//brush border;GO:0016020//membrane;GO:0016324//apical plasma membrane;GO:0016529//sarcoplasmic reticulum;GO:0030425//dendrite;GO:00…	GO:0000822//inositol hexakisphosphate binding;GO:0005216//ion channel activity;GO:0005220//inositol 1,4,5-trisphosphate-sensitive calcium-release channel activity;GO:0005262//calcium channel activity;GO:0005509//calcium ion binding;GO:0005515//protein binding;GO:0015278//calcium-release channel activity;GO:0035091//phosphatidylinositol binding;GO:0042802//identical protein binding;GO:0043533//ino…	GO:0006811//ion transport;GO:0006816//calcium ion transport;GO:0007186//G protein-coupled receptor signaling pathway;GO:0007204//positive regulation of cytosolic calcium ion concentration;GO:0007613//memory;GO:0034220//ion transmembrane transport;GO:0050913//sensory perception of bitter taste;GO:0050916//sensory perception of sweet taste;GO:0050917//sensory perception of umami taste;GO:0051209//r…	--
ENSMUSG00000031938	176.926	191.982	214.088	149.304	149.073	148.937	194.332	149.105	0.767268	-0.382198	0.0137991	0.547816	4931406C07Rik	RIKEN cDNA 4931406C07 gene [Source:MGI Symbol;Acc:MGI:1918234]	-	-	-	-	GO:0005634//nucleus;GO:0005654//nucleoplasm;GO:0016604//nuclear body	GO:0008270//zinc ion binding;GO:0016787//hydrolase activity;GO:0016788//hydrolase activity, acting on ester bonds;GO:0046872//metal ion binding	-	--
ENSMUSG00000034949	58.7422	54.0628	58.314	40.8533	45.5334	44.3731	57.0397	43.5866	0.764145	-0.388081	0.00279922	0.265399	Zfr2	zinc finger RNA binding protein 2 [Source:MGI Symbol;Acc:MGI:2143792]	-	-	-	-	-	GO:0003674//molecular_function;GO:0003676//nucleic acid binding;GO:0003725//double-stranded RNA binding;GO:0003727//single-stranded RNA binding;GO:0008270//zinc ion binding	GO:0008150//biological_process	--
ENSMUSG00000074505	29.8514	32.5447	33.7	25.0388	20.3188	28.0041	32.032	24.4539	0.763421	-0.38945	0.0392635	0.736573	Fat3	FAT atypical cadherin 3 [Source:MGI Symbol;Acc:MGI:2444314]	-	-	-	-	GO:0005886//plasma membrane;GO:0016020//membrane;GO:0030425//dendrite	GO:0005509//calcium ion binding	GO:0007155//cell adhesion;GO:0007156//homophilic cell adhesion via plasma membrane adhesion molecules;GO:0010842//retina layer formation;GO:0016358//dendrite development;GO:0048667//cell morphogenesis involved in neuron differentiation;GO:0048699//generation of neurons;GO:0098609//cell-cell adhesion;GO:1904936//interneuron migration;GO:2000171//negative regulation of dendrite development	--
ENSMUSG00000032059	47.9143	59.1351	59.2698	43.9327	41.1614	41.7892	55.4398	42.2944	0.762889	-0.390455	0.0270351	0.685145	Alg9	asparagine-linked glycosylation 9 (alpha 1,2 mannosyltransferase) [Source:MGI Symbol;Acc:MGI:1924753]	Metabolism;Metabolism;Metabolism	Global and overview maps;Glycan biosynthesis and metabolism;Glycan biosynthesis and metabolism	ko01100//Metabolic pathways;ko00510//N-Glycan biosynthesis;ko00513//Various types of N-glycan biosynthesis	K03846;K03846;K03846	GO:0005783//endoplasmic reticulum;GO:0005789//endoplasmic reticulum membrane;GO:0016020//membrane	GO:0000026//alpha-1,2-mannosyltransferase activity;GO:0016740//transferase activity;GO:0016757//glycosyltransferase activity;GO:0052918//dol-P-Man:Man(8)GlcNAc(2)-PP-Dol alpha-1,2-mannosyltransferase activity;GO:0052926//dol-P-Man:Man(6)GlcNAc(2)-PP-Dol alpha-1,2-mannosyltransferase activity	GO:0006486//protein glycosylation;GO:0006487//protein N-linked glycosylation	--
ENSMUSG00000024169	29.3101	33.7529	35.0967	25.7723	21.1441	27.8876	32.7199	24.9347	0.762064	-0.392017	0.042478	0.748381	Ift140	intraflagellar transport 140 [Source:MGI Symbol;Acc:MGI:2146906]	-	-	-	-	GO:0005737//cytoplasm;GO:0005813//centrosome;GO:0005814//centriole;GO:0005856//cytoskeleton;GO:0005929//cilium;GO:0005930//axoneme;GO:0030991//intraciliary transport particle A;GO:0032391//photoreceptor connecting cilium;GO:0036064//ciliary basal body;GO:0042995//cell projection;GO:0097730//non-motile cilium;GO:0120199//cone photoreceptor outer segment	GO:0003674//molecular_function;GO:0005515//protein binding	GO:0007368//determination of left/right symmetry;GO:0007507//heart development;GO:0008589//regulation of smoothened signaling pathway;GO:0021532//neural tube patterning;GO:0030030//cell projection organization;GO:0031076//embryonic camera-type eye development;GO:0035108//limb morphogenesis;GO:0035721//intraciliary retrograde transport;GO:0035845//photoreceptor cell outer segment organization;GO:0…	--
ENSMUSG00000030879	65.2834	71.9818	82.4238	53.9915	53.1104	59.5157	73.2297	55.5392	0.758425	-0.398922	0.0301792	0.69749	Mrpl17	mitochondrial ribosomal protein L17 [Source:MGI Symbol;Acc:MGI:1351608]	Genetic Information Processing	Translation	ko03010//Ribosome	K02879	GO:0005739//mitochondrion;GO:0005743//mitochondrial inner membrane;GO:0005762//mitochondrial large ribosomal subunit;GO:0005840//ribosome;GO:1990904//ribonucleoprotein complex	GO:0003735//structural constituent of ribosome;GO:0019904//protein domain specific binding	GO:0000002//mitochondrial genome maintenance;GO:0006412//translation;GO:0032543//mitochondrial translation	--
ENSMUSG00000027222	36.8616	36.0636	32.4766	25.6436	30.4222	23.4393	35.1339	26.5017	0.754306	-0.406779	0.0247864	0.658633	Pex16	peroxisomal biogenesis factor 16 [Source:MGI Symbol;Acc:MGI:1338829]	Cellular Processes	Transport and catabolism	ko04146//Peroxisome	K13335	GO:0005777//peroxisome;GO:0005778//peroxisomal membrane;GO:0005783//endoplasmic reticulum;GO:0005789//endoplasmic reticulum membrane;GO:0016020//membrane	-	GO:0006625//protein targeting to peroxisome;GO:0007031//peroxisome organization;GO:0016557//peroxisome membrane biogenesis;GO:0016558//protein import into peroxisome matrix;GO:0022615//protein to membrane docking;GO:0032581//ER-dependent peroxisome organization;GO:0045046//protein import into peroxisome membrane;GO:0106101//ER-dependent peroxisome localization	--
ENSMUSG00000015749	152.581	172.293	180.946	116.802	132.603	131.352	168.607	126.919	0.752754	-0.409751	0.0131466	0.531783	Anp32e	acidic (leucine-rich) nuclear phosphoprotein 32 family, member E [Source:MGI Symbol;Acc:MGI:1913721]	-	-	-	-	GO:0000812//Swr1 complex;GO:0005634//nucleus;GO:0005737//cytoplasm;GO:0031410//cytoplasmic vesicle	GO:0005515//protein binding;GO:0019212//phosphatase inhibitor activity;GO:0042393//histone binding;GO:0044183//protein folding chaperone	GO:0006325//chromatin organization;GO:0006457//protein folding;GO:0042981//regulation of apoptotic process	--
ENSMUSG00000078765	65.0816	63.0086	67.1546	44.3134	42.7871	59.7749	65.0816	48.9585	0.752262	-0.410692	0.0440456	0.757129	U2af1l4	U2 small nuclear RNA auxiliary factor 1-like 4 [Source:MGI Symbol;Acc:MGI:2678374]	Genetic Information Processing	Transcription	ko03040//Spliceosome	K12836	GO:0005634//nucleus;GO:0005681//spliceosomal complex;GO:0005737//cytoplasm;GO:0016607//nuclear speck;GO:0089701//U2AF complex	GO:0003676//nucleic acid binding;GO:0003723//RNA binding;GO:0005515//protein binding;GO:0030628//pre-mRNA 3'-splice site binding;GO:0046872//metal ion binding	GO:0000398//mRNA splicing, via spliceosome;GO:0006397//mRNA processing;GO:0008380//RNA splicing;GO:0048511//rhythmic process	--
ENSMUSG00000109378	65.0816	63.0086	67.1546	44.3134	42.7871	59.7749	65.0816	48.9585	0.752262	-0.410692	0.0440456	0.757129	Gm49396	predicted gene, 49396 [Source:MGI Symbol;Acc:MGI:6121629]	-	-	-	-	GO:0005634//nucleus;GO:0005681//spliceosomal complex;GO:0005737//cytoplasm;GO:0016607//nuclear speck;GO:0089701//U2AF complex	GO:0003676//nucleic acid binding;GO:0003723//RNA binding;GO:0005515//protein binding;GO:0030628//pre-mRNA 3'-splice site binding;GO:0046872//metal ion binding	GO:0000398//mRNA splicing, via spliceosome;GO:0006397//mRNA processing;GO:0008380//RNA splicing;GO:0048511//rhythmic process	--
ENSMUSG00000035969	33.5464	26.4823	27.3064	21.8253	23.7166	19.934	29.1117	21.8253	0.749708	-0.415599	0.042624	0.748381	Rusc2	RUN and SH3 domain containing 2 [Source:MGI Symbol;Acc:MGI:2140371]	-	-	-	-	GO:0031410//cytoplasmic vesicle	GO:0005515//protein binding;GO:0031267//small GTPase binding	-	--
ENSMUSG00000049960	71.2487	76.3593	74.113	47.3503	56.5273	61.0307	73.907	54.9694	0.743765	-0.42708	0.0115465	0.505725	Mrps16	mitochondrial ribosomal protein S16 [Source:MGI Symbol;Acc:MGI:1913492]	Genetic Information Processing	Translation	ko03010//Ribosome	K02959	GO:0005737//cytoplasm;GO:0005739//mitochondrion;GO:0005743//mitochondrial inner membrane;GO:0005763//mitochondrial small ribosomal subunit;GO:0005829//cytosol;GO:0005840//ribosome;GO:0043229//intracellular organelle;GO:1990904//ribonucleoprotein complex	GO:0003735//structural constituent of ribosome	GO:0006412//translation;GO:0032543//mitochondrial translation	--
ENSMUSG00000041119	25.5098	24.2241	23.7913	21.3905	18.5579	13.9192	24.5084	17.9559	0.73264	-0.448823	0.0429044	0.749215	Pde9a	phosphodiesterase 9A [Source:MGI Symbol;Acc:MGI:1277179]	Metabolism;Metabolism	Global and overview maps;Nucleotide metabolism	ko01100//Metabolic pathways;ko00230//Purine metabolism	K13761;K13761	GO:0005654//nucleoplasm;GO:0005737//cytoplasm;GO:0005783//endoplasmic reticulum;GO:0005794//Golgi apparatus;GO:0005829//cytosol;GO:0005886//plasma membrane;GO:0016020//membrane;GO:0032587//ruffle membrane;GO:0042383//sarcolemma;GO:0042995//cell projection;GO:0043204//perikaryon;GO:0048471//perinuclear region of cytoplasm	GO:0004114//3',5'-cyclic-nucleotide phosphodiesterase activity;GO:0008081//phosphoric diester hydrolase activity;GO:0016787//hydrolase activity;GO:0042802//identical protein binding;GO:0046872//metal ion binding;GO:0047555//3',5'-cyclic-GMP phosphodiesterase activity	GO:0007165//signal transduction;GO:0010613//positive regulation of cardiac muscle hypertrophy;GO:0046068//cGMP metabolic process;GO:0046069//cGMP catabolic process;GO:1900273//positive regulation of long-term synaptic potentiation;GO:2000178//negative regulation of neural precursor cell proliferation	--
ENSMUSG00000028842	20.1515	23.6072	19.2939	13.1703	17.5646	15.293	21.0175	15.3427	0.729993	-0.454046	0.0361656	0.716114	Ago3	argonaute RISC catalytic subunit 3 [Source:MGI Symbol;Acc:MGI:2446634]	-	-	-	-	GO:0000794//condensed nuclear chromosome;GO:0000932//P-body;GO:0005654//nucleoplasm;GO:0005737//cytoplasm;GO:0005829//cytosol;GO:0016442//RISC complex;GO:0036464//cytoplasmic ribonucleoprotein granule;GO:0070578//RISC-loading complex;GO:1990904//ribonucleoprotein complex	GO:0003676//nucleic acid binding;GO:0003723//RNA binding;GO:0003725//double-stranded RNA binding;GO:0003727//single-stranded RNA binding;GO:0004518//nuclease activity;GO:0004519//endonuclease activity;GO:0004521//endoribonuclease activity;GO:0005515//protein binding;GO:0016787//hydrolase activity;GO:0035198//miRNA binding;GO:0046872//metal ion binding;GO:0090624//endoribonuclease activity, cleavi…	GO:0006402//mRNA catabolic process;GO:0006417//regulation of translation;GO:0010501//RNA secondary structure unwinding;GO:0010628//positive regulation of gene expression;GO:0031047//gene silencing by RNA;GO:0031054//pre-miRNA processing;GO:0035196//production of miRNAs involved in gene silencing by miRNA;GO:0035278//miRNA mediated inhibition of translation;GO:0035279//mRNA cleavage involved in ge…	--
ENSMUSG00000023032	111.769	122.326	116.07	90.7224	95.6825	67.5886	116.722	84.6645	0.725354	-0.463242	0.0251081	0.661263	Slc4a8	solute carrier family 4 (anion exchanger), member 8 [Source:MGI Symbol;Acc:MGI:1928745]	-	-	-	-	GO:0005886//plasma membrane;GO:0008021//synaptic vesicle;GO:0016020//membrane;GO:0016323//basolateral plasma membrane;GO:0016324//apical plasma membrane;GO:0030425//dendrite;GO:0030672//synaptic vesicle membrane;GO:0031410//cytoplasmic vesicle;GO:0032279//asymmetric synapse;GO:0032280//symmetric synapse;GO:0032809//neuronal cell body membrane;GO:0042734//presynaptic membrane;GO:0043005//neuron pr…	GO:0005452//inorganic anion exchanger activity;GO:0008270//zinc ion binding;GO:0008509//anion transmembrane transporter activity;GO:0008510//sodium:bicarbonate symporter activity;GO:0015081//sodium ion transmembrane transporter activity;GO:0015106//bicarbonate transmembrane transporter activity;GO:0015108//chloride transmembrane transporter activity;GO:0015291//secondary active transmembrane tran…	GO:0006811//ion transport;GO:0006814//sodium ion transport;GO:0006820//anion transport;GO:0015701//bicarbonate transport;GO:0035725//sodium ion transmembrane transport;GO:0042391//regulation of membrane potential;GO:0050804//modulation of chemical synaptic transmission;GO:0051453//regulation of intracellular pH;GO:0055085//transmembrane transport;GO:0110010//basolateral protein secretion;GO:19024…	--
ENSMUSG00000070327	24.0517	24.6373	25.9833	18.7545	19.7555	15.2998	24.8908	17.9366	0.720613	-0.472704	0.00900949	0.474225	Rnf213	ring finger protein 213 [Source:MGI Symbol;Acc:MGI:1289196]	-	-	-	-	GO:0005730//nucleolus;GO:0005737//cytoplasm;GO:0005829//cytosol	GO:0004842//ubiquitin-protein transferase activity;GO:0016887//ATP hydrolysis activity;GO:0046872//metal ion binding	-	--
ENSMUSG00000025870	34.9068	32.1787	29.3856	25.9347	20.3822	23.1584	32.1571	23.1584	0.720167	-0.473597	0.0163889	0.582357	Arl10	ADP-ribosylation factor-like 10 [Source:MGI Symbol;Acc:MGI:1930788]	-	-	-	-	GO:0005575//cellular_component;GO:0016020//membrane	GO:0000166//nucleotide binding;GO:0003674//molecular_function;GO:0003924//GTPase activity;GO:0005525//GTP binding	GO:0008150//biological_process	--
ENSMUSG00000033436	19.6491	19.5347	22.6341	14.0062	14.7963	15.6704	20.606	14.8243	0.719418	-0.475098	0.00674506	0.40871	Armcx2	armadillo repeat containing, X-linked 2 [Source:MGI Symbol;Acc:MGI:1914666]	-	-	-	-	GO:0005739//mitochondrion;GO:0005741//mitochondrial outer membrane;GO:0016020//membrane	GO:0003674//molecular_function;GO:0005515//protein binding	GO:0008150//biological_process	--
ENSMUSG00000021846	12.4057	11.445	13.3664	8.88699	7.20654	10.5674	12.4057	8.88699	0.716365	-0.481233	0.0345636	0.708206	Peli2	pellino 2 [Source:MGI Symbol;Acc:MGI:1891445]	-	-	-	-	-	GO:0016740//transferase activity;GO:0061630//ubiquitin protein ligase activity	GO:0000209//protein polyubiquitination;GO:0001934//positive regulation of protein phosphorylation;GO:0008592//regulation of Toll signaling pathway;GO:0016567//protein ubiquitination;GO:0043410//positive regulation of MAPK cascade	--
ENSMUSG00000039917	58.5202	60.1171	62.3304	47.9109	38.6237	42.6393	60.3225	43.058	0.713795	-0.486417	0.00403183	0.298097	Rhbdd2	rhomboid domain containing 2 [Source:MGI Symbol;Acc:MGI:1915612]	-	-	-	-	GO:0000139//Golgi membrane;GO:0005654//nucleoplasm;GO:0005794//Golgi apparatus;GO:0016020//membrane;GO:0048471//perinuclear region of cytoplasm	GO:0004252//serine-type endopeptidase activity	-	--
ENSMUSG00000045538	11.4556	11.352	12.4729	8.37451	6.52068	10.2283	11.7602	8.37451	0.712107	-0.489833	0.0399328	0.736801	Ddx28	DEAD box helicase 28 [Source:MGI Symbol;Acc:MGI:1919236]	-	-	-	-	GO:0005634//nucleus;GO:0005654//nucleoplasm;GO:0005730//nucleolus;GO:0005739//mitochondrion;GO:0005759//mitochondrial matrix;GO:0005829//cytosol;GO:0035770//ribonucleoprotein granule;GO:0042645//mitochondrial nucleoid	GO:0000166//nucleotide binding;GO:0003676//nucleic acid binding;GO:0003723//RNA binding;GO:0003724//RNA helicase activity;GO:0004386//helicase activity;GO:0005524//ATP binding;GO:0016787//hydrolase activity;GO:0016887//ATP hydrolysis activity;GO:0019843//rRNA binding	GO:0042254//ribosome biogenesis;GO:1902775//mitochondrial large ribosomal subunit assembly	--
ENSMUSG00000006269	32.0926	27.804	29.9483	21.9248	20.4747	21.1997	29.9483	21.1997	0.707878	-0.498427	0.00259018	0.251497	Atp6v1b1	ATPase, H+ transporting, lysosomal V1 subunit B1 [Source:MGI Symbol;Acc:MGI:103285]	Metabolism;Human Diseases;Environmental Information Processing;Metabolism;Cellular Processes;Organismal Systems;Human Diseases;Organismal Systems	Global and overview maps;Infectious disease: viral;Signal transduction;Energy metabolism;Transport and catabolism;Nervous system;Immune disease;Excretory system	ko01100//Metabolic pathways;ko05165//Human papillomavirus infection;ko04150//mTOR signaling pathway;ko00190//Oxidative phosphorylation;ko04145//Phagosome;ko04721//Synaptic vesicle cycle;ko05323//Rheumatoid arthritis;ko04966//Collecting duct acid secretion	K02147;K02147;K02147;K02147;K02147;K02147;K02147;K02147	GO:0000221//vacuolar proton-transporting V-type ATPase, V1 domain;GO:0005737//cytoplasm;GO:0005829//cytosol;GO:0005886//plasma membrane;GO:0005902//microvillus;GO:0008021//synaptic vesicle;GO:0016020//membrane;GO:0016323//basolateral plasma membrane;GO:0016324//apical plasma membrane;GO:0016328//lateral plasma membrane;GO:0016471//vacuolar proton-transporting V-type ATPase complex;GO:0033180//pro…	GO:0000166//nucleotide binding;GO:0005524//ATP binding;GO:0015078//proton transmembrane transporter activity;GO:0044877//protein-containing complex binding;GO:0046961//proton-transporting ATPase activity, rotational mechanism	GO:0001503//ossification;GO:0003091//renal water homeostasis;GO:0003096//renal sodium ion transport;GO:0006693//prostaglandin metabolic process;GO:0006811//ion transport;GO:0006885//regulation of pH;GO:0007035//vacuolar acidification;GO:0007605//sensory perception of sound;GO:0010468//regulation of gene expression;GO:0030534//adult behavior;GO:0035812//renal sodium excretion;GO:0042048//olfactory…	--
ENSMUSG00000079478	111.69	111.05	131.505	78.9906	78.4582	91.3518	118.082	82.9336	0.702341	-0.509756	0.0113829	0.505725	Znrd2	zinc ribbon domain containing 2 [Source:MGI Symbol;Acc:MGI:1913482]	-	-	-	-	GO:0005575//cellular_component	GO:0003674//molecular_function	GO:0008150//biological_process	--
ENSMUSG00000118125	111.69	111.05	131.505	78.9906	78.4582	91.3518	118.082	82.9336	0.702341	-0.509756	0.0113829	0.505725	Gm50387	predicted gene, 50387 [Source:MGI Symbol;Acc:MGI:6303289]	-	-	-	-	GO:0005575//cellular_component	GO:0003674//molecular_function	GO:0008150//biological_process	--
ENSMUSG00000030291	11.8007	11.0384	10.2547	6.63307	8.40524	8.04455	11.0313	7.69429	0.697497	-0.51974	0.00890879	0.472341	Med21	mediator complex subunit 21 [Source:MGI Symbol;Acc:MGI:1347064]	-	-	-	-	GO:0000151//ubiquitin ligase complex;GO:0005634//nucleus;GO:0005654//nucleoplasm;GO:0016592//mediator complex;GO:0070847//core mediator complex	GO:0003712//transcription coregulator activity;GO:0003713//transcription coactivator activity;GO:0005515//protein binding;GO:0061630//ubiquitin protein ligase activity	GO:0001824//blastocyst development;GO:0006357//regulation of transcription by RNA polymerase II;GO:0006366//transcription by RNA polymerase II;GO:0016567//protein ubiquitination;GO:0032968//positive regulation of transcription elongation from RNA polymerase II promoter;GO:0035019//somatic stem cell population maintenance;GO:0045944//positive regulation of transcription by RNA polymerase II;GO:005…	--
ENSMUSG00000046111	218.806	239.994	260.886	166.686	167.002	166.844	239.895	166.844	0.695485	-0.523908	0.00385054	0.294185	Cep295	centrosomal protein 295 [Source:MGI Symbol;Acc:MGI:2442521]	-	-	-	-	GO:0005737//cytoplasm;GO:0005813//centrosome;GO:0005814//centriole;GO:0005819//spindle;GO:0005829//cytosol;GO:0005856//cytoskeleton;GO:0005886//plasma membrane;GO:1990498//mitotic spindle microtubule	GO:0008017//microtubule binding	GO:0007099//centriole replication;GO:0010825//positive regulation of centrosome duplication;GO:0046599//regulation of centriole replication;GO:1901985//positive regulation of protein acetylation;GO:1903724//positive regulation of centriole elongation;GO:1904951//positive regulation of establishment of protein localization	--
ENSMUSG00000041949	35.9813	39.8165	32.1462	26.2519	23.3235	24.7877	35.9813	24.7877	0.688905	-0.537624	0.00915251	0.474225	Tango6	transport and golgi organization 6 [Source:MGI Symbol;Acc:MGI:2142786]	-	-	-	-	GO:0005575//cellular_component;GO:0016020//membrane	GO:0003674//molecular_function	GO:0009306//protein secretion	--
ENSMUSG00000025225	5.27829	7.30113	6.33806	4.59352	4.80896	3.53151	6.30582	4.31133	0.683707	-0.548551	0.0474067	0.759588	Nfkb2	nuclear factor of kappa light polypeptide gene enhancer in B cells 2, p49/p100 [Source:MGI Symbol;Acc:MGI:1099800]	Human Diseases;Environmental Information Processing;Human Diseases;Human Diseases;Human Diseases;Organismal Systems;Organismal Systems;Human Diseases;Environmental Information Processing;Human Diseases	Cancer: overview;Signal transduction;Cancer: overview;Infectious disease: viral;Infectious disease: viral;Immune system;Development and regeneration;Cancer: specific types;Signal transduction;Infectious disease: bacterial	ko05200//Pathways in cancer;ko04010//MAPK signaling pathway;ko05203//Viral carcinogenesis;ko05166//Human T-cell leukemia virus 1 infection;ko05169//Epstein-Barr virus infection;ko04625//C-type lectin receptor signaling pathway;ko04380//Osteoclast differentiation;ko05224//Breast cancer;ko04064//NF-kappa B signaling pathway;ko05134//Legionellosis	K04469;K04469;K04469;K04469;K04469;K04469;K04469;K04469;K04469;K04469	GO:0005634//nucleus;GO:0005654//nucleoplasm;GO:0005737//cytoplasm;GO:0005829//cytosol;GO:0033257//Bcl3/NF-kappaB2 complex	GO:0000978//RNA polymerase II cis-regulatory region sequence-specific DNA binding;GO:0000981//DNA-binding transcription factor activity, RNA polymerase II-specific;GO:0001228//DNA-binding transcription activator activity, RNA polymerase II-specific;GO:0003677//DNA binding;GO:0003700//DNA-binding transcription factor activity;GO:0005515//protein binding;GO:1990837//sequence-specific double-strande…	GO:0002268//follicular dendritic cell differentiation;GO:0002467//germinal center formation;GO:0006355//regulation of transcription, DNA-templated;GO:0006954//inflammatory response;GO:0007165//signal transduction;GO:0007249//I-kappaB kinase/NF-kappaB signaling;GO:0030198//extracellular matrix organization;GO:0032496//response to lipopolysaccharide;GO:0034097//response to cytokine;GO:0038061//NIK/…	RHD
ENSMUSG00000040712	14.5502	18.3785	20.3163	12.075	13.2129	10.9372	17.7483	12.075	0.680347	-0.555657	0.0354466	0.708206	Camta2	calmodulin binding transcription activator 2 [Source:MGI Symbol;Acc:MGI:2135957]	-	-	-	-	GO:0000785//chromatin;GO:0005634//nucleus	GO:0003677//DNA binding;GO:0003682//chromatin binding;GO:0003690//double-stranded DNA binding;GO:0003712//transcription coregulator activity;GO:0003713//transcription coactivator activity;GO:0005515//protein binding;GO:0042826//histone deacetylase binding;GO:0043565//sequence-specific DNA binding	GO:0006357//regulation of transcription by RNA polymerase II;GO:0014898//cardiac muscle hypertrophy in response to stress;GO:0045944//positive regulation of transcription by RNA polymerase II;GO:0051171//regulation of nitrogen compound metabolic process;GO:0060255//regulation of macromolecule metabolic process;GO:0080090//regulation of primary metabolic process	CG-1
ENSMUSG00000026730	367.195	335.989	384.129	270.866	291.63	171.618	362.438	244.705	0.675163	-0.566692	0.041096	0.742584	Pter	phosphotriesterase related [Source:MGI Symbol;Acc:MGI:107372]	-	-	-	-	-	GO:0008270//zinc ion binding;GO:0016787//hydrolase activity;GO:0016788//hydrolase activity, acting on ester bonds;GO:0046872//metal ion binding	GO:0009056//catabolic process;GO:0030855//epithelial cell differentiation	--
ENSMUSG00000031295	18.6576	20.4808	16.7423	13.8608	11.4569	12.3761	18.6269	12.5646	0.67454	-0.568024	0.00922709	0.474225	Phka2	phosphorylase kinase alpha 2 [Source:MGI Symbol;Acc:MGI:97577]	Environmental Information Processing;Organismal Systems;Organismal Systems	Signal transduction;Endocrine system;Endocrine system	ko04020//Calcium signaling pathway;ko04910//Insulin signaling pathway;ko04922//Glucagon signaling pathway	K07190;K07190;K07190	GO:0005886//plasma membrane;GO:0005964//phosphorylase kinase complex;GO:0016020//membrane	GO:0005516//calmodulin binding	GO:0005975//carbohydrate metabolic process;GO:0005977//glycogen metabolic process	--
ENSMUSG00000069049	6.26724	6.28335	4.70037	3.87805	3.37697	4.37914	5.75032	3.87805	0.674407	-0.568309	0.03541	0.708206	Eif2s3y	eukaryotic translation initiation factor 2, subunit 3, structural gene Y-linked [Source:MGI Symbol;Acc:MGI:1349430]	-	-	-	-	GO:0005850//eukaryotic translation initiation factor 2 complex	GO:0000049//tRNA binding;GO:0000166//nucleotide binding;GO:0003743//translation initiation factor activity;GO:0003924//GTPase activity;GO:0005525//GTP binding;GO:0016787//hydrolase activity	GO:0001731//formation of translation preinitiation complex;GO:0006412//translation;GO:0006413//translational initiation	--
ENSMUSG00000035713	38.0496	38.5201	32.9309	24.4152	21.5979	27.7887	36.5002	24.6006	0.673985	-0.569211	0.00929737	0.474225	Usp35	ubiquitin specific peptidase 35 [Source:MGI Symbol;Acc:MGI:2685339]	-	-	-	-	GO:0005634//nucleus;GO:0005829//cytosol	GO:0004843//thiol-dependent deubiquitinase;GO:0008233//peptidase activity;GO:0008234//cysteine-type peptidase activity;GO:0016787//hydrolase activity	GO:0006508//proteolysis;GO:0016579//protein deubiquitination	--
ENSMUSG00000030972	101.752	99.6264	103.877	0	0	0	101.752	0.01	9.82784e-05	-13.3128	1.26774e-07	0.00102167	Acsm5	acyl-CoA synthetase medium-chain family member 5 [Source:MGI Symbol;Acc:MGI:2444086]	Metabolism;Metabolism	Global and overview maps;Carbohydrate metabolism	ko01100//Metabolic pathways;ko00650//Butanoate metabolism	K01896;K01896	GO:0005739//mitochondrion;GO:0005759//mitochondrial matrix	GO:0000166//nucleotide binding;GO:0003824//catalytic activity;GO:0004321//fatty-acyl-CoA synthase activity;GO:0005524//ATP binding;GO:0015645//fatty acid ligase activity;GO:0016874//ligase activity;GO:0031956//medium-chain fatty acid-CoA ligase activity;GO:0046872//metal ion binding;GO:0047760//butyrate-CoA ligase activity	GO:0006629//lipid metabolic process;GO:0006631//fatty acid metabolic process;GO:0006633//fatty acid biosynthetic process;GO:0006637//acyl-CoA metabolic process;GO:0044238//primary metabolic process;GO:0044281//small molecule metabolic process;GO:0071704//organic substance metabolic process	--
ENSMUSG00000051439	15.2093	14.2836	14.7464	0	0	0	14.7464	0.01	0.00067813	-10.5262	6.45403e-07	0.00130033	Cd14	CD14 antigen [Source:MGI Symbol;Acc:MGI:88318]	Human Diseases;Environmental Information Processing;Human Diseases;Cellular Processes;Human Diseases;Human Diseases;Human Diseases;Human Diseases;Organismal Systems;Human Diseases;Human Diseases;Environmental Information Processing;Human Diseases;Organismal Systems	Infectious disease: bacterial;Signal transduction;Cardiovascular disease;Transport and catabolism;Infectious disease: bacterial;Endocrine and metabolic disease;Cancer: overview;Infectious disease: parasitic;Immune system;Infectious disease: bacterial;Cancer: specific types;Signal transduction;Infectious disease: bacterial;Immune system	ko05132//Salmonella infection;ko04010//MAPK signaling pathway;ko05417//Lipid and atherosclerosis;ko04145//Phagosome;ko05152//Tuberculosis;ko04936//Alcoholic liver disease;ko05202//Transcriptional misregulation in cancer;ko05146//Amoebiasis;ko04620//Toll-like receptor signaling pathway;ko05133//Pertussis;ko05221//Acute myeloid leukemia;ko04064//NF-kappa B signaling pathway;ko05134//Legionellosis;k…	K04391;K04391;K04391;K04391;K04391;K04391;K04391;K04391;K04391;K04391;K04391;K04391;K04391;K04391	GO:0005576//extracellular region;GO:0005615//extracellular space;GO:0005794//Golgi apparatus;GO:0005886//plasma membrane;GO:0009897//external side of plasma membrane;GO:0009986//cell surface;GO:0016020//membrane;GO:0045121//membrane raft;GO:0046696//lipopolysaccharide receptor complex;GO:0098552//side of membrane	GO:0001530//lipopolysaccharide binding;GO:0001875//lipopolysaccharide immune receptor activity;GO:0005515//protein binding;GO:0070891//lipoteichoic acid binding	GO:0001819//positive regulation of cytokine production;GO:0002237//response to molecule of bacterial origin;GO:0002376//immune system process;GO:0002752//cell surface pattern recognition receptor signaling pathway;GO:0006898//receptor-mediated endocytosis;GO:0006954//inflammatory response;GO:0009617//response to bacterium;GO:0031663//lipopolysaccharide-mediated signaling pathway;GO:0031666//posit…	--
ENSMUSG00000028634	45.223	40.5241	42.8736	0	0	0	42.8736	0.01	0.000233244	-12.0659	5.9721e-06	0.00962583	Hivep3	human immunodeficiency virus type I enhancer binding protein 3 [Source:MGI Symbol;Acc:MGI:106589]	-	-	-	-	GO:0005634//nucleus;GO:0005737//cytoplasm;GO:0005829//cytosol	GO:0000978//RNA polymerase II cis-regulatory region sequence-specific DNA binding;GO:0000981//DNA-binding transcription factor activity, RNA polymerase II-specific;GO:0003677//DNA binding;GO:0046872//metal ion binding	GO:0006357//regulation of transcription by RNA polymerase II;GO:0035914//skeletal muscle cell differentiation;GO:0045893//positive regulation of transcription, DNA-templated	zf-C2H2
ENSMUSG00000078964	25.5319	22.3694	23.9506	0	0	0	23.9506	0.01	0.000417526	-11.2258	1.25448e-05	0.0131598	Ces1b	carboxylesterase 1B [Source:MGI Symbol;Acc:MGI:3779470]	-	-	-	-	GO:0005737//cytoplasm;GO:0005783//endoplasmic reticulum;GO:0005811//lipid droplet	GO:0004771//sterol esterase activity;GO:0016787//hydrolase activity;GO:0042803//protein homodimerization activity;GO:0052689//carboxylic ester hydrolase activity	GO:0006695//cholesterol biosynthetic process;GO:0008203//cholesterol metabolic process;GO:0010875//positive regulation of cholesterol efflux;GO:0010887//negative regulation of cholesterol storage;GO:0016042//lipid catabolic process;GO:0030855//epithelial cell differentiation;GO:0042632//cholesterol homeostasis;GO:0043691//reverse cholesterol transport;GO:0051791//medium-chain fatty acid metabolic…	--
ENSMUSG00000028101	5.00168	4.64227	5.36109	0	0	0	5.00168	0.01	0.00199933	-8.96627	1.75729e-05	0.0157355	Pias3	protein inhibitor of activated STAT 3 [Source:MGI Symbol;Acc:MGI:1913126]	Genetic Information Processing;Environmental Information Processing	Folding, sorting and degradation;Signal transduction	ko04120//Ubiquitin mediated proteolysis;ko04630//JAK-STAT signaling pathway	K16064;K16064	GO:0005634//nucleus;GO:0005737//cytoplasm;GO:0016607//nuclear speck;GO:0030425//dendrite;GO:0110165//cellular anatomical entity	GO:0003712//transcription coregulator activity;GO:0005515//protein binding;GO:0008270//zinc ion binding;GO:0015459//potassium channel regulator activity;GO:0016740//transferase activity;GO:0019789//SUMO transferase activity;GO:0035255//ionotropic glutamate receptor binding;GO:0044325//transmembrane transporter binding;GO:0046872//metal ion binding;GO:0061665//SUMO ligase activity	GO:0000122//negative regulation of transcription by RNA polymerase II;GO:0006357//regulation of transcription by RNA polymerase II;GO:0009889//regulation of biosynthetic process;GO:0010628//positive regulation of gene expression;GO:0010629//negative regulation of gene expression;GO:0016925//protein sumoylation;GO:0033234//negative regulation of protein sumoylation;GO:0033235//positive regulation …	zf-MIZ
ENSMUSG00000022853	20.9143	22.0158	21.0456	10.2075	9.97192	11.4461	21.3252	10.5418	0.494335	-1.01644	4.73391e-05	0.0381506	Ehhadh	enoyl-Coenzyme A, hydratase/3-hydroxyacyl Coenzyme A dehydrogenase [Source:MGI Symbol;Acc:MGI:1277964]	Metabolism;Cellular Processes;Metabolism;Metabolism;Organismal Systems;Metabolism;Metabolism;Metabolism;Metabolism;Metabolism;Metabolism	Global and overview maps;Transport and catabolism;Global and overview maps;Amino acid metabolism;Endocrine system;Lipid metabolism;Carbohydrate metabolism;Amino acid metabolism;Metabolism of other amino acids;Amino acid metabolism;Carbohydrate metabolism	ko01100//Metabolic pathways;ko04146//Peroxisome;ko01212//Fatty acid metabolism;ko00280//Valine, leucine and isoleucine degradation;ko03320//PPAR signaling pathway;ko00071//Fatty acid degradation;ko00640//Propanoate metabolism;ko00310//Lysine degradation;ko00410//beta-Alanine metabolism;ko00380//Tryptophan metabolism;ko00650//Butanoate metabolism	K07514;K07514;K07514;K07514;K07514;K07514;K07514;K07514;K07514;K07514;K07514	GO:0005739//mitochondrion;GO:0005777//peroxisome;GO:0005829//cytosol	GO:0003824//catalytic activity;GO:0003857//3-hydroxyacyl-CoA dehydrogenase activity;GO:0004165//dodecenoyl-CoA delta-isomerase activity;GO:0004300//enoyl-CoA hydratase activity;GO:0016491//oxidoreductase activity;GO:0016509//long-chain-3-hydroxyacyl-CoA dehydrogenase activity;GO:0016616//oxidoreductase activity, acting on the CH-OH group of donors, NAD or NADP as acceptor;GO:0016829//lyase activi…	GO:0006629//lipid metabolic process;GO:0006631//fatty acid metabolic process;GO:0006635//fatty acid beta-oxidation;GO:0006637//acyl-CoA metabolic process;GO:0008152//metabolic process	--
ENSMUSG00000032496	17.8601	22.2201	22.1881	0	0	0	20.7561	0.01	0.000481786	-11.0193	0.000137624	0.072277	Ltf	lactotransferrin [Source:MGI Symbol;Acc:MGI:96837]	-	-	-	-	GO:0005576//extracellular region;GO:0005615//extracellular space;GO:0005737//cytoplasm;GO:0005769//early endosome;GO:0005886//plasma membrane;GO:0009986//cell surface;GO:0030141//secretory granule;GO:0032991//protein-containing complex;GO:0042581//specific granule;GO:0055037//recycling endosome	GO:0001530//lipopolysaccharide binding;GO:0004252//serine-type endopeptidase activity;GO:0004869//cysteine-type endopeptidase inhibitor activity;GO:0005506//iron ion binding;GO:0008201//heparin binding;GO:0008233//peptidase activity;GO:0008236//serine-type peptidase activity;GO:0016787//hydrolase activity;GO:0043539//protein serine/threonine kinase activator activity;GO:0046872//metal ion binding	GO:0001503//ossification;GO:0001817//regulation of cytokine production;GO:0002227//innate immune response in mucosa;GO:0002376//immune system process;GO:0006508//proteolysis;GO:0006811//ion transport;GO:0006826//iron ion transport;GO:0019731//antibacterial humoral response;GO:0019732//antifungal humoral response;GO:0031640//killing of cells of other organism;GO:0031665//negative regulation of lip…	Others
ENSMUSG00000095583	100.052	84.008	92.03	0	13.0068	0	92.03	4.3356	0.0471107	-4.4078	0.000158764	0.072277	Ighv14-2	immunoglobulin heavy variable 14-2 [Source:MGI Symbol;Acc:MGI:4439607]	-	-	-	-	-	GO:0003823//antigen binding	GO:0016064//immunoglobulin mediated immune response	--
ENSMUSG00000076937	10.6604	13.7295	12.1949	0	0	0	12.1949	0.01	0.000820012	-10.2521	0.000161433	0.072277	Iglc2	immunoglobulin lambda constant 2 [Source:MGI Symbol;Acc:MGI:99547]	-	-	-	-	GO:0005576//extracellular region;GO:0005886//plasma membrane;GO:0071735//IgG immunoglobulin complex	GO:0003823//antigen binding	GO:0016064//immunoglobulin mediated immune response	--
ENSMUSG00000105547	10.6604	13.7295	12.1949	0	0	0	12.1949	0.01	0.000820012	-10.2521	0.000161433	0.072277	Iglc3	immunoglobulin lambda constant 3 [Source:MGI Symbol;Acc:MGI:99886]	-	-	-	-	-	-	-	--
ENSMUSG00000061540	89.4002	69.4684	79.4343	13.3113	8.77461	4.23789	79.4343	8.77461	0.110464	-3.17836	0.000364788	0.139992	Orm2	orosomucoid 2 [Source:MGI Symbol;Acc:MGI:97444]	-	-	-	-	GO:0005576//extracellular region;GO:0005615//extracellular space	GO:0036094//small molecule binding	GO:0002682//regulation of immune system process;GO:0006953//acute-phase response	--
ENSMUSG00000048148	26.7027	24.864	25.0067	14.4257	16.9253	15.9497	25.5245	15.7669	0.617718	-0.694979	0.00048014	0.175884	Nwd1	NACHT and WD repeat domain containing 1 [Source:MGI Symbol;Acc:MGI:2442268]	-	-	-	-	GO:0005730//nucleolus;GO:0005737//cytoplasm;GO:0005829//cytosol	GO:0000166//nucleotide binding;GO:0005515//protein binding;GO:0005524//ATP binding	GO:0010628//positive regulation of gene expression;GO:0032088//negative regulation of NF-kappaB transcription factor activity	--
ENSMUSG00000045932	6.85114	8.26871	9.68628	0	0	0	8.26871	0.01	0.00120938	-9.69152	0.000540119	0.180959	Ifit2	interferon-induced protein with tetratricopeptide repeats 2 [Source:MGI Symbol;Acc:MGI:99449]	-	-	-	-	GO:0005737//cytoplasm;GO:0005783//endoplasmic reticulum	GO:0005515//protein binding	GO:0009615//response to virus;GO:0043065//positive regulation of apoptotic process;GO:0140374//antiviral innate immune response	--
ENSMUSG00000026542	84.5714	101.302	92.9368	0	21.5631	0	92.9368	7.18772	0.0773398	-3.69265	0.000583812	0.180959	Apcs	amyloid P component, serum [Source:MGI Symbol;Acc:MGI:98229]	-	-	-	-	GO:0005576//extracellular region;GO:0005615//extracellular space;GO:0032991//protein-containing complex	GO:0001849//complement component C1q complex binding;GO:0005509//calcium ion binding;GO:0030246//carbohydrate binding;GO:0042802//identical protein binding;GO:0046790//virion binding;GO:0046872//metal ion binding	GO:0044869//negative regulation by host of viral exo-alpha-sialidase activity;GO:0044871//negative regulation by host of viral glycoprotein metabolic process;GO:0045087//innate immune response;GO:0045656//negative regulation of monocyte differentiation;GO:0046597//negative regulation of viral entry into host cell;GO:0048525//negative regulation of viral process;GO:0065003//protein-containing comp…	--
ENSMUSG00000028803	89.09	77.6895	100.49	24.6631	19.0011	26.3096	89.09	23.3246	0.26181	-1.93341	0.00069352	0.186303	Nipal3	NIPA-like domain containing 3 [Source:MGI Symbol;Acc:MGI:1921802]	-	-	-	-	GO:0016020//membrane	GO:0015095//magnesium ion transmembrane transporter activity	GO:0015693//magnesium ion transport;GO:1903830//magnesium ion transmembrane transport	--
ENSMUSG00000057465	101.107	69.2517	85.1792	0	0	0	85.1792	0.01	0.0001174	-13.0563	0.000755359	0.190232	Saa2	serum amyloid A 2 [Source:MGI Symbol;Acc:MGI:98222]	-	-	-	-	GO:0005576//extracellular region;GO:0005881//cytoplasmic microtubule;GO:0034364//high-density lipoprotein particle	GO:0001664//G protein-coupled receptor binding;GO:0005515//protein binding	GO:0006953//acute-phase response;GO:0035634//response to stilbenoid	--
ENSMUSG00000038393	5.4819	8.05368	6.76779	0	0	0	6.76779	0.01	0.00147759	-9.40254	0.000803297	0.190405	Txnip	thioredoxin interacting protein [Source:MGI Symbol;Acc:MGI:1889549]	Organismal Systems	Immune system	ko04621//NOD-like receptor signaling pathway	K20910	GO:0005737//cytoplasm;GO:0005829//cytosol	GO:0004857//enzyme inhibitor activity;GO:0005515//protein binding;GO:0031625//ubiquitin protein ligase binding	GO:0000122//negative regulation of transcription by RNA polymerase II;GO:0006606//protein import into nucleus;GO:0006979//response to oxidative stress;GO:0007049//cell cycle;GO:0009410//response to xenobiotic stimulus;GO:0009612//response to mechanical stimulus;GO:0009749//response to glucose;GO:0015031//protein transport;GO:0030216//keratinocyte differentiation;GO:0032355//response to estradiol;…	--
ENSMUSG00000094872	11.9558	18.0752	15.0155	0	0	0	15.0155	0.01	0.000665979	-10.5522	0.00105052	0.221952	Igkv9-120	immunoglobulin kappa chain variable 9-120 [Source:MGI Symbol;Acc:MGI:3647784]	-	-	-	-	-	-	-	--
ENSMUSG00000076576	26.8488	40.8929	33.8708	0	0	0	33.8708	0.01	0.000295239	-11.7258	0.0011222	0.221952	Igkv6-32	immunoglobulin kappa variable 6-32 [Source:MGI Symbol;Acc:MGI:3641634]	-	-	-	-	GO:0005615//extracellular space	-	GO:0006955//immune response	--
ENSMUSG00000041164	54.2625	45.7532	62.7719	0	0	11.0772	54.2625	3.69239	0.0680468	-3.87733	0.00118926	0.221952	Zmiz2	zinc finger, MIZ-type containing 2 [Source:MGI Symbol;Acc:MGI:106374]	-	-	-	-	GO:0005634//nucleus;GO:0005654//nucleoplasm;GO:0005739//mitochondrion;GO:0043596//nuclear replication fork	GO:0008270//zinc ion binding;GO:0030374//nuclear receptor coactivator activity;GO:0046872//metal ion binding;GO:0061665//SUMO ligase activity	GO:0006357//regulation of transcription by RNA polymerase II;GO:0016925//protein sumoylation;GO:0045944//positive regulation of transcription by RNA polymerase II	zf-MIZ
ENSMUSG00000020956	16.8875	12.9856	20.7894	0	0	0	16.8875	0.01	0.000592155	-10.7217	0.00169397	0.225785	Dtd2	D-tyrosyl-tRNA deacylase 2 [Source:MGI Symbol;Acc:MGI:1923485]	-	-	-	-	GO:0005737//cytoplasm	GO:0000049//tRNA binding;GO:0002161//aminoacyl-tRNA editing activity;GO:0003723//RNA binding;GO:0016787//hydrolase activity;GO:0051499//D-aminoacyl-tRNA deacylase activity;GO:0051500//D-tyrosyl-tRNA(Tyr) deacylase activity;GO:0106105//Ala-tRNA(Thr) hydrolase activity	GO:0006399//tRNA metabolic process;GO:0106074//aminoacyl-tRNA metabolism involved in translational fidelity	--
ENSMUSG00000095612	12.7359	20.8702	16.803	0	0	0	16.803	0.01	0.000595131	-10.7145	0.00201834	0.237343	Ighv5-4	immunoglobulin heavy variable 5-4 [Source:MGI Symbol;Acc:MGI:4439895]	-	-	-	-	-	GO:0003823//antigen binding	GO:0016064//immunoglobulin mediated immune response	--
ENSMUSG00000076577	12.9282	12.2196	12.5739	0	4.60802	0	12.5739	1.53601	0.122158	-3.03318	0.0020532	0.237343	Igkv8-30	immunoglobulin kappa chain variable 8-30 [Source:MGI Symbol;Acc:MGI:3642250]	-	-	-	-	GO:0005615//extracellular space	-	GO:0006955//immune response	--
ENSMUSG00000058318	6.74545	7.52668	8.30792	2.48844	0	0	7.52668	0.829481	0.110205	-3.18173	0.00208613	0.237343	Phf21a	PHD finger protein 21A [Source:MGI Symbol;Acc:MGI:2384756]	-	-	-	-	GO:0000118//histone deacetylase complex;GO:1990391//DNA repair complex	GO:0003682//chromatin binding;GO:0046872//metal ion binding	-	--
ENSMUSG00000047674	180.236	183.207	207.926	130.218	118.899	124.558	190.456	124.558	0.654001	-0.612636	0.0021499	0.237343	Pdha2	pyruvate dehydrogenase E1 alpha 2 [Source:MGI Symbol;Acc:MGI:97533]	Metabolism;Human Diseases;Metabolism;Environmental Information Processing;Organismal Systems;Human Diseases;Metabolism;Metabolism;Metabolism	Global and overview maps;Cardiovascular disease;Global and overview maps;Signal transduction;Endocrine system;Cancer: overview;Carbohydrate metabolism;Carbohydrate metabolism;Carbohydrate metabolism	ko01100//Metabolic pathways;ko05415//Diabetic cardiomyopathy;ko01200//Carbon metabolism;ko04066//HIF-1 signaling pathway;ko04922//Glucagon signaling pathway;ko05230//Central carbon metabolism in cancer;ko00010//Glycolysis / Gluconeogenesis;ko00620//Pyruvate metabolism;ko00020//Citrate cycle (TCA cycle)	K00161;K00161;K00161;K00161;K00161;K00161;K00161;K00161;K00161	GO:0005730//nucleolus;GO:0005739//mitochondrion;GO:0005759//mitochondrial matrix;GO:0005967//mitochondrial pyruvate dehydrogenase complex;GO:0043231//intracellular membrane-bounded organelle;GO:0045240//dihydrolipoyl dehydrogenase complex;GO:0045254//pyruvate dehydrogenase complex;GO:1902493//acetyltransferase complex;GO:1902494//catalytic complex	GO:0004738//pyruvate dehydrogenase activity;GO:0004739//pyruvate dehydrogenase (acetyl-transferring) activity;GO:0016491//oxidoreductase activity;GO:0016624//oxidoreductase activity, acting on the aldehyde or oxo group of donors, disulfide as acceptor;GO:0034604//pyruvate dehydrogenase (NAD+) activity	GO:0005975//carbohydrate metabolic process;GO:0006006//glucose metabolic process;GO:0006086//acetyl-CoA biosynthetic process from pyruvate;GO:0006090//pyruvate metabolic process;GO:0006099//tricarboxylic acid cycle	--
ENSMUSG00000016344	6.75889	9.05204	11.3452	0	0	0	9.05204	0.01	0.00110472	-9.8221	0.00239399	0.249572	Ppdpf	pancreatic progenitor cell differentiation and proliferation factor [Source:MGI Symbol;Acc:MGI:1913746]	-	-	-	-	GO:0005575//cellular_component	GO:0003674//molecular_function	GO:0007275//multicellular organism development;GO:0030154//cell differentiation	--
ENSMUSG00000096407	23.0118	15.3609	19.1863	0	4.17052	0	19.1863	1.39017	0.0724565	-3.78674	0.00241761	0.249572	Ighv6-5	immunoglobulin heavy variable V6-5 [Source:MGI Symbol;Acc:MGI:3647134]	-	-	-	-	-	GO:0003823//antigen binding	GO:0016064//immunoglobulin mediated immune response	--
ENSMUSG00000018566	38.2748	42.1267	40.2008	22.2446	10.6362	16.4404	40.2008	16.4404	0.408957	-1.28998	0.00253996	0.251497	Slc2a4	solute carrier family 2 (facilitated glucose transporter), member 4 [Source:MGI Symbol;Acc:MGI:95758]	Human Diseases;Organismal Systems;Environmental Information Processing;Environmental Information Processing;Human Diseases;Organismal Systems;Human Diseases	Cardiovascular disease;Endocrine system;Signal transduction;Signal transduction;Endocrine and metabolic disease;Endocrine system;Endocrine and metabolic disease	ko05415//Diabetic cardiomyopathy;ko04910//Insulin signaling pathway;ko04152//AMPK signaling pathway;ko04068//FoxO signaling pathway;ko04931//Insulin resistance;ko04920//Adipocytokine signaling pathway;ko04930//Type II diabetes mellitus	K07191;K07191;K07191;K07191;K07191;K07191;K07191	GO:0005737//cytoplasm;GO:0005768//endosome;GO:0005771//multivesicular body;GO:0005802//trans-Golgi network;GO:0005829//cytosol;GO:0005886//plasma membrane;GO:0005905//clathrin-coated pit;GO:0009897//external side of plasma membrane;GO:0009986//cell surface;GO:0012505//endomembrane system;GO:0012506//vesicle membrane;GO:0016020//membrane;GO:0016529//sarcoplasmic reticulum;GO:0030136//clathrin-coat…	GO:0005355//glucose transmembrane transporter activity;GO:0005360//insulin-responsive glucose:proton symporter activity;GO:0005515//protein binding;GO:0015149//hexose transmembrane transporter activity;GO:0015304//glucose uniporter activity;GO:0022857//transmembrane transporter activity;GO:0055056//D-glucose transmembrane transporter activity	GO:0007611//learning or memory;GO:0007614//short-term memory;GO:0007616//long-term memory;GO:0008643//carbohydrate transport;GO:0010021//amylopectin biosynthetic process;GO:0031550//positive regulation of brain-derived neurotrophic factor receptor signaling pathway;GO:0032869//cellular response to insulin stimulus;GO:0042593//glucose homeostasis;GO:0044381//glucose import in response to insulin s…	--
ENSMUSG00000096606	14.4944	18.2925	17.9107	8.8958	8.38861	9.40299	16.8992	8.8958	0.526404	-0.925758	0.00298835	0.269709	Tpbgl	trophoblast glycoprotein-like [Source:MGI Symbol;Acc:MGI:3646425]	-	-	-	-	GO:0005886//plasma membrane;GO:0016020//membrane	GO:0005515//protein binding	GO:0090090//negative regulation of canonical Wnt signaling pathway	--
ENSMUSG00000026638	8.74889	6.36993	11.1279	0	0	0	8.74889	0.01	0.001143	-9.77296	0.003115	0.269709	Irf6	interferon regulatory factor 6 [Source:MGI Symbol;Acc:MGI:1859211]	-	-	-	-	GO:0005634//nucleus;GO:0005737//cytoplasm	GO:0000976//transcription cis-regulatory region binding;GO:0000978//RNA polymerase II cis-regulatory region sequence-specific DNA binding;GO:0000981//DNA-binding transcription factor activity, RNA polymerase II-specific;GO:0001228//DNA-binding transcription activator activity, RNA polymerase II-specific;GO:0003677//DNA binding;GO:0003700//DNA-binding transcription factor activity;GO:0005515//prot…	GO:0002376//immune system process;GO:0006355//regulation of transcription, DNA-templated;GO:0006357//regulation of transcription by RNA polymerase II;GO:0008283//cell population proliferation;GO:0008285//negative regulation of cell population proliferation;GO:0010839//negative regulation of keratinocyte proliferation;GO:0030154//cell differentiation;GO:0030216//keratinocyte differentiation;GO:004…	IRF
ENSMUSG00000095571	159.015	157.124	158.07	0	64.457	0	158.07	21.4857	0.135925	-2.87911	0.00314205	0.269709	Ighv5-17	immunoglobulin heavy variable 5-17 [Source:MGI Symbol;Acc:MGI:4439533]	-	-	-	-	-	GO:0003823//antigen binding	GO:0016064//immunoglobulin mediated immune response	--
ENSMUSG00000046934	75.4742	88.5006	71.9069	46.0457	33.5886	35.7399	78.6272	38.458	0.489119	-1.03174	0.00317935	0.269709	Csl	citrate synthase like [Source:MGI Symbol;Acc:MGI:1919082]	Metabolism;Metabolism;Metabolism;Metabolism;Metabolism;Metabolism	Global and overview maps;Global and overview maps;Global and overview maps;Carbohydrate metabolism;Carbohydrate metabolism;Global and overview maps	ko01100//Metabolic pathways;ko01200//Carbon metabolism;ko01230//Biosynthesis of amino acids;ko00020//Citrate cycle (TCA cycle);ko00630//Glyoxylate and dicarboxylate metabolism;ko01210//2-Oxocarboxylic acid metabolism	K01647;K01647;K01647;K01647;K01647;K01647	GO:0005739//mitochondrion;GO:0005759//mitochondrial matrix	GO:0004108//citrate (Si)-synthase activity;GO:0016740//transferase activity;GO:0046912//acyltransferase, acyl groups converted into alkyl on transfer	GO:0005975//carbohydrate metabolic process;GO:0006084//acetyl-CoA metabolic process;GO:0006099//tricarboxylic acid cycle;GO:0006101//citrate metabolic process;GO:0006107//oxaloacetate metabolic process	--
ENSMUSG00000055067	29.1052	30.6267	31.9677	18.3157	19.0032	23.0257	30.5665	20.1149	0.658068	-0.603691	0.00344075	0.279845	Smyd3	SET and MYND domain containing 3 [Source:MGI Symbol;Acc:MGI:1916976]	Metabolism;Metabolism	Global and overview maps;Amino acid metabolism	ko01100//Metabolic pathways;ko00310//Lysine degradation	K11426;K11426	GO:0005634//nucleus;GO:0005654//nucleoplasm;GO:0005737//cytoplasm;GO:0005829//cytosol	GO:0000978//RNA polymerase II cis-regulatory region sequence-specific DNA binding;GO:0000993//RNA polymerase II complex binding;GO:0001162//RNA polymerase II intronic transcription regulatory region sequence-specific DNA binding;GO:0005515//protein binding;GO:0008168//methyltransferase activity;GO:0016740//transferase activity;GO:0042054//histone methyltransferase activity;GO:0046872//metal ion b…	GO:0006325//chromatin organization;GO:0006334//nucleosome assembly;GO:0014904//myotube cell development;GO:0032259//methylation;GO:0033138//positive regulation of peptidyl-serine phosphorylation;GO:0034968//histone lysine methylation;GO:0045184//establishment of protein localization;GO:0045944//positive regulation of transcription by RNA polymerase II;GO:0071549//cellular response to dexamethason…	--
ENSMUSG00000076580	17.8	9.91457	13.8573	0	0	0	13.8573	0.01	0.000721641	-10.4364	0.00368158	0.288057	Igkv8-27	immunoglobulin kappa chain variable 8-27 [Source:MGI Symbol;Acc:MGI:4439868]	-	-	-	-	GO:0005615//extracellular space	-	GO:0006955//immune response	--
ENSMUSG00000036622	23.0985	12.8811	23.5709	0	0	0	19.8502	0.01	0.000503774	-10.9549	0.00470477	0.327891	Atp13a2	ATPase type 13A2 [Source:MGI Symbol;Acc:MGI:1922022]	-	-	-	-	GO:0000421//autophagosome membrane;GO:0005764//lysosome;GO:0005765//lysosomal membrane;GO:0005768//endosome;GO:0005770//late endosome;GO:0005771//multivesicular body;GO:0005776//autophagosome;GO:0012506//vesicle membrane;GO:0016020//membrane;GO:0030133//transport vesicle;GO:0031410//cytoplasmic vesicle;GO:0031902//late endosome membrane;GO:0031982//vesicle;GO:0032585//multivesicular body membrane…	GO:0000166//nucleotide binding;GO:0005215//transporter activity;GO:0005524//ATP binding;GO:0015203//polyamine transmembrane transporter activity;GO:0015417//ABC-type polyamine transporter activity;GO:0015662//P-type ion transporter activity;GO:0016887//ATP hydrolysis activity;GO:0019829//ATPase-coupled cation transmembrane transporter activity;GO:0046872//metal ion binding;GO:0070300//phosphatidi…	GO:0006874//cellular calcium ion homeostasis;GO:0006879//cellular iron ion homeostasis;GO:0006882//cellular zinc ion homeostasis;GO:0006914//autophagy;GO:0007041//lysosomal transport;GO:0010628//positive regulation of gene expression;GO:0010821//regulation of mitochondrion organization;GO:0016241//regulation of macroautophagy;GO:0016243//regulation of autophagosome size;GO:0033157//regulation of …	--
ENSMUSG00000032942	15.6593	18.7058	17.1825	3.38301	6.26981	9.3158	17.1825	6.32287	0.367982	-1.44229	0.00486474	0.327891	Ucp3	uncoupling protein 3 (mitochondrial, proton carrier) [Source:MGI Symbol;Acc:MGI:1099787]	-	-	-	-	GO:0005739//mitochondrion;GO:0005740//mitochondrial envelope;GO:0005743//mitochondrial inner membrane;GO:0016020//membrane;GO:0031966//mitochondrial membrane	GO:0005515//protein binding;GO:0015078//proton transmembrane transporter activity;GO:0017077//oxidative phosphorylation uncoupler activity	GO:0000303//response to superoxide;GO:0001666//response to hypoxia;GO:0006631//fatty acid metabolic process;GO:0006839//mitochondrial transport;GO:0007584//response to nutrient;GO:0009409//response to cold;GO:0014823//response to activity;GO:0032868//response to insulin;GO:0032870//cellular response to hormone stimulus;GO:0048545//response to steroid hormone;GO:0051384//response to glucocorticoid…	--
ENSMUSG00000033685	15.6593	18.7058	17.1825	3.38301	6.26981	9.3158	17.1825	6.32287	0.367982	-1.44229	0.00486474	0.327891	Ucp2	uncoupling protein 2 (mitochondrial, proton carrier) [Source:MGI Symbol;Acc:MGI:109354]	-	-	-	-	GO:0005739//mitochondrion;GO:0005740//mitochondrial envelope;GO:0005743//mitochondrial inner membrane;GO:0016020//membrane;GO:0031966//mitochondrial membrane	GO:0008271//secondary active sulfate transmembrane transporter activity;GO:0015078//proton transmembrane transporter activity;GO:0015108//chloride transmembrane transporter activity;GO:0015131//oxaloacetate transmembrane transporter activity;GO:0015140//malate transmembrane transporter activity;GO:0015183//L-aspartate transmembrane transporter activity;GO:0015297//antiporter activity;GO:0017077//…	GO:0000266//mitochondrial fission;GO:0000303//response to superoxide;GO:0001666//response to hypoxia;GO:0006096//glycolytic process;GO:0006541//glutamine metabolic process;GO:0006839//mitochondrial transport;GO:0007565//female pregnancy;GO:0009409//response to cold;GO:0009749//response to glucose;GO:0015740//C4-dicarboxylate transport;GO:0030225//macrophage differentiation;GO:0032869//cellular re…	--
ENSMUSG00000034066	16.5259	19.8225	19.2021	10.9777	12.8525	12.975	18.5168	12.2684	0.662554	-0.593891	0.00649105	0.401014	Farp2	FERM, RhoGEF and pleckstrin domain protein 2 [Source:MGI Symbol;Acc:MGI:2385126]	Environmental Information Processing;Cellular Processes	Signal transduction;Cellular community - eukaryotes	ko04015//Rap1 signaling pathway;ko04520//Adherens junction	K06082;K06082	GO:0005737//cytoplasm;GO:0005829//cytosol;GO:0005856//cytoskeleton	GO:0005085//guanyl-nucleotide exchange factor activity;GO:0008092//cytoskeletal protein binding	GO:0007155//cell adhesion;GO:0016322//neuron remodeling;GO:0016601//Rac protein signal transduction;GO:0022405//hair cycle process;GO:0030036//actin cytoskeleton organization;GO:0030316//osteoclast differentiation;GO:0033623//regulation of integrin activation;GO:0071526//semaphorin-plexin signaling pathway;GO:0071800//podosome assembly	--
ENSMUSG00000032484	22.6545	28.3717	22.9768	14.0541	15.6987	12.4096	24.6677	14.0541	0.569738	-0.811629	0.00700892	0.418406	Ngp	neutrophilic granule protein [Source:MGI Symbol;Acc:MGI:105983]	-	-	-	-	GO:0005576//extracellular region;GO:0005615//extracellular space;GO:0031410//cytoplasmic vesicle	GO:0004869//cysteine-type endopeptidase inhibitor activity;GO:0030414//peptidase inhibitor activity	GO:0006952//defense response;GO:0016525//negative regulation of angiogenesis;GO:1901491//negative regulation of lymphangiogenesis	--
ENSMUSG00000076522	19.2846	31.6772	25.4809	0	8.61249	0	25.4809	2.87083	0.112666	-3.14988	0.00787696	0.450216	Igkv16-104	immunoglobulin kappa variable 16-104 [Source:MGI Symbol;Acc:MGI:2685913]	-	-	-	-	GO:0005615//extracellular space	-	GO:0006955//immune response	--
ENSMUSG00000030930	19.2506	29.0086	14.1203	0	0	0	20.7932	0.01	0.000480927	-11.0219	0.00889252	0.472341	Chst15	carbohydrate sulfotransferase 15 [Source:MGI Symbol;Acc:MGI:1924840]	Metabolism	Glycan biosynthesis and metabolism	ko00532//Glycosaminoglycan biosynthesis - chondroitin sulfate / dermatan sulfate	K08106	GO:0000139//Golgi membrane;GO:0005794//Golgi apparatus;GO:0016020//membrane	GO:0016740//transferase activity;GO:0050656//3'-phosphoadenosine 5'-phosphosulfate binding;GO:0050659//N-acetylgalactosamine 4-sulfate 6-O-sulfotransferase activity	GO:0019319//hexose biosynthetic process	--
ENSMUSG00000026405	28.7642	35.2756	32.0199	0	16.1376	0	32.0199	5.37919	0.167995	-2.57351	0.00948068	0.475383	C4bp	complement component 4 binding protein [Source:MGI Symbol;Acc:MGI:88229]	Organismal Systems;Human Diseases	Immune system;Infectious disease: bacterial	ko04610//Complement and coagulation cascades;ko05133//Pertussis	K04002;K04002	GO:0005576//extracellular region;GO:0005615//extracellular space;GO:0005886//plasma membrane	GO:0005515//protein binding	GO:0002376//immune system process;GO:0002456//T cell mediated immunity;GO:0006958//complement activation, classical pathway;GO:0009609//response to symbiotic bacterium;GO:0045087//innate immune response;GO:0045732//positive regulation of protein catabolic process;GO:0045959//negative regulation of complement activation, classical pathway;GO:1903027//regulation of opsonization	--
ENSMUSG00000024143	7.77365	9.76169	8.81382	1.89373	5.20787	1.94756	8.78305	3.01638	0.343432	-1.5419	0.00958	0.475383	Rhoq	ras homolog family member Q [Source:MGI Symbol;Acc:MGI:1931553]	Organismal Systems	Endocrine system	ko04910//Insulin signaling pathway	K07194	GO:0005737//cytoplasm;GO:0005884//actin filament;GO:0005886//plasma membrane;GO:0016020//membrane;GO:0045121//membrane raft	GO:0000166//nucleotide binding;GO:0003924//GTPase activity;GO:0005515//protein binding;GO:0005522//profilin binding;GO:0005525//GTP binding;GO:0019901//protein kinase binding;GO:0032427//GBD domain binding	GO:0006897//endocytosis;GO:0007015//actin filament organization;GO:0007163//establishment or maintenance of cell polarity;GO:0007165//signal transduction;GO:0007264//small GTPase mediated signal transduction;GO:0008286//insulin receptor signaling pathway;GO:0008360//regulation of cell shape;GO:0030036//actin cytoskeleton organization;GO:0030866//cortical actin cytoskeleton organization;GO:0032869…	--
ENSMUSG00000110234	74.9894	53.5315	72.0056	36.1086	38.2614	29.2003	66.8422	34.5234	0.516492	-0.953183	0.0111587	0.505725	Gm45799	predicted gene 45799 [Source:MGI Symbol;Acc:MGI:5804914]	-	-	-	-	GO:0005739//mitochondrion;GO:0005743//mitochondrial inner membrane;GO:0005758//mitochondrial intermembrane space;GO:0016020//membrane;GO:0042719//mitochondrial intermembrane space protein transporter complex;GO:0042721//TIM22 mitochondrial import inner membrane insertion complex	GO:0046872//metal ion binding	GO:0015031//protein transport	--
ENSMUSG00000045534	24.0457	22.1296	25.9618	6.08148	10.8528	15.6242	24.0457	10.8528	0.451342	-1.14771	0.0112975	0.505725	Kcna5	potassium voltage-gated channel, shaker-related subfamily, member 5 [Source:MGI Symbol;Acc:MGI:96662]	-	-	-	-	GO:0005886//plasma membrane;GO:0008076//voltage-gated potassium channel complex;GO:0009986//cell surface;GO:0014704//intercalated disc;GO:0016020//membrane;GO:0030018//Z disc;GO:0034702//ion channel complex;GO:0034705//potassium channel complex;GO:0045121//membrane raft;GO:0046691//intracellular canaliculus;GO:0048471//perinuclear region of cytoplasm;GO:0110165//cellular anatomical entity	GO:0005102//signaling receptor binding;GO:0005216//ion channel activity;GO:0005249//voltage-gated potassium channel activity;GO:0005251//delayed rectifier potassium channel activity;GO:0005267//potassium channel activity;GO:0005515//protein binding;GO:0015271//outward rectifier potassium channel activity;GO:0019901//protein kinase binding;GO:0051393//alpha-actinin binding;GO:0086087//voltage-gate…	GO:0001666//response to hypoxia;GO:0006811//ion transport;GO:0006813//potassium ion transport;GO:0007219//Notch signaling pathway;GO:0009612//response to mechanical stimulus;GO:0010033//response to organic substance;GO:0019229//regulation of vasoconstriction;GO:0034220//ion transmembrane transport;GO:0042391//regulation of membrane potential;GO:0042542//response to hydrogen peroxide;GO:0043266//r…	--
ENSMUSG00000063888	27.2389	31.3905	28.0032	15.0674	21.4292	19.76	28.8775	18.7522	0.64937	-0.622887	0.0115345	0.505725	Rpl7l1	ribosomal protein L7-like 1 [Source:MGI Symbol;Acc:MGI:1913479]	-	-	-	-	GO:0005730//nucleolus;GO:0005829//cytosol;GO:0005840//ribosome;GO:0022625//cytosolic large ribosomal subunit;GO:1990904//ribonucleoprotein complex	GO:0003723//RNA binding;GO:0003735//structural constituent of ribosome	GO:0000463//maturation of LSU-rRNA from tricistronic rRNA transcript (SSU-rRNA, 5.8S rRNA, LSU-rRNA);GO:0001825//blastocyst formation	--
ENSMUSG00000076538	63.4195	71.5469	47.8812	30.4977	30.5041	30.5009	60.9492	30.5009	0.500432	-0.998754	0.0118214	0.512195	Igkv13-84	immunoglobulin kappa chain variable 13-84 [Source:MGI Symbol;Acc:MGI:96514]	-	-	-	-	GO:0005615//extracellular space	-	GO:0006955//immune response	--
ENSMUSG00000029557	23.2011	21.662	24.7403	11.1959	16.9907	9.49254	23.2011	12.5597	0.54134	-0.885393	0.0120029	0.513655	Mrm2	mitochondrial rRNA methyltransferase 2 [Source:MGI Symbol;Acc:MGI:1915267]	-	-	-	-	GO:0005730//nucleolus;GO:0005739//mitochondrion	GO:0008168//methyltransferase activity;GO:0008171//O-methyltransferase activity;GO:0008650//rRNA (uridine-2'-O-)-methyltransferase activity;GO:0008757//S-adenosylmethionine-dependent methyltransferase activity;GO:0016740//transferase activity	GO:0001510//RNA methylation;GO:0006364//rRNA processing;GO:0031167//rRNA methylation;GO:0032259//methylation;GO:1902775//mitochondrial large ribosomal subunit assembly	--
ENSMUSG00000022228	29.7385	29.9552	23.439	16.0033	19.6174	15.595	27.7109	17.0719	0.616072	-0.698828	0.0129222	0.525958	Zscan26	zinc finger and SCAN domain containing 26 [Source:MGI Symbol;Acc:MGI:3531417]	-	-	-	-	GO:0005634//nucleus;GO:0005654//nucleoplasm;GO:0005829//cytosol	GO:0000978//RNA polymerase II cis-regulatory region sequence-specific DNA binding;GO:0000981//DNA-binding transcription factor activity, RNA polymerase II-specific;GO:0046872//metal ion binding	GO:0006357//regulation of transcription by RNA polymerase II	zf-C2H2
ENSMUSG00000051716	27.2486	33.5861	23.2966	13.8943	16.8735	12.2109	28.0438	14.3262	0.510852	-0.969023	0.0140699	0.553033	Apon	apolipoprotein N [Source:MGI Symbol;Acc:MGI:88931]	-	-	-	-	GO:0005615//extracellular space;GO:0005737//cytoplasm	GO:0003674//molecular_function	GO:0008203//cholesterol metabolic process	--
ENSMUSG00000040782	86.8854	119.763	103.324	62.0919	56.4393	67.7446	103.324	62.0919	0.600943	-0.734701	0.0147529	0.553033	Cop1	COP1, E3 ubiquitin ligase [Source:MGI Symbol;Acc:MGI:1347046]	Genetic Information Processing;Cellular Processes	Folding, sorting and degradation;Cell growth and death	ko04120//Ubiquitin mediated proteolysis;ko04115//p53 signaling pathway	K10143;K10143	GO:0000139//Golgi membrane;GO:0005634//nucleus;GO:0005737//cytoplasm;GO:0016607//nuclear speck;GO:0031464//Cul4A-RING E3 ubiquitin ligase complex	GO:0005515//protein binding;GO:0016740//transferase activity;GO:0046872//metal ion binding;GO:0061630//ubiquitin protein ligase activity	GO:0010212//response to ionizing radiation;GO:0016567//protein ubiquitination;GO:0032436//positive regulation of proteasomal ubiquitin-dependent protein catabolic process;GO:0043161//proteasome-mediated ubiquitin-dependent protein catabolic process	--
ENSMUSG00000040774	207.576	274.191	236.708	125.318	146.731	167.113	239.492	146.387	0.611243	-0.710183	0.0149337	0.553033	Cept1	choline/ethanolaminephosphotransferase 1 [Source:MGI Symbol;Acc:MGI:2139793]	Metabolism;Metabolism;Metabolism;Metabolism	Global and overview maps;Lipid metabolism;Lipid metabolism;Metabolism of other amino acids	ko01100//Metabolic pathways;ko00564//Glycerophospholipid metabolism;ko00565//Ether lipid metabolism;ko00440//Phosphonate and phosphinate metabolism	K13644;K13644;K13644;K13644	GO:0005634//nucleus;GO:0005783//endoplasmic reticulum;GO:0005789//endoplasmic reticulum membrane;GO:0005794//Golgi apparatus;GO:0016020//membrane;GO:0031965//nuclear membrane	GO:0004142//diacylglycerol cholinephosphotransferase activity;GO:0004307//ethanolaminephosphotransferase activity;GO:0016740//transferase activity;GO:0016780//phosphotransferase activity, for other substituted phosphate groups;GO:0046872//metal ion binding;GO:0047359//1-alkenyl-2-acylglycerol choline phosphotransferase activity	GO:0006629//lipid metabolic process;GO:0006646//phosphatidylethanolamine biosynthetic process;GO:0006656//phosphatidylcholine biosynthetic process;GO:0006657//CDP-choline pathway;GO:0008654//phospholipid biosynthetic process;GO:0071704//organic substance metabolic process	--
ENSMUSG00000096078	11.9111	25.3474	18.6293	4.63038	0	0	18.6293	1.54346	0.0828514	-3.59333	0.0149403	0.553033	Ighv1-62-2	immunoglobulin heavy variable 1-62-2 [Source:MGI Symbol;Acc:MGI:3644968]	-	-	-	-	GO:0005575//cellular_component	GO:0003674//molecular_function;GO:0003823//antigen binding	GO:0008150//biological_process;GO:0016064//immunoglobulin mediated immune response	--
ENSMUSG00000096577	11.9111	25.3474	18.6293	4.63038	0	0	18.6293	1.54346	0.0828514	-3.59333	0.0149403	0.553033	Ighv1-71	immunoglobulin heavy variable 1-71 [Source:MGI Symbol;Acc:MGI:3643033]	-	-	-	-	GO:0005575//cellular_component	GO:0003674//molecular_function;GO:0003823//antigen binding	GO:0008150//biological_process;GO:0016064//immunoglobulin mediated immune response	--
ENSMUSG00000076501	54.6003	51.9056	71.4911	31.2026	0	0	59.3323	10.4009	0.175299	-2.51211	0.0154352	0.558882	Igkv2-137	immunoglobulin kappa chain variable 2-137 [Source:MGI Symbol;Acc:MGI:4439879]	-	-	-	-	GO:0005615//extracellular space	-	GO:0006955//immune response;GO:0009617//response to bacterium	--
ENSMUSG00000044364	21.817	23.699	25.581	12.6776	15.6222	18.5668	23.699	15.6222	0.659192	-0.60123	0.0160885	0.578828	Tmem74b	transmembrane protein 74B [Source:MGI Symbol;Acc:MGI:1918629]	-	-	-	-	GO:0005575//cellular_component;GO:0016020//membrane	GO:0003674//molecular_function	GO:0008150//biological_process	--
ENSMUSG00000033434	7.33006	8.85251	5.80761	0	0	3.84297	7.33006	1.28099	0.174759	-2.51656	0.0176356	0.604923	Gtpbp6	GTP binding protein 6 (putative) [Source:MGI Symbol;Acc:MGI:1306825]	-	-	-	-	-	GO:0000166//nucleotide binding;GO:0005525//GTP binding;GO:0046872//metal ion binding	-	--
ENSMUSG00000024308	28.0841	39.2275	43.0383	16.8586	19.1343	20.8289	36.7833	18.9406	0.514924	-0.95757	0.0182659	0.608286	Tapbp	TAP binding protein [Source:MGI Symbol;Acc:MGI:1201689]	Human Diseases;Human Diseases;Human Diseases;Human Diseases;Organismal Systems	Infectious disease: viral;Infectious disease: viral;Infectious disease: viral;Infectious disease: viral;Immune system	ko05170//Human immunodeficiency virus 1 infection;ko05163//Human cytomegalovirus infection;ko05168//Herpes simplex virus 1 infection;ko05169//Epstein-Barr virus infection;ko04612//Antigen processing and presentation	K08058;K08058;K08058;K08058;K08058	GO:0000139//Golgi membrane;GO:0005783//endoplasmic reticulum;GO:0005789//endoplasmic reticulum membrane;GO:0005886//plasma membrane;GO:0016020//membrane;GO:0030670//phagocytic vesicle membrane;GO:0042824//MHC class I peptide loading complex;GO:0061779//Tapasin-ERp57 complex	GO:0005515//protein binding;GO:0023024//MHC class I protein complex binding;GO:0046978//TAP1 binding;GO:0046979//TAP2 binding;GO:0060090//molecular adaptor activity;GO:0062061//TAP complex binding	GO:0002397//MHC class I protein complex assembly;GO:0002398//MHC class Ib protein complex assembly;GO:0002479//antigen processing and presentation of exogenous peptide antigen via MHC class I, TAP-dependent;GO:0002502//peptide antigen assembly with MHC class I protein complex;GO:0006952//defense response;GO:0010468//regulation of gene expression;GO:0019885//antigen processing and presentation of …	--
ENSMUSG00000070473	34.444	35.1451	33.7429	0	0	21.4041	34.444	7.13471	0.20714	-2.27133	0.0187539	0.608925	Cldn3	claudin 3 [Source:MGI Symbol;Acc:MGI:1329044]	Cellular Processes;Human Diseases;Environmental Information Processing;Organismal Systems	Cellular community - eukaryotes;Infectious disease: viral;Signaling molecules and interaction;Immune system	ko04530//Tight junction;ko05160//Hepatitis C;ko04514//Cell adhesion molecules;ko04670//Leukocyte transendothelial migration	K06087;K06087;K06087;K06087	GO:0005886//plasma membrane;GO:0005911//cell-cell junction;GO:0005923//bicellular tight junction;GO:0016020//membrane;GO:0016327//apicolateral plasma membrane;GO:0016328//lateral plasma membrane;GO:0032991//protein-containing complex;GO:0043296//apical junction complex;GO:0070160//tight junction;GO:0070161//anchoring junction	GO:0005198//structural molecule activity;GO:0005515//protein binding;GO:0042802//identical protein binding	GO:0001666//response to hypoxia;GO:0001934//positive regulation of protein phosphorylation;GO:0003382//epithelial cell morphogenesis;GO:0007155//cell adhesion;GO:0008285//negative regulation of cell population proliferation;GO:0010628//positive regulation of gene expression;GO:0010629//negative regulation of gene expression;GO:0014045//establishment of endothelial blood-brain barrier;GO:0016338//…	--
ENSMUSG00000025572	5.52095	15.2676	11.9941	0	0	0	10.9275	0.01	0.000915119	-10.0938	0.0188449	0.608925	Tmc6	transmembrane channel-like gene family 6 [Source:MGI Symbol;Acc:MGI:1098686]	-	-	-	-	GO:0005737//cytoplasm;GO:0005783//endoplasmic reticulum;GO:0005794//Golgi apparatus;GO:0005886//plasma membrane;GO:0016020//membrane;GO:0031965//nuclear membrane	-	GO:0034220//ion transmembrane transport	--
ENSMUSG00000025551	11.2349	9.45812	7.68136	5.32343	0	0	9.45812	1.77448	0.187614	-2.41416	0.0199686	0.62639	Fgf14	fibroblast growth factor 14 [Source:MGI Symbol;Acc:MGI:109189]	Human Diseases	Neurodegenerative disease	ko05017//Spinocerebellar ataxia	K23920	-	GO:0008083//growth factor activity	GO:0007165//signal transduction	--
ENSMUSG00000078453	213.904	127.416	222.896	83.7496	65.2536	68.5661	188.072	72.5231	0.385613	-1.37477	0.0202723	0.63079	Abracl	ABRA C-terminal like [Source:MGI Symbol;Acc:MGI:1920362]	-	-	-	-	-	-	-	--
ENSMUSG00000063145	10.9298	14.7025	14.8386	9.12403	8.64788	8.17173	13.4903	8.64788	0.641045	-0.641503	0.0209008	0.638029	Bbs5	Bardet-Biedl syndrome 5 (human) [Source:MGI Symbol;Acc:MGI:1919819]	-	-	-	-	GO:0005737//cytoplasm;GO:0005856//cytoskeleton;GO:0005886//plasma membrane;GO:0005929//cilium;GO:0005930//axoneme;GO:0016020//membrane;GO:0034451//centriolar satellite;GO:0034464//BBSome;GO:0036064//ciliary basal body;GO:0042995//cell projection;GO:0060170//ciliary membrane	GO:0005515//protein binding;GO:0032266//phosphatidylinositol-3-phosphate binding;GO:0061629//RNA polymerase II-specific DNA-binding transcription factor binding	GO:0015031//protein transport;GO:0030030//cell projection organization;GO:0046907//intracellular transport;GO:0060271//cilium assembly	--
ENSMUSG00000075271	27.3356	34.4819	41.6282	20.5029	18.9454	18.4647	34.4819	19.3044	0.559841	-0.836911	0.0219964	0.656327	Ift70a1	intraflagellar transport 70A1 [Source:MGI Symbol;Acc:MGI:1926052]	-	-	-	-	GO:0005813//centrosome;GO:0005879//axonemal microtubule;GO:0005929//cilium;GO:0030992//intraciliary transport particle B;GO:0042995//cell projection	GO:0005515//protein binding;GO:0120170//intraciliary transport particle B binding	GO:0030030//cell projection organization;GO:0035720//intraciliary anterograde transport;GO:0042073//intraciliary transport	--
ENSMUSG00000030532	3.06331	3.55133	3.30732	0	2.10927	0	3.30732	0.703089	0.212586	-2.23388	0.0221246	0.656327	Hddc3	HD domain containing 3 [Source:MGI Symbol;Acc:MGI:1915945]	Metabolism;Metabolism	Global and overview maps;Nucleotide metabolism	ko01100//Metabolic pathways;ko00230//Purine metabolism	K21138;K21138	GO:0005575//cellular_component	GO:0008893//guanosine-3',5'-bis(diphosphate) 3'-diphosphatase activity;GO:0016787//hydrolase activity;GO:0046872//metal ion binding	-	--
ENSMUSG00000022452	40.8357	46.7475	63.3378	16.3454	27.8931	24.4126	50.307	22.8837	0.454881	-1.13644	0.0221517	0.656327	Smdt1	single-pass membrane protein with aspartate rich tail 1 [Source:MGI Symbol;Acc:MGI:1916279]	-	-	-	-	GO:0005654//nucleoplasm;GO:0005739//mitochondrion;GO:0005743//mitochondrial inner membrane;GO:0016020//membrane;GO:1990246//uniplex complex	GO:0003674//molecular_function	GO:0006811//ion transport;GO:0006816//calcium ion transport;GO:0006851//mitochondrial calcium ion transmembrane transport;GO:0036444//calcium import into the mitochondrion;GO:0051560//mitochondrial calcium ion homeostasis	--
ENSMUSG00000026977	5.24512	10.1447	15.0443	0	0	0	10.1447	0.01	0.000985736	-9.98651	0.0230387	0.658633	Marchf7	membrane associated ring-CH-type finger 7 [Source:MGI Symbol;Acc:MGI:1931053]	-	-	-	-	GO:0005634//nucleus;GO:0005829//cytosol;GO:0005886//plasma membrane	GO:0008270//zinc ion binding;GO:0016740//transferase activity;GO:0019899//enzyme binding;GO:0031624//ubiquitin conjugating enzyme binding;GO:0043130//ubiquitin binding;GO:0046872//metal ion binding;GO:0097371//MDM2/MDM4 family protein binding	GO:0002643//regulation of tolerance induction;GO:0006513//protein monoubiquitination;GO:0008284//positive regulation of cell population proliferation;GO:0016567//protein ubiquitination;GO:0042130//negative regulation of T cell proliferation;GO:0043518//negative regulation of DNA damage response, signal transduction by p53 class mediator;GO:0050821//protein stabilization;GO:0051865//protein autoub…	--
ENSMUSG00000041540	9.85631	17.7076	14.7665	5.42176	6.67034	5.35113	14.1101	5.81441	0.412073	-1.27903	0.0235729	0.658633	Sox5	SRY (sex determining region Y)-box 5 [Source:MGI Symbol;Acc:MGI:98367]	-	-	-	-	GO:0005634//nucleus;GO:0005667//transcription regulator complex	GO:0000976//transcription cis-regulatory region binding;GO:0000978//RNA polymerase II cis-regulatory region sequence-specific DNA binding;GO:0000981//DNA-binding transcription factor activity, RNA polymerase II-specific;GO:0000987//cis-regulatory region sequence-specific DNA binding;GO:0003677//DNA binding;GO:0003700//DNA-binding transcription factor activity;GO:0005515//protein binding	GO:0001502//cartilage condensation;GO:0001701//in utero embryonic development;GO:0002062//chondrocyte differentiation;GO:0006357//regulation of transcription by RNA polymerase II;GO:0021953//central nervous system neuron differentiation;GO:0030154//cell differentiation;GO:0032332//positive regulation of chondrocyte differentiation;GO:0045165//cell fate commitment;GO:0045892//negative regulation o…	HMG
ENSMUSG00000049516	30.8396	67.4264	49.3294	10.1925	12.3248	12.1421	49.1985	11.5531	0.234827	-2.09033	0.0236529	0.658633	Spty2d1	SPT2 chromatin protein domain containing 1 [Source:MGI Symbol;Acc:MGI:2142062]	-	-	-	-	GO:0005634//nucleus;GO:0005654//nucleoplasm;GO:0005730//nucleolus	GO:0001042//RNA polymerase I core binding;GO:0003677//DNA binding;GO:0042393//histone binding	GO:0006334//nucleosome assembly;GO:0006355//regulation of transcription, DNA-templated;GO:0006360//transcription by RNA polymerase I;GO:0031507//heterochromatin assembly	--
ENSMUSG00000025332	38.5484	33.6964	26.6474	0	19.7772	0	32.964	6.5924	0.199988	-2.32202	0.0239445	0.658633	Kdm5c	lysine (K)-specific demethylase 5C [Source:MGI Symbol;Acc:MGI:99781]	-	-	-	-	GO:0000785//chromatin;GO:0005634//nucleus;GO:0005654//nucleoplasm;GO:0005737//cytoplasm;GO:0005829//cytosol	GO:0003677//DNA binding;GO:0008270//zinc ion binding;GO:0016491//oxidoreductase activity;GO:0032453//histone H3-methyl-lysine-4 demethylase activity;GO:0034647//histone H3-tri/di/monomethyl-lysine-4 demethylase activity;GO:0042802//identical protein binding;GO:0046872//metal ion binding;GO:0051213//dioxygenase activity;GO:0061629//RNA polymerase II-specific DNA-binding transcription factor binding	GO:0000122//negative regulation of transcription by RNA polymerase II;GO:0006325//chromatin organization;GO:0006338//chromatin remodeling;GO:0006355//regulation of transcription, DNA-templated;GO:0009636//response to toxic substance;GO:0042752//regulation of circadian rhythm;GO:0045892//negative regulation of transcription, DNA-templated;GO:0048511//rhythmic process	--
ENSMUSG00000030245	47.1866	57.5569	47.7109	28.0175	40.3558	29.8737	50.8181	32.749	0.644435	-0.633893	0.0241234	0.658633	Golt1b	golgi transport 1B [Source:MGI Symbol;Acc:MGI:1914214]	-	-	-	-	GO:0000139//Golgi membrane;GO:0005783//endoplasmic reticulum;GO:0005794//Golgi apparatus;GO:0005829//cytosol;GO:0016020//membrane;GO:0032991//protein-containing complex	-	GO:0006888//endoplasmic reticulum to Golgi vesicle-mediated transport;GO:0015031//protein transport;GO:0016192//vesicle-mediated transport;GO:0042147//retrograde transport, endosome to Golgi	--
ENSMUSG00000038612	53.4045	71.2433	35.5657	0	23.6633	0	53.4045	7.88778	0.147699	-2.75927	0.024702	0.658633	Mcl1	myeloid cell leukemia sequence 1 [Source:MGI Symbol;Acc:MGI:101769]	Environmental Information Processing;Human Diseases;Cellular Processes;Environmental Information Processing	Signal transduction;Cancer: overview;Cell growth and death;Signal transduction	ko04151//PI3K-Akt signaling pathway;ko05206//MicroRNAs in cancer;ko04210//Apoptosis;ko04630//JAK-STAT signaling pathway	K02539;K02539;K02539;K02539	GO:0005634//nucleus;GO:0005654//nucleoplasm;GO:0005737//cytoplasm;GO:0005739//mitochondrion;GO:0005741//mitochondrial outer membrane;GO:0005829//cytosol;GO:0016020//membrane;GO:0097136//Bcl-2 family protein complex	GO:0005515//protein binding;GO:0015267//channel activity;GO:0042803//protein homodimerization activity;GO:0044877//protein-containing complex binding;GO:0046982//protein heterodimerization activity;GO:0046983//protein dimerization activity;GO:0051400//BH domain binding;GO:0051434//BH3 domain binding	GO:0001836//release of cytochrome c from mitochondria;GO:0006915//apoptotic process;GO:0006974//cellular response to DNA damage stimulus;GO:0008053//mitochondrial fusion;GO:0008630//intrinsic apoptotic signaling pathway in response to DNA damage;GO:0010507//negative regulation of autophagy;GO:0030154//cell differentiation;GO:0034097//response to cytokine;GO:0042981//regulation of apoptotic proces…	--
ENSMUSG00000025198	50.4193	67.7757	73.4541	35.5589	42.9741	38.9002	63.883	39.1444	0.612752	-0.706626	0.027004	0.685145	Erlin1	ER lipid raft associated 1 [Source:MGI Symbol;Acc:MGI:2387613]	-	-	-	-	GO:0005783//endoplasmic reticulum;GO:0005789//endoplasmic reticulum membrane;GO:0016020//membrane;GO:0032991//protein-containing complex;GO:0110165//cellular anatomical entity	GO:0008289//lipid binding;GO:0015485//cholesterol binding;GO:0031625//ubiquitin protein ligase binding	GO:0006629//lipid metabolic process;GO:0008202//steroid metabolic process;GO:0008203//cholesterol metabolic process;GO:0030433//ubiquitin-dependent ERAD pathway;GO:0032933//SREBP signaling pathway;GO:0045540//regulation of cholesterol biosynthetic process;GO:0045541//negative regulation of cholesterol biosynthetic process;GO:0045717//negative regulation of fatty acid biosynthetic process	--
ENSMUSG00000044813	17.615	15.6372	17.7106	8.83466	8.92099	14.1404	16.9876	10.632	0.62587	-0.676066	0.0277711	0.690552	Shb	src homology 2 domain-containing transforming protein B [Source:MGI Symbol;Acc:MGI:98294]	-	-	-	-	GO:0005654//nucleoplasm;GO:0005737//cytoplasm;GO:0005829//cytosol;GO:0005886//plasma membrane;GO:0016020//membrane;GO:0036464//cytoplasmic ribonucleoprotein granule	GO:0001784//phosphotyrosine residue binding;GO:0030159//signaling receptor complex adaptor activity	GO:0001525//angiogenesis;GO:0001568//blood vessel development;GO:0006915//apoptotic process;GO:0030097//hemopoiesis;GO:0030154//cell differentiation;GO:0042100//B cell proliferation;GO:0045624//positive regulation of T-helper cell differentiation;GO:0045931//positive regulation of mitotic cell cycle;GO:0048514//blood vessel morphogenesis;GO:0050852//T cell receptor signaling pathway;GO:0071425//h…	--
ENSMUSG00000056258	19.943	11.0251	18.1942	7.64682	3.28744	7.21203	16.3874	6.04876	0.36911	-1.43788	0.0278288	0.690552	Kcnq3	potassium voltage-gated channel, subfamily Q, member 3 [Source:MGI Symbol;Acc:MGI:1336181]	Organismal Systems	Nervous system	ko04725//Cholinergic synapse	K04928	GO:0005739//mitochondrion;GO:0005886//plasma membrane;GO:0008076//voltage-gated potassium channel complex;GO:0009986//cell surface;GO:0016020//membrane;GO:0030425//dendrite;GO:0033268//node of Ranvier;GO:0034702//ion channel complex;GO:0036477//somatodendritic compartment;GO:0043025//neuronal cell body;GO:0043194//axon initial segment;GO:0045202//synapse	GO:0005216//ion channel activity;GO:0005244//voltage-gated ion channel activity;GO:0005249//voltage-gated potassium channel activity;GO:0005267//potassium channel activity;GO:0005515//protein binding;GO:0005516//calmodulin binding;GO:0019901//protein kinase binding;GO:0031625//ubiquitin protein ligase binding;GO:0044325//transmembrane transporter binding	GO:0006605//protein targeting;GO:0006606//protein import into nucleus;GO:0006811//ion transport;GO:0006813//potassium ion transport;GO:0006887//exocytosis;GO:0006897//endocytosis;GO:0007605//sensory perception of sound;GO:0009612//response to mechanical stimulus;GO:0010467//gene expression;GO:0010996//response to auditory stimulus;GO:0014070//response to organic cyclic compound;GO:0015031//protei…	--
ENSMUSG00000062906	24.1946	28.4557	19.9336	13.7694	16.7532	15.6633	24.1946	15.3953	0.63631	-0.652198	0.0280066	0.692347	Hdac10	histone deacetylase 10 [Source:MGI Symbol;Acc:MGI:2158340]	Human Diseases;Organismal Systems;Human Diseases	Substance dependence;Immune system;Cancer: overview	ko05034//Alcoholism;ko04613//Neutrophil extracellular trap formation;ko05203//Viral carcinogenesis	K18671;K18671;K18671	GO:0000118//histone deacetylase complex;GO:0005634//nucleus;GO:0005654//nucleoplasm;GO:0005737//cytoplasm;GO:0005829//cytosol;GO:0043231//intracellular membrane-bounded organelle	GO:0004407//histone deacetylase activity;GO:0008270//zinc ion binding;GO:0016787//hydrolase activity;GO:0019213//deacetylase activity;GO:0019899//enzyme binding;GO:0042826//histone deacetylase binding;GO:0046872//metal ion binding;GO:0047609//acetylputrescine deacetylase activity;GO:0047611//acetylspermidine deacetylase activity	GO:0000122//negative regulation of transcription by RNA polymerase II;GO:0006281//DNA repair;GO:0006310//DNA recombination;GO:0006325//chromatin organization;GO:0006338//chromatin remodeling;GO:0006355//regulation of transcription, DNA-templated;GO:0006914//autophagy;GO:0006974//cellular response to DNA damage stimulus;GO:0016236//macroautophagy;GO:0016575//histone deacetylation;GO:0032425//posit…	--
ENSMUSG00000096833	40.6424	50.1051	26.2368	18.7597	13.8576	9.48416	38.9948	14.0338	0.359889	-1.47437	0.0284192	0.693224	Igkv4-55	immunoglobulin kappa variable 4-55 [Source:MGI Symbol;Acc:MGI:2686370]	-	-	-	-	-	-	-	--
ENSMUSG00000020186	13.7711	6.62353	20.9188	0	0	0	13.7711	0.01	0.000726156	-10.4274	0.0289137	0.693224	Csrp2	cysteine and glycine-rich protein 2 [Source:MGI Symbol;Acc:MGI:1202907]	-	-	-	-	GO:0005634//nucleus;GO:0005737//cytoplasm;GO:0030018//Z disc	GO:0005515//protein binding;GO:0008307//structural constituent of muscle;GO:0042805//actinin binding;GO:0046872//metal ion binding	GO:0030154//cell differentiation;GO:0045214//sarcomere organization;GO:0060537//muscle tissue development	--
ENSMUSG00000036264	13.1932	19.1868	25.1804	0	0	9.84411	19.1868	3.28137	0.171022	-2.54774	0.0289625	0.693224	Fstl4	follistatin-like 4 [Source:MGI Symbol;Acc:MGI:2443199]	-	-	-	-	GO:0005576//extracellular region;GO:0030141//secretory granule	GO:0005509//calcium ion binding;GO:0005515//protein binding;GO:0046872//metal ion binding;GO:0048403//brain-derived neurotrophic factor binding	GO:0030154//cell differentiation;GO:0030510//regulation of BMP signaling pathway;GO:0031549//negative regulation of brain-derived neurotrophic factor receptor signaling pathway;GO:0048670//regulation of collateral sprouting;GO:0048671//negative regulation of collateral sprouting;GO:0061000//negative regulation of dendritic spine development	--
ENSMUSG00000054226	4.10299	3.46275	3.6945	0.860869	1.98567	2.71696	3.75341	1.8545	0.494083	-1.01717	0.0292778	0.69496	Tprkb	Tp53rk binding protein [Source:MGI Symbol;Acc:MGI:1917036]	-	-	-	-	GO:0000408//EKC/KEOPS complex;GO:0005634//nucleus;GO:0005737//cytoplasm;GO:0005829//cytosol	GO:0019901//protein kinase binding	GO:0002949//tRNA threonylcarbamoyladenosine modification;GO:0008033//tRNA processing	--
ENSMUSG00000006711	15.4964	7.22206	10.9705	0	0	4.98402	11.2297	1.66134	0.147942	-2.75689	0.0303483	0.69749	D130043K22Rik	RIKEN cDNA D130043K22 gene [Source:MGI Symbol;Acc:MGI:3036268]	-	-	-	-	GO:0005768//endosome;GO:0005769//early endosome;GO:0005886//plasma membrane;GO:0016020//membrane;GO:0031410//cytoplasmic vesicle;GO:0031901//early endosome membrane;GO:0043231//intracellular membrane-bounded organelle	GO:0003674//molecular_function	GO:0001764//neuron migration;GO:0007399//nervous system development;GO:0010996//response to auditory stimulus;GO:0030517//negative regulation of axon extension;GO:0033555//multicellular organismal response to stress;GO:0048692//negative regulation of axon extension involved in regeneration;GO:0060391//positive regulation of SMAD protein signal transduction;GO:2000171//negative regulation of dendr…	--
ENSMUSG00000031266	28.6042	24.5547	19.4677	15.1902	16.6416	14.008	24.2089	15.28	0.631171	-0.663897	0.0314916	0.69749	Gla	galactosidase, alpha [Source:MGI Symbol;Acc:MGI:1347344]	Metabolism;Cellular Processes;Metabolism;Metabolism;Metabolism;Metabolism	Global and overview maps;Transport and catabolism;Lipid metabolism;Lipid metabolism;Carbohydrate metabolism;Glycan biosynthesis and metabolism	ko01100//Metabolic pathways;ko04142//Lysosome;ko00561//Glycerolipid metabolism;ko00600//Sphingolipid metabolism;ko00052//Galactose metabolism;ko00603//Glycosphingolipid biosynthesis - globo and isoglobo series	K01189;K01189;K01189;K01189;K01189;K01189	GO:0005576//extracellular region;GO:0005615//extracellular space;GO:0005737//cytoplasm;GO:0005764//lysosome;GO:0005794//Golgi apparatus	GO:0003824//catalytic activity;GO:0004553//hydrolase activity, hydrolyzing O-glycosyl compounds;GO:0004557//alpha-galactosidase activity;GO:0005102//signaling receptor binding;GO:0016787//hydrolase activity;GO:0016798//hydrolase activity, acting on glycosyl bonds;GO:0016936//galactoside binding;GO:0042803//protein homodimerization activity	GO:0005975//carbohydrate metabolic process;GO:0006629//lipid metabolic process;GO:0008152//metabolic process;GO:0009311//oligosaccharide metabolic process;GO:0016139//glycoside catabolic process;GO:0035904//aorta development;GO:0045019//negative regulation of nitric oxide biosynthetic process;GO:0046477//glycosylceramide catabolic process;GO:0046479//glycosphingolipid catabolic process;GO:0051001…	--
ENSMUSG00000094075	26.4406	13.1467	12.9264	3.00779	3.55443	2.46115	17.5046	3.00779	0.171829	-2.54096	0.031789	0.69749	Ighv1-80	immunoglobulin heavy variable 1-80 [Source:MGI Symbol;Acc:MGI:4439738]	-	-	-	-	-	GO:0003823//antigen binding	GO:0016064//immunoglobulin mediated immune response	--
ENSMUSG00000075703	19.3235	14.7076	23.9394	11.7417	8.82545	10.2836	19.3235	10.2836	0.532179	-0.910016	0.0318375	0.69749	Selenoi	selenoprotein I [Source:MGI Symbol;Acc:MGI:107898]	Metabolism;Metabolism;Metabolism;Metabolism	Global and overview maps;Lipid metabolism;Lipid metabolism;Metabolism of other amino acids	ko01100//Metabolic pathways;ko00564//Glycerophospholipid metabolism;ko00565//Ether lipid metabolism;ko00440//Phosphonate and phosphinate metabolism	K00993;K00993;K00993;K00993	GO:0005783//endoplasmic reticulum;GO:0005789//endoplasmic reticulum membrane;GO:0005794//Golgi apparatus;GO:0016020//membrane	GO:0004307//ethanolaminephosphotransferase activity;GO:0016740//transferase activity;GO:0016780//phosphotransferase activity, for other substituted phosphate groups;GO:0046872//metal ion binding	GO:0006629//lipid metabolic process;GO:0006646//phosphatidylethanolamine biosynthetic process;GO:0008654//phospholipid biosynthetic process;GO:0071704//organic substance metabolic process	--
ENSMUSG00000020308	39.09	52.2329	48.4088	30.8707	25.8342	35.8978	46.5772	30.8676	0.662718	-0.593532	0.0320122	0.69749	Tpgs1	tubulin polyglutamylase complex subunit 1 [Source:MGI Symbol;Acc:MGI:106618]	-	-	-	-	GO:0005737//cytoplasm;GO:0005813//centrosome;GO:0005829//cytosol;GO:0005856//cytoskeleton;GO:0005874//microtubule;GO:0005929//cilium;GO:0016020//membrane;GO:0030424//axon;GO:0030425//dendrite;GO:0031514//motile cilium;GO:0042995//cell projection;GO:0045202//synapse	GO:0005515//protein binding;GO:0008017//microtubule binding;GO:0015631//tubulin binding;GO:0070740//tubulin-glutamic acid ligase activity	GO:0007268//chemical synaptic transmission;GO:0007283//spermatogenesis;GO:0007288//sperm axoneme assembly;GO:0018095//protein polyglutamylation;GO:0030154//cell differentiation;GO:0030534//adult behavior;GO:0051648//vesicle localization	--
ENSMUSG00000096498	11.8228	6.6646	16.981	0	0	3.98398	11.8228	1.32799	0.112325	-3.15425	0.032326	0.702198	Ighv2-5	immunoglobulin heavy variable 2-5 [Source:MGI Symbol;Acc:MGI:4439517]	-	-	-	-	-	GO:0003823//antigen binding	GO:0016064//immunoglobulin mediated immune response	--
ENSMUSG00000094134	36.5844	38.8348	20.4916	15.1176	13.6711	10.545	31.9703	13.1112	0.410107	-1.28593	0.0335521	0.708206	Ighv5-15	immunoglobulin heavy variable 5-15 [Source:MGI Symbol;Acc:MGI:4439812]	-	-	-	-	-	GO:0003823//antigen binding	GO:0016064//immunoglobulin mediated immune response	--
ENSMUSG00000095429	36.5844	38.8348	20.4916	15.1176	13.6711	10.545	31.9703	13.1112	0.410107	-1.28593	0.0335521	0.708206	Ighv5-12	immunoglobulin heavy variable 5-12 [Source:MGI Symbol;Acc:MGI:4439516]	-	-	-	-	-	GO:0003823//antigen binding	GO:0016064//immunoglobulin mediated immune response	--
ENSMUSG00000000823	13.7948	17.1251	20.4553	0	11.2504	0	17.1251	3.75014	0.218985	-2.19109	0.0337381	0.708206	Zfp512b	zinc finger protein 512B [Source:MGI Symbol;Acc:MGI:2685478]	-	-	-	-	GO:0005654//nucleoplasm	GO:0000977//RNA polymerase II transcription regulatory region sequence-specific DNA binding;GO:0001227//DNA-binding transcription repressor activity, RNA polymerase II-specific	GO:0000122//negative regulation of transcription by RNA polymerase II;GO:1902894//negative regulation of pri-miRNA transcription by RNA polymerase II	zf-C2H2
ENSMUSG00000052752	14.1822	9.50538	18.8589	0	7.56356	0	14.1822	2.52119	0.177772	-2.4919	0.0342971	0.708206	Traf7	TNF receptor-associated factor 7 [Source:MGI Symbol;Acc:MGI:3042141]	-	-	-	-	GO:0000151//ubiquitin ligase complex;GO:0005886//plasma membrane;GO:0043231//intracellular membrane-bounded organelle	GO:0004842//ubiquitin-protein transferase activity;GO:0005515//protein binding;GO:0008270//zinc ion binding;GO:0046872//metal ion binding;GO:0061630//ubiquitin protein ligase activity	GO:0006915//apoptotic process;GO:0016567//protein ubiquitination;GO:0035519//protein K29-linked ubiquitination;GO:0043410//positive regulation of MAPK cascade;GO:0043525//positive regulation of neuron apoptotic process;GO:0070372//regulation of ERK1 and ERK2 cascade;GO:2000060//positive regulation of ubiquitin-dependent protein catabolic process;GO:2001235//positive regulation of apoptotic signal…	--
ENSMUSG00000076569	277.471	307.106	114.341	35.4708	48.9659	46.6566	232.972	43.6978	0.187566	-2.41453	0.0344917	0.708206	Igkv5-39	immunoglobulin kappa variable 5-39 [Source:MGI Symbol;Acc:MGI:2686255]	-	-	-	-	GO:0005615//extracellular space	-	GO:0006955//immune response	--
ENSMUSG00000094094	277.471	307.106	114.341	35.4708	48.9659	46.6566	232.972	43.6978	0.187566	-2.41453	0.0344917	0.708206	Igkv5-45	immunoglobulin kappa chain variable 5-45 [Source:MGI Symbol;Acc:MGI:4439774]	-	-	-	-	GO:0005615//extracellular space	-	GO:0006955//immune response	--
ENSMUSG00000094433	277.471	307.106	114.341	35.4708	48.9659	46.6566	232.972	43.6978	0.187566	-2.41453	0.0344917	0.708206	Igkv5-43	immunoglobulin kappa chain variable 5-43 [Source:MGI Symbol;Acc:MGI:4943320]	-	-	-	-	GO:0005615//extracellular space	-	GO:0006955//immune response	--
ENSMUSG00000052187	239.994	231.862	132.187	104.537	93.608	60.192	201.348	86.1125	0.427681	-1.22539	0.03612	0.716114	Hbb-y	hemoglobin Y, beta-like embryonic chain [Source:MGI Symbol;Acc:MGI:96027]	-	-	-	-	GO:0005833//hemoglobin complex	GO:0005344//oxygen carrier activity;GO:0019825//oxygen binding;GO:0020037//heme binding;GO:0031721//hemoglobin alpha binding;GO:0044877//protein-containing complex binding;GO:0046872//metal ion binding	GO:0014070//response to organic cyclic compound;GO:0015671//oxygen transport	--
ENSMUSG00000030521	25.408	19.0859	12.7637	8.96872	7.63449	8.09075	19.0859	8.23132	0.431278	-1.21331	0.0416861	0.746733	Mphosph10	M-phase phosphoprotein 10 (U3 small nucleolar ribonucleoprotein) [Source:MGI Symbol;Acc:MGI:1915223]	Genetic Information Processing	Translation	ko03008//Ribosome biogenesis in eukaryotes	K14559	GO:0005634//nucleus;GO:0005694//chromosome;GO:0005730//nucleolus;GO:0005732//sno(s)RNA-containing ribonucleoprotein complex;GO:0032040//small-subunit processome;GO:0034457//Mpp10 complex;GO:1990904//ribonucleoprotein complex	-	GO:0006364//rRNA processing;GO:0042254//ribosome biogenesis;GO:0042274//ribosomal small subunit biogenesis	--
ENSMUSG00000056025	30.6655	19.8424	41.4886	0	0	17.1455	30.6655	5.71516	0.186371	-2.42375	0.0421213	0.748381	Clca3a1	chloride channel accessory 3A1 [Source:MGI Symbol;Acc:MGI:1316732]	Organismal Systems;Organismal Systems	Digestive system;Endocrine system	ko04972//Pancreatic secretion;ko04924//Renin secretion	K05030;K05030	GO:0005886//plasma membrane;GO:0016020//membrane	GO:0005229//intracellular calcium activated chloride channel activity;GO:0008233//peptidase activity;GO:0008237//metallopeptidase activity;GO:0016787//hydrolase activity;GO:0046872//metal ion binding	GO:0006508//proteolysis;GO:0006811//ion transport;GO:0006821//chloride transport;GO:1902476//chloride transmembrane transport	--
ENSMUSG00000028287	77.604	99.6916	55.5163	43.7629	37.7103	39.2823	77.604	40.2518	0.518683	-0.947076	0.0441233	0.757129	1700009N14Rik	RIKEN cDNA 1700009N14 gene [Source:MGI Symbol;Acc:MGI:1922721]	Human Diseases;Genetic Information Processing;Genetic Information Processing	Infectious disease: viral;Translation;Translation	ko05166//Human T-cell leukemia virus 1 infection;ko03013//Nucleocytoplasmic transport;ko03008//Ribosome biogenesis in eukaryotes	K07936;K07936;K07936	GO:0005634//nucleus;GO:0005737//cytoplasm	GO:0000166//nucleotide binding;GO:0003924//GTPase activity;GO:0005525//GTP binding;GO:0019904//protein domain specific binding	GO:0000054//ribosomal subunit export from nucleus;GO:0006606//protein import into nucleus;GO:0006913//nucleocytoplasmic transport;GO:0015031//protein transport	--
ENSMUSG00000002763	34.8666	47.9196	53.4724	30.7487	28.7834	28.9487	45.4195	29.4936	0.64936	-0.62291	0.0454991	0.758827	Pex6	peroxisomal biogenesis factor 6 [Source:MGI Symbol;Acc:MGI:2385054]	Cellular Processes	Transport and catabolism	ko04146//Peroxisome	K13339	GO:0001750//photoreceptor outer segment;GO:0005737//cytoplasm;GO:0005777//peroxisome;GO:0005778//peroxisomal membrane;GO:0005829//cytosol;GO:0016020//membrane;GO:0042995//cell projection;GO:0097733//photoreceptor cell cilium	GO:0000166//nucleotide binding;GO:0005515//protein binding;GO:0005524//ATP binding;GO:0016787//hydrolase activity;GO:0016887//ATP hydrolysis activity;GO:0044877//protein-containing complex binding;GO:0140036//ubiquitin-dependent protein binding;GO:0140318//protein transporter activity	GO:0006625//protein targeting to peroxisome;GO:0007031//peroxisome organization;GO:0016558//protein import into peroxisome matrix;GO:0016561//protein import into peroxisome matrix, translocation;GO:0016562//protein import into peroxisome matrix, receptor recycling;GO:0043335//protein unfolding;GO:0050821//protein stabilization	--
ENSMUSG00000031392	20.5629	20.961	20.1648	0	0	16.0128	20.5629	5.33761	0.259575	-1.94578	0.0464047	0.758827	Irak1	interleukin-1 receptor-associated kinase 1 [Source:MGI Symbol;Acc:MGI:107420]	Human Diseases;Environmental Information Processing;Human Diseases;Human Diseases;Human Diseases;Human Diseases;Human Diseases;Human Diseases;Organismal Systems;Human Diseases;Human Diseases;Human Diseases;Human Diseases;Human Diseases;Human Diseases;Organismal Systems;Human Diseases;Environmental Information Processing;Human Diseases	Infectious disease: bacterial;Signal transduction;Infectious disease: viral;Infectious disease: viral;Cardiovascular disease;Infectious disease: bacterial;Infectious disease: viral;Infectious disease: viral;Nervous system;Infectious disease: bacterial;Infectious disease: viral;Endocrine and metabolic disease;Infectious disease: viral;Infectious disease: parasitic;Infectious disease: parasitic;Imm…	ko05132//Salmonella infection;ko04010//MAPK signaling pathway;ko05171//Coronavirus disease - COVID-19;ko05170//Human immunodeficiency virus 1 infection;ko05417//Lipid and atherosclerosis;ko05135//Yersinia infection;ko05168//Herpes simplex virus 1 infection;ko05169//Epstein-Barr virus infection;ko04722//Neurotrophin signaling pathway;ko05152//Tuberculosis;ko05161//Hepatitis B;ko04936//Alcoholic li…	K04730;K04730;K04730;K04730;K04730;K04730;K04730;K04730;K04730;K04730;K04730;K04730;K04730;K04730;K04730;K04730;K04730;K04730;K04730	GO:0005634//nucleus;GO:0005654//nucleoplasm;GO:0005737//cytoplasm;GO:0005811//lipid droplet;GO:0005829//cytosol;GO:0005886//plasma membrane;GO:0009986//cell surface;GO:0016020//membrane;GO:0032991//protein-containing complex	GO:0000166//nucleotide binding;GO:0004672//protein kinase activity;GO:0004674//protein serine/threonine kinase activity;GO:0005149//interleukin-1 receptor binding;GO:0005515//protein binding;GO:0005524//ATP binding;GO:0016301//kinase activity;GO:0016740//transferase activity;GO:0019901//protein kinase binding;GO:0031072//heat shock protein binding;GO:0042802//identical protein binding;GO:0042803/…	GO:0001959//regulation of cytokine-mediated signaling pathway;GO:0002376//immune system process;GO:0006468//protein phosphorylation;GO:0006796//phosphate-containing compound metabolic process;GO:0006807//nitrogen compound metabolic process;GO:0007165//signal transduction;GO:0007249//I-kappaB kinase/NF-kappaB signaling;GO:0007254//JNK cascade;GO:0008063//Toll signaling pathway;GO:0010033//response…	--
ENSMUSG00000061762	24.6542	22.1088	13.7672	10.4709	11.2519	10.638	20.1767	10.7869	0.534621	-0.903411	0.0464697	0.758827	Tac1	tachykinin 1 [Source:MGI Symbol;Acc:MGI:98474]	Environmental Information Processing	Signaling molecules and interaction	ko04080//Neuroactive ligand-receptor interaction	K05239	GO:0005576//extracellular region;GO:0005615//extracellular space;GO:0030424//axon;GO:0043025//neuronal cell body;GO:0045202//synapse	GO:0005515//protein binding;GO:0031835//substance P receptor binding;GO:0031836//neuromedin K receptor binding;GO:0031837//substance K receptor binding;GO:0048018//receptor ligand activity	GO:0001878//response to yeast;GO:0002675//positive regulation of acute inflammatory response;GO:0003085//negative regulation of systemic arterial blood pressure;GO:0006954//inflammatory response;GO:0007204//positive regulation of cytosolic calcium ion concentration;GO:0007217//tachykinin receptor signaling pathway;GO:0007218//neuropeptide signaling pathway;GO:0007268//chemical synaptic transmissi…	--
ENSMUSG00000056054	29.1275	19.26	17.9268	4.5849	11.2768	13.0777	22.1047	9.64646	0.436398	-1.19628	0.0465511	0.758827	S100a8	S100 calcium binding protein A8 (calgranulin A) [Source:MGI Symbol;Acc:MGI:88244]	Organismal Systems	Immune system	ko04657//IL-17 signaling pathway	K21127	GO:0005576//extracellular region;GO:0005615//extracellular space;GO:0005737//cytoplasm;GO:0005829//cytosol;GO:0005856//cytoskeleton;GO:0005886//plasma membrane;GO:0016020//membrane;GO:0045111//intermediate filament cytoskeleton	GO:0005509//calcium ion binding;GO:0016209//antioxidant activity;GO:0046872//metal ion binding;GO:0048306//calcium-dependent protein binding	GO:0002376//immune system process;GO:0002523//leukocyte migration involved in inflammatory response;GO:0002790//peptide secretion;GO:0002793//positive regulation of peptide secretion;GO:0006914//autophagy;GO:0006915//apoptotic process;GO:0006919//activation of cysteine-type endopeptidase activity involved in apoptotic process;GO:0006935//chemotaxis;GO:0006954//inflammatory response;GO:0014002//as…	--
ENSMUSG00000098814	13.872	14.6836	6.46012	0	6.34211	0	11.6719	2.11404	0.181122	-2.46497	0.0467991	0.758861	Igkv19-93	immunoglobulin kappa chain variable 19-93 [Source:MGI Symbol;Acc:MGI:107617]	-	-	-	-	GO:0005615//extracellular space	-	GO:0006955//immune response	--
ENSMUSG00000054387	6.84913	10.2134	13.5777	0	0	6.30986	10.2134	2.10329	0.205934	-2.27975	0.0472124	0.759588	Mdm4	transformed mouse 3T3 cell double minute 4 [Source:MGI Symbol;Acc:MGI:107934]	Human Diseases;Cellular Processes	Cancer: overview;Cell growth and death	ko05206//MicroRNAs in cancer;ko04115//p53 signaling pathway	K10127;K10127	GO:0005634//nucleus;GO:0005654//nucleoplasm;GO:0017053//transcription repressor complex	GO:0004842//ubiquitin-protein transferase activity;GO:0005515//protein binding;GO:0019899//enzyme binding;GO:0046872//metal ion binding	GO:0000122//negative regulation of transcription by RNA polymerase II;GO:0002027//regulation of heart rate;GO:0003170//heart valve development;GO:0003181//atrioventricular valve morphogenesis;GO:0003203//endocardial cushion morphogenesis;GO:0003281//ventricular septum development;GO:0003283//atrial septum development;GO:0008284//positive regulation of cell population proliferation;GO:0016567//pro…	--
ENSMUSG00000059674	76.8319	118.542	152.801	55.8518	57.4303	45.7691	116.058	53.0171	0.456814	-1.13032	0.0472905	0.759588	Cdh24	cadherin-like 24 [Source:MGI Symbol;Acc:MGI:1928330]	-	-	-	-	GO:0005886//plasma membrane;GO:0005911//cell-cell junction;GO:0005912//adherens junction;GO:0016020//membrane;GO:0016342//catenin complex	GO:0005509//calcium ion binding;GO:0008013//beta-catenin binding;GO:0045294//alpha-catenin binding;GO:0045296//cadherin binding;GO:0046872//metal ion binding;GO:0070097//delta-catenin binding	GO:0000902//cell morphogenesis;GO:0007043//cell-cell junction assembly;GO:0007155//cell adhesion;GO:0007156//homophilic cell adhesion via plasma membrane adhesion molecules;GO:0016339//calcium-dependent cell-cell adhesion via plasma membrane cell adhesion molecules;GO:0034332//adherens junction organization;GO:0044331//cell-cell adhesion mediated by cadherin;GO:0098609//cell-cell adhesion	--
ENSMUSG00000076612	358.079	426.206	229.823	159.394	204.486	135.747	338.036	166.542	0.492676	-1.02129	0.048246	0.759588	Ighg2c	immunoglobulin heavy constant gamma 2C [Source:MGI Symbol;Acc:MGI:2686979]	-	-	-	-	GO:0005615//extracellular space;GO:0005886//plasma membrane;GO:0016020//membrane;GO:0042571//immunoglobulin complex, circulating;GO:0071735//IgG immunoglobulin complex	GO:0003823//antigen binding;GO:0034987//immunoglobulin receptor binding;GO:0034988//Fc-gamma receptor I complex binding	GO:0002455//humoral immune response mediated by circulating immunoglobulin;GO:0006958//complement activation, classical pathway;GO:0016064//immunoglobulin mediated immune response;GO:0019731//antibacterial humoral response;GO:0042742//defense response to bacterium	--
ENSMUSG00000024211	33.4793	48.8553	55.0483	24.0315	22.1561	31.7459	45.7943	25.9778	0.567272	-0.817888	0.0483016	0.759588	Grm8	glutamate receptor, metabotropic 8 [Source:MGI Symbol;Acc:MGI:1351345]	Environmental Information Processing;Organismal Systems;Environmental Information Processing	Signal transduction;Nervous system;Signaling molecules and interaction	ko04072//Phospholipase D signaling pathway;ko04724//Glutamatergic synapse;ko04080//Neuroactive ligand-receptor interaction	K04610;K04610;K04610	GO:0005886//plasma membrane;GO:0016020//membrane;GO:0042734//presynaptic membrane;GO:0043025//neuronal cell body;GO:0048787//presynaptic active zone membrane;GO:0098978//glutamatergic synapse;GO:0098982//GABA-ergic synapse	GO:0001642//group III metabotropic glutamate receptor activity;GO:0004930//G protein-coupled receptor activity;GO:0008066//glutamate receptor activity	GO:0007154//cell communication;GO:0007165//signal transduction;GO:0007186//G protein-coupled receptor signaling pathway;GO:0007193//adenylate cyclase-inhibiting G protein-coupled receptor signaling pathway;GO:0007196//adenylate cyclase-inhibiting G protein-coupled glutamate receptor signaling pathway;GO:0007216//G protein-coupled glutamate receptor signaling pathway;GO:0007268//chemical synaptic …	--
ENSMUSG00000028496	15.8641	27.5083	21.6862	11.9109	12.0915	12.8767	21.6862	12.293	0.566859	-0.818938	0.0496333	0.759588	Mllt3	myeloid/lymphoid or mixed-lineage leukemia; translocated to, 3 [Source:MGI Symbol;Acc:MGI:1917372]	Human Diseases	Cancer: overview	ko05202//Transcriptional misregulation in cancer	K15187	GO:0005634//nucleus;GO:0005654//nucleoplasm;GO:0005694//chromosome;GO:0005829//cytosol;GO:0008023//transcription elongation factor complex;GO:0043229//intracellular organelle	GO:0003677//DNA binding;GO:0003682//chromatin binding;GO:0005515//protein binding;GO:0042393//histone binding;GO:0060090//molecular adaptor activity;GO:0070577//lysine-acetylated histone binding;GO:0140030//modification-dependent protein binding	GO:0006355//regulation of transcription, DNA-templated;GO:0007379//segment specification;GO:0009952//anterior/posterior pattern specification;GO:0010467//gene expression;GO:0045893//positive regulation of transcription, DNA-templated;GO:0060218//hematopoietic stem cell differentiation;GO:0090090//negative regulation of canonical Wnt signaling pathway;GO:1902275//regulation of chromatin organizati…	--
ENSMUSG00000041697	760.14	1591.72	965.735	462.666	284.517	434.005	1105.87	393.729	0.356037	-1.4899	0.0497827	0.759588	Cox6a1	cytochrome c oxidase subunit 6A1 [Source:MGI Symbol;Acc:MGI:103099]	Metabolism;Human Diseases;Human Diseases;Human Diseases;Human Diseases;Human Diseases;Human Diseases;Organismal Systems;Human Diseases;Human Diseases;Human Diseases;Metabolism;Organismal Systems	Global and overview maps;Neurodegenerative disease;Neurodegenerative disease;Neurodegenerative disease;Neurodegenerative disease;Neurodegenerative disease;Neurodegenerative disease;Environmental adaptation;Cancer: overview;Cardiovascular disease;Endocrine and metabolic disease;Energy metabolism;Circulatory system	ko01100//Metabolic pathways;ko05022//Pathways of neurodegeneration - multiple diseases;ko05014//Amyotrophic lateral sclerosis;ko05010//Alzheimer disease;ko05016//Huntington disease;ko05020//Prion disease;ko05012//Parkinson disease;ko04714//Thermogenesis;ko05208//Chemical carcinogenesis - reactive oxygen species;ko05415//Diabetic cardiomyopathy;ko04932//Non-alcoholic fatty liver disease;ko00190//O…	K02266;K02266;K02266;K02266;K02266;K02266;K02266;K02266;K02266;K02266;K02266;K02266;K02266	GO:0005739//mitochondrion;GO:0005743//mitochondrial inner membrane;GO:0005751//mitochondrial respiratory chain complex IV;GO:0016020//membrane;GO:0031966//mitochondrial membrane;GO:0043209//myelin sheath	GO:0016491//oxidoreductase activity;GO:0030234//enzyme regulator activity	GO:0006119//oxidative phosphorylation;GO:0006123//mitochondrial electron transport, cytochrome c to oxygen	--
ENSMUSG00000068859	18.0196	30.6983	43.377	0	0	16.2363	30.6983	5.4121	0.1763	-2.5039	0.0499391	0.759588	Sp9	trans-acting transcription factor 9 [Source:MGI Symbol;Acc:MGI:3574660]	-	-	-	-	GO:0005634//nucleus	GO:0000978//RNA polymerase II cis-regulatory region sequence-specific DNA binding;GO:0000981//DNA-binding transcription factor activity, RNA polymerase II-specific;GO:0003677//DNA binding;GO:0046872//metal ion binding;GO:1990837//sequence-specific double-stranded DNA binding	GO:0006357//regulation of transcription by RNA polymerase II;GO:0030326//embryonic limb morphogenesis	zf-C2H2

## Sheet: UP
protein_id	NC-1	NC-2	NC-3	Restraint-1	Restraint-2	Restraint-3	NC_mean	Restraint_mean	R/C	log2(fc)	PValue	FDR	Symbol	Description	KEGG_A_class	KEGG_B_class	Pathway	K_ID	GO Component	GO Function	GO Process	TF_family
ENSMUSG00000025578	0	0	0	25.9326	26.6788	27.425	0.01	26.6788	2667.88	11.3815	4.07329e-07	0.00109422	Cbx8	chromobox 8 [Source:MGI Symbol;Acc:MGI:1353589]	-	-	-	-	GO:0000785//chromatin;GO:0000792//heterochromatin;GO:0005634//nucleus;GO:0005654//nucleoplasm;GO:0005694//chromosome;GO:0031519//PcG protein complex;GO:0035102//PRC1 complex	GO:0003682//chromatin binding;GO:0003727//single-stranded RNA binding;GO:0005515//protein binding;GO:0035064//methylated histone binding;GO:0097027//ubiquitin-protein transferase activator activity	GO:0000122//negative regulation of transcription by RNA polymerase II;GO:0006325//chromatin organization;GO:0008284//positive regulation of cell population proliferation;GO:0031507//heterochromatin assembly;GO:0032967//positive regulation of collagen biosynthetic process;GO:0045739//positive regulation of DNA repair;GO:0070301//cellular response to hydrogen peroxide	--
ENSMUSG00000031297	0	0	0	16.8969	28.3849	20.561	0.01	21.9476	2194.76	11.0998	0.00292648	0.269709	Slc7a3	solute carrier family 7 (cationic amino acid transporter, y+ system), member 3 [Source:MGI Symbol;Acc:MGI:1100521]	-	-	-	-	GO:0005886//plasma membrane;GO:0016020//membrane	GO:0000064//L-ornithine transmembrane transporter activity;GO:0015174//basic amino acid transmembrane transporter activity;GO:0015189//L-lysine transmembrane transporter activity;GO:0022857//transmembrane transporter activity;GO:0061459//L-arginine transmembrane transporter activity	GO:0006865//amino acid transport;GO:0015819//lysine transport;GO:0015822//ornithine transport;GO:0032006//regulation of TOR signaling;GO:0055085//transmembrane transport;GO:0097638//L-arginine import across plasma membrane;GO:0097639//L-lysine import across plasma membrane;GO:0097640//L-ornithine import across plasma membrane;GO:1903352//L-ornithine transmembrane transport;GO:1903401//L-lysine tr…	--
ENSMUSG00000041997	0	0	0	26.8109	15.82	21.3851	0.01	21.3387	2133.87	11.0593	0.00254597	0.251497	Tlk1	tousled-like kinase 1 [Source:MGI Symbol;Acc:MGI:2441683]	-	-	-	-	GO:0005634//nucleus;GO:0005654//nucleoplasm	GO:0000166//nucleotide binding;GO:0004672//protein kinase activity;GO:0004674//protein serine/threonine kinase activity;GO:0005524//ATP binding;GO:0016301//kinase activity;GO:0016740//transferase activity;GO:0106310//protein serine kinase activity	GO:0006325//chromatin organization;GO:0006468//protein phosphorylation;GO:0006886//intracellular protein transport;GO:0006974//cellular response to DNA damage stimulus;GO:0007049//cell cycle;GO:0007059//chromosome segregation;GO:0016310//phosphorylation;GO:0035556//intracellular signal transduction;GO:1902275//regulation of chromatin organization	--
ENSMUSG00000028538	0	0	0	20.1063	25.9052	14.3075	0.01	20.1063	2010.63	10.9734	0.00386941	0.294185	St3gal3	ST3 beta-galactoside alpha-2,3-sialyltransferase 3 [Source:MGI Symbol;Acc:MGI:1316659]	Metabolism;Metabolism;Metabolism;Metabolism;Metabolism;Metabolism	Global and overview maps;Glycan biosynthesis and metabolism;Glycan biosynthesis and metabolism;Glycan biosynthesis and metabolism;Glycan biosynthesis and metabolism;Glycan biosynthesis and metabolism	ko01100//Metabolic pathways;ko00513//Various types of N-glycan biosynthesis;ko00514//Other types of O-glycan biosynthesis;ko00515//Mannose type O-glycan biosynthesis;ko00601//Glycosphingolipid biosynthesis - lacto and neolacto series;ko00533//Glycosaminoglycan biosynthesis - keratan sulfate	K00781;K00781;K00781;K00781;K00781;K00781	GO:0005794//Golgi apparatus;GO:0016020//membrane;GO:0032580//Golgi cisterna membrane	GO:0003836//beta-galactoside (CMP) alpha-2,3-sialyltransferase activity;GO:0008373//sialyltransferase activity;GO:0016740//transferase activity;GO:0016757//glycosyltransferase activity	GO:0006486//protein glycosylation;GO:0010706//ganglioside biosynthetic process via lactosylceramide	--
ENSMUSG00000036466	0	0	0	14.1078	21.2777	17.6928	0.01	17.6928	1769.28	10.7889	0.00102813	0.221952	Megf11	multiple EGF-like-domains 11 [Source:MGI Symbol;Acc:MGI:1920951]	-	-	-	-	GO:0005575//cellular_component;GO:0005886//plasma membrane;GO:0016020//membrane;GO:0016323//basolateral plasma membrane	GO:0003674//molecular_function;GO:0005044//scavenger receptor activity;GO:0005515//protein binding	GO:0006897//endocytosis;GO:0010842//retina layer formation;GO:0034109//homotypic cell-cell adhesion	--
ENSMUSG00000060985	0	0	0	15.9378	15.5446	18.8107	0.01	16.7644	1676.44	10.7112	8.32064e-05	0.06096	Tdrd5	tudor domain containing 5 [Source:MGI Symbol;Acc:MGI:2684949]	-	-	-	-	GO:0005737//cytoplasm;GO:0033391//chromatoid body;GO:0043186//P granule;GO:0045202//synapse;GO:0071546//pi-body	GO:0003674//molecular_function	GO:0007281//germ cell development;GO:0007283//spermatogenesis;GO:0007286//spermatid development;GO:0030154//cell differentiation;GO:0030719//P granule organization;GO:0034587//piRNA metabolic process	--
ENSMUSG00000049804	0	0	0	16.6366	13.3222	14.9794	0.01	14.9794	1497.94	10.5488	9.72025e-05	0.0652796	Armcx4	armadillo repeat containing, X-linked 4 [Source:MGI Symbol;Acc:MGI:2147887]	-	-	-	-	GO:0005575//cellular_component;GO:0005741//mitochondrial outer membrane;GO:0016020//membrane	GO:0003674//molecular_function;GO:0005515//protein binding	GO:0008150//biological_process	--
ENSMUSG00000017466	0	0	0	11.1388	14.0698	17.0007	0.01	14.0698	1406.98	10.4584	0.00114292	0.221952	Timp2	tissue inhibitor of metalloproteinase 2 [Source:MGI Symbol;Acc:MGI:98753]	-	-	-	-	-	GO:0002020//protease binding;GO:0004857//enzyme inhibitor activity;GO:0005515//protein binding;GO:0008191//metalloendopeptidase inhibitor activity;GO:0008270//zinc ion binding;GO:0030414//peptidase inhibitor activity;GO:0046872//metal ion binding;GO:0140678//molecular function inhibitor activity	-	--
ENSMUSG00000048118	0	0	0	18.7429	7.35489	13.0489	0.01	13.0489	1304.89	10.3497	0.0165479	0.582357	Arid4a	AT rich interactive domain 4A (RBP1-like) [Source:MGI Symbol;Acc:MGI:2444354]	-	-	-	-	GO:0005634//nucleus;GO:0005654//nucleoplasm;GO:0005886//plasma membrane;GO:0016580//Sin3 complex;GO:0017053//transcription repressor complex	GO:0000976//transcription cis-regulatory region binding;GO:0003677//DNA binding;GO:0003690//double-stranded DNA binding	GO:0000122//negative regulation of transcription by RNA polymerase II;GO:0006306//DNA methylation;GO:0006325//chromatin organization;GO:0006357//regulation of transcription by RNA polymerase II;GO:0006366//transcription by RNA polymerase II;GO:0007283//spermatogenesis;GO:0010468//regulation of gene expression;GO:0030154//cell differentiation;GO:0030336//negative regulation of cell migration;GO:00…	ARID
ENSMUSG00000037646	0	0	0	7.2101	20.3328	11.0293	0.01	12.8574	1285.74	10.3284	0.0299506	0.69749	Vps13b	vacuolar protein sorting 13B [Source:MGI Symbol;Acc:MGI:1916380]	-	-	-	-	GO:0000139//Golgi membrane;GO:0002080//acrosomal membrane;GO:0005575//cellular_component;GO:0005764//lysosome;GO:0005765//lysosomal membrane;GO:0005768//endosome;GO:0005794//Golgi apparatus;GO:0016020//membrane;GO:0031410//cytoplasmic vesicle;GO:0031901//early endosome membrane;GO:0032588//trans-Golgi network membrane;GO:0033106//cis-Golgi network membrane;GO:0033116//endoplasmic reticulum-Golgi …	GO:0003674//molecular_function;GO:0008289//lipid binding;GO:0032266//phosphatidylinositol-3-phosphate binding	GO:0001675//acrosome assembly;GO:0006869//lipid transport;GO:0007030//Golgi organization;GO:0007399//nervous system development;GO:0007417//central nervous system development;GO:0008150//biological_process;GO:0016192//vesicle-mediated transport;GO:0032458//slow endocytic recycling;GO:0036438//maintenance of lens transparency;GO:0060612//adipose tissue development;GO:0090168//Golgi reassembly	--
ENSMUSG00000051802	0	0	0	11.232	8.85263	10.0423	0.01	10.0423	1004.23	9.97187	0.000127312	0.072277	Krtap19-5	keratin associated protein 19-5 [Source:MGI Symbol;Acc:MGI:1330295]	-	-	-	-	GO:0005882//intermediate filament	-	-	--
ENSMUSG00000033405	0	0	0	10.5298	9.87144	9.21305	0.01	9.87144	987.144	9.94712	1.30635e-05	0.0131598	Nudt15	nudix hydrolase 15 [Source:MGI Symbol;Acc:MGI:2443366]	-	-	-	-	GO:0005829//cytosol	GO:0008413//8-oxo-7,8-dihydroguanosine triphosphate pyrophosphatase activity;GO:0016787//hydrolase activity;GO:0035539//8-oxo-7,8-dihydrodeoxyguanosine triphosphate pyrophosphatase activity;GO:0044715//8-oxo-dGDP phosphatase activity;GO:0046872//metal ion binding;GO:0047429//nucleoside-triphosphate diphosphatase activity	GO:0000278//mitotic cell cycle;GO:0000302//response to reactive oxygen species;GO:0006195//purine nucleotide catabolic process;GO:0006203//dGTP catabolic process;GO:0009217//purine deoxyribonucleoside triphosphate catabolic process;GO:0042178//xenobiotic catabolic process;GO:0042262//DNA protection;GO:0061136//regulation of proteasomal protein catabolic process;GO:1901292//nucleoside phosphate ca…	--
ENSMUSG00000020354	0	0	0	10.5711	6.21287	8.39198	0.01	8.39198	839.198	9.71287	0.00262508	0.251851	Sgcd	sarcoglycan, delta (dystrophin-associated glycoprotein) [Source:MGI Symbol;Acc:MGI:1346525]	Human Diseases;Human Diseases;Human Diseases;Human Diseases	Cardiovascular disease;Cardiovascular disease;Cardiovascular disease;Cardiovascular disease	ko05414//Dilated cardiomyopathy;ko05410//Hypertrophic cardiomyopathy;ko05412//Arrhythmogenic right ventricular cardiomyopathy;ko05416//Viral myocarditis	K12563;K12563;K12563;K12563	GO:0005737//cytoplasm;GO:0005856//cytoskeleton;GO:0005886//plasma membrane;GO:0016010//dystrophin-associated glycoprotein complex;GO:0016011//dystroglycan complex;GO:0016012//sarcoglycan complex;GO:0016020//membrane;GO:0016529//sarcoplasmic reticulum;GO:0042383//sarcolemma	GO:0005515//protein binding	GO:0003015//heart process;GO:0019722//calcium-mediated signaling;GO:0031503//protein-containing complex localization;GO:0048738//cardiac muscle tissue development;GO:0055013//cardiac muscle cell development;GO:0055074//calcium ion homeostasis;GO:0060047//heart contraction;GO:0060048//cardiac muscle contraction;GO:0060977//coronary vasculature morphogenesis;GO:0061024//membrane organization;GO:008…	--
ENSMUSG00000033788	0	0	0	5.60351	5.25955	2.66941	0.01	4.51082	451.082	8.81725	0.00821342	0.462346	Dysf	dysferlin [Source:MGI Symbol;Acc:MGI:1349385]	-	-	-	-	GO:0005634//nucleus;GO:0005737//cytoplasm;GO:0005768//endosome;GO:0005769//early endosome;GO:0005770//late endosome;GO:0005794//Golgi apparatus;GO:0005874//microtubule;GO:0005886//plasma membrane;GO:0016020//membrane;GO:0030027//lamellipodium;GO:0030139//endocytic vesicle;GO:0030315//T-tubule;GO:0030659//cytoplasmic vesicle membrane;GO:0031410//cytoplasmic vesicle;GO:0034451//centriolar satellite…	GO:0005509//calcium ion binding;GO:0005515//protein binding;GO:0005543//phospholipid binding;GO:0005544//calcium-dependent phospholipid binding;GO:0008017//microtubule binding;GO:0008289//lipid binding;GO:0043014//alpha-tubulin binding;GO:0046872//metal ion binding	GO:0000209//protein polyubiquitination;GO:0001525//angiogenesis;GO:0001778//plasma membrane repair;GO:0001938//positive regulation of endothelial cell proliferation;GO:0002280//monocyte activation involved in immune response;GO:0002281//macrophage activation involved in immune response;GO:0006071//glycerol metabolic process;GO:0006906//vesicle fusion;GO:0010629//negative regulation of gene expres…	--
ENSMUSG00000020034	0	0	0	4.29841	2.98275	3.64058	0.01	3.64058	364.058	8.50803	0.000661914	0.183944	Tcp11l2	t-complex 11 (mouse) like 2 [Source:MGI Symbol;Acc:MGI:2444679]	-	-	-	-	GO:0005575//cellular_component;GO:0005737//cytoplasm;GO:0005856//cytoskeleton	GO:0003674//molecular_function	GO:0007165//signal transduction;GO:0014812//muscle cell migration	--
ENSMUSG00000027663	0	0	0	3.41374	5.49315	1.33433	0.01	3.41374	341.374	8.41521	0.0467028	0.758827	Zmat3	zinc finger matrin type 3 [Source:MGI Symbol;Acc:MGI:1195270]	Cellular Processes	Cell growth and death	ko04115//p53 signaling pathway	K10137	GO:0005654//nucleoplasm;GO:0005886//plasma membrane	GO:0003676//nucleic acid binding;GO:0008270//zinc ion binding;GO:0046872//metal ion binding	-	zf-C2H2
ENSMUSG00000043467	0	0	10.3217	30.198	42.9432	55.6885	3.44056	42.9432	12.4815	3.64172	0.00826131	0.462346	Zbtb37	zinc finger and BTB domain containing 37 [Source:MGI Symbol;Acc:MGI:2444467]	-	-	-	-	GO:0005654//nucleoplasm	GO:0000978//RNA polymerase II cis-regulatory region sequence-specific DNA binding;GO:0001227//DNA-binding transcription repressor activity, RNA polymerase II-specific;GO:0005515//protein binding;GO:1990837//sequence-specific double-stranded DNA binding	GO:0000122//negative regulation of transcription by RNA polymerase II;GO:0001817//regulation of cytokine production;GO:0002682//regulation of immune system process	ZBTB
ENSMUSG00000070720	7.96558	0	0	23.3255	27.1543	25.2399	2.65519	25.2399	9.50586	3.24882	0.0014208	0.221952	Tmem200b	transmembrane protein 200B [Source:MGI Symbol;Acc:MGI:3646343]	-	-	-	-	GO:0005575//cellular_component;GO:0016020//membrane	GO:0003674//molecular_function	GO:0008150//biological_process	--
ENSMUSG00000026627	0	0	4.10917	6.50627	17.1054	14.0016	1.36972	12.5378	9.15349	3.19432	0.0312344	0.69749	Pacc1	proton activated chloride channel 1 [Source:MGI Symbol;Acc:MGI:1914200]	-	-	-	-	GO:0005886//plasma membrane;GO:0016020//membrane;GO:0034707//chloride channel complex	GO:0005254//chloride channel activity;GO:0061797//pH-gated chloride channel activity	GO:0006811//ion transport;GO:0006821//chloride transport;GO:0034220//ion transmembrane transport;GO:1902476//chloride transmembrane transport	--
ENSMUSG00000051510	0	2.57578	0	6.2272	9.21874	3.23567	0.858595	6.2272	7.25279	2.85854	0.0496463	0.759588	Mafg	v-maf musculoaponeurotic fibrosarcoma oncogene family, protein G (avian) [Source:MGI Symbol;Acc:MGI:96911]	-	-	-	-	GO:0005634//nucleus;GO:0005667//transcription regulator complex;GO:0090575//RNA polymerase II transcription regulator complex	GO:0000978//RNA polymerase II cis-regulatory region sequence-specific DNA binding;GO:0000981//DNA-binding transcription factor activity, RNA polymerase II-specific;GO:0001228//DNA-binding transcription activator activity, RNA polymerase II-specific;GO:0003677//DNA binding;GO:0003700//DNA-binding transcription factor activity;GO:0005515//protein binding;GO:0042802//identical protein binding;GO:199…	GO:0001701//in utero embryonic development;GO:0006355//regulation of transcription, DNA-templated;GO:0006357//regulation of transcription by RNA polymerase II;GO:0010628//positive regulation of gene expression;GO:0030534//adult behavior;GO:0030641//regulation of cellular pH;GO:0042127//regulation of cell population proliferation;GO:0045604//regulation of epidermal cell differentiation;GO:0045944/…	TF_bZIP
ENSMUSG00000035007	0	5.69827	0	9.95537	12.3298	14.7043	1.89942	12.3298	6.49135	2.69852	0.0112229	0.505725	Rundc1	RUN domain containing 1 [Source:MGI Symbol;Acc:MGI:2144506]	-	-	-	-	-	-	GO:0001701//in utero embryonic development	--
ENSMUSG00000052160	7.33661	0	0	11.3856	8.88215	13.8891	2.44554	11.3856	4.65568	2.21899	0.0346104	0.708206	Pld4	phospholipase D family, member 4 [Source:MGI Symbol;Acc:MGI:2144765]	Metabolism;Metabolism;Metabolism	Global and overview maps;Lipid metabolism;Lipid metabolism	ko01100//Metabolic pathways;ko00564//Glycerophospholipid metabolism;ko00565//Ether lipid metabolism	K16860;K16860;K16860	GO:0005634//nucleus;GO:0005768//endosome;GO:0005769//early endosome;GO:0005783//endoplasmic reticulum;GO:0005789//endoplasmic reticulum membrane;GO:0005794//Golgi apparatus;GO:0016020//membrane;GO:0031090//organelle membrane;GO:0031410//cytoplasmic vesicle;GO:0032588//trans-Golgi network membrane;GO:0045335//phagocytic vesicle	GO:0003824//catalytic activity;GO:0004518//nuclease activity;GO:0004527//exonuclease activity;GO:0004630//phospholipase D activity;GO:0005515//protein binding;GO:0016787//hydrolase activity;GO:0045145//single-stranded DNA 5'-3' exodeoxyribonuclease activity	GO:0002244//hematopoietic progenitor cell differentiation;GO:0002376//immune system process;GO:0006259//DNA metabolic process;GO:0006909//phagocytosis;GO:0006954//inflammatory response;GO:0045087//innate immune response;GO:0051649//establishment of localization in cell;GO:1900015//regulation of cytokine production involved in inflammatory response	--
ENSMUSG00000039841	0	0	15.7765	23.974	20.9856	26.9624	5.25884	23.974	4.5588	2.18865	0.027748	0.690552	Zfp800	zinc finger protein 800 [Source:MGI Symbol;Acc:MGI:1889334]	-	-	-	-	GO:0005634//nucleus	GO:0003674//molecular_function;GO:0003677//DNA binding;GO:0046872//metal ion binding	GO:0031018//endocrine pancreas development;GO:0090425//acinar cell differentiation	zf-C2H2
ENSMUSG00000021390	0	0	6.38961	9.35501	9.67447	9.51474	2.12987	9.51474	4.46729	2.1594	0.0257229	0.673054	Ogn	osteoglycin [Source:MGI Symbol;Acc:MGI:109278]	-	-	-	-	GO:0005576//extracellular region;GO:0005615//extracellular space;GO:0031012//extracellular matrix;GO:0062023//collagen-containing extracellular matrix	GO:0005515//protein binding;GO:0008083//growth factor activity;GO:0030021//extracellular matrix structural constituent conferring compression resistance	GO:0007165//signal transduction;GO:0048662//negative regulation of smooth muscle cell proliferation;GO:0060348//bone development;GO:0061975//articular cartilage development	--
ENSMUSG00000021590	74.0257	106.215	41.8365	249.536	327.263	171.81	74.0257	249.536	3.37094	1.75315	0.0224874	0.658633	Spata9	spermatogenesis associated 9 [Source:MGI Symbol;Acc:MGI:1922821]	-	-	-	-	GO:0005575//cellular_component;GO:0016020//membrane	GO:0003674//molecular_function	GO:0007283//spermatogenesis;GO:0008150//biological_process;GO:0030154//cell differentiation	--
ENSMUSG00000073830	25.1439	23.5235	53.027	98.0915	119.141	68.6501	33.8981	95.2943	2.8112	1.49118	0.0246897	0.658633	Mup14	major urinary protein 14 [Source:MGI Symbol;Acc:MGI:3702005]	-	-	-	-	GO:0005576//extracellular region;GO:0005615//extracellular space	GO:0003674//molecular_function;GO:0005549//odorant binding;GO:0005550//pheromone binding;GO:0036094//small molecule binding	GO:0008150//biological_process	--
ENSMUSG00000052298	16.8212	14.9214	15.8713	35.5995	30.1725	57.5812	15.8713	41.1178	2.5907	1.37334	0.0396884	0.736801	Cdc42se2	CDC42 small effector 2 [Source:MGI Symbol;Acc:MGI:1919979]	-	-	-	-	GO:0001891//phagocytic cup;GO:0005737//cytoplasm;GO:0005856//cytoskeleton;GO:0005886//plasma membrane;GO:0016020//membrane;GO:0042995//cell projection	GO:0031267//small GTPase binding;GO:0035591//signaling adaptor activity	GO:0006909//phagocytosis;GO:0008360//regulation of cell shape;GO:0009966//regulation of signal transduction;GO:0035023//regulation of Rho protein signal transduction	--
ENSMUSG00000040146	23.9328	22.2282	17.4351	41.6262	47.749	74.4785	21.1987	54.6179	2.57647	1.3654	0.0312763	0.69749	Rgl3	ral guanine nucleotide dissociation stimulator-like 3 [Source:MGI Symbol;Acc:MGI:1918996]	-	-	-	-	GO:0005886//plasma membrane	GO:0005085//guanyl-nucleotide exchange factor activity;GO:0005515//protein binding;GO:0031267//small GTPase binding	GO:0007165//signal transduction;GO:0007264//small GTPase mediated signal transduction;GO:0007265//Ras protein signal transduction	--
ENSMUSG00000020428	106.752	106.38	47.1915	180.5	246.238	213.369	86.7747	213.369	2.45888	1.298	0.0099042	0.478376	Gabra6	gamma-aminobutyric acid (GABA) A receptor, subunit alpha 6 [Source:MGI Symbol;Acc:MGI:95618]	Organismal Systems;Environmental Information Processing;Organismal Systems;Human Diseases;Organismal Systems;Human Diseases	Nervous system;Signaling molecules and interaction;Nervous system;Substance dependence;Sensory system;Substance dependence	ko04723//Retrograde endocannabinoid signaling;ko04080//Neuroactive ligand-receptor interaction;ko04727//GABAergic synapse;ko05032//Morphine addiction;ko04742//Taste transduction;ko05033//Nicotine addiction	K05175;K05175;K05175;K05175;K05175;K05175	GO:0005886//plasma membrane;GO:0016020//membrane;GO:0030425//dendrite;GO:0032590//dendrite membrane;GO:0032809//neuronal cell body membrane;GO:0034707//chloride channel complex;GO:0042734//presynaptic membrane;GO:0043005//neuron projection;GO:0043235//receptor complex;GO:0045202//synapse;GO:0045211//postsynaptic membrane;GO:0098686//hippocampal mossy fiber to CA3 synapse;GO:0098794//postsynapse;G…	GO:0004888//transmembrane signaling receptor activity;GO:0004890//GABA-A receptor activity;GO:0005216//ion channel activity;GO:0005230//extracellular ligand-gated ion channel activity;GO:0005237//inhibitory extracellular ligand-gated ion channel activity;GO:0005254//chloride channel activity;GO:0008503//benzodiazepine receptor activity;GO:0022851//GABA-gated chloride ion channel activity;GO:00448…	GO:0006811//ion transport;GO:0006821//chloride transport;GO:0007214//gamma-aminobutyric acid signaling pathway;GO:0034220//ion transmembrane transport;GO:0051932//synaptic transmission, GABAergic;GO:0060078//regulation of postsynaptic membrane potential;GO:1902476//chloride transmembrane transport	--
ENSMUSG00000023959	6.88276	12.7941	6.84917	19.1748	23.1275	21.1512	8.84201	21.1512	2.39212	1.25829	0.00571354	0.371334	Clic5	chloride intracellular channel 5 [Source:MGI Symbol;Acc:MGI:1917912]	-	-	-	-	GO:0005737//cytoplasm;GO:0005739//mitochondrion;GO:0005794//Golgi apparatus;GO:0005813//centrosome;GO:0005856//cytoskeleton;GO:0005886//plasma membrane;GO:0005938//cell cortex;GO:0015629//actin cytoskeleton;GO:0016020//membrane;GO:0016324//apical plasma membrane;GO:0032420//stereocilium;GO:0032421//stereocilium bundle;GO:0034702//ion channel complex;GO:0034707//chloride channel complex	GO:0005254//chloride channel activity	GO:0002021//response to dietary excess;GO:0002024//diet induced thermogenesis;GO:0006811//ion transport;GO:0006821//chloride transport;GO:0007601//visual perception;GO:0007605//sensory perception of sound;GO:0008104//protein localization;GO:0034220//ion transmembrane transport;GO:0050885//neuromuscular process controlling balance;GO:0050896//response to stimulus;GO:0060088//auditory receptor cell…	--
ENSMUSG00000095567	6.48291	11.1556	1.55976	14.9906	14.1243	15.857	6.39943	14.9906	2.34249	1.22804	0.037964	0.72839	Noc2l	NOC2 like nucleolar associated transcriptional repressor [Source:MGI Symbol;Acc:MGI:1931051]	-	-	-	-	GO:0005634//nucleus;GO:0005654//nucleoplasm;GO:0005694//chromosome;GO:0005730//nucleolus;GO:0005829//cytosol	GO:0003682//chromatin binding;GO:0003714//transcription corepressor activity;GO:0031491//nucleosome binding;GO:0042393//histone binding;GO:0140297//DNA-binding transcription factor binding	GO:0000122//negative regulation of transcription by RNA polymerase II;GO:0002903//negative regulation of B cell apoptotic process;GO:0034644//cellular response to UV;GO:0045815//positive regulation of gene expression, epigenetic;GO:2001243//negative regulation of intrinsic apoptotic signaling pathway	--
ENSMUSG00000069273	20.2656	17.635	15.0045	41.2415	36.4997	45.9055	17.635	41.2156	2.33714	1.22474	0.00162491	0.221952	H3c6	H3 clustered histone 6 [Source:MGI Symbol;Acc:MGI:2448326]	Human Diseases;Organismal Systems;Human Diseases;Human Diseases	Substance dependence;Immune system;Immune disease;Cancer: overview	ko05034//Alcoholism;ko04613//Neutrophil extracellular trap formation;ko05322//Systemic lupus erythematosus;ko05202//Transcriptional misregulation in cancer	K11253;K11253;K11253;K11253	GO:0000785//chromatin;GO:0000786//nucleosome;GO:0005634//nucleus;GO:0005654//nucleoplasm;GO:0005694//chromosome;GO:0032991//protein-containing complex	GO:0003677//DNA binding;GO:0003682//chromatin binding;GO:0005515//protein binding;GO:0030527//structural constituent of chromatin;GO:0046982//protein heterodimerization activity	GO:0000122//negative regulation of transcription by RNA polymerase II;GO:0006325//chromatin organization;GO:0006334//nucleosome assembly;GO:0010467//gene expression;GO:0040029//regulation of gene expression, epigenetic	--
ENSMUSG00000035067	18.0619	9.10305	14.6228	23.2649	40.2282	31.7465	13.9292	31.7465	2.27913	1.18848	0.0325555	0.705282	Xkr6	X-linked Kx blood group related 6 [Source:MGI Symbol;Acc:MGI:2447765]	-	-	-	-	GO:0005886//plasma membrane;GO:0016020//membrane	GO:0003674//molecular_function	GO:0043652//engulfment of apoptotic cell;GO:0070782//phosphatidylserine exposure on apoptotic cell surface;GO:1902742//apoptotic process involved in development	--
ENSMUSG00000040380	134.197	86.797	110.497	223.118	275.697	249.407	110.497	249.407	2.25714	1.1745	0.00244648	0.249572	Cbln3	cerebellin 3 precursor protein [Source:MGI Symbol;Acc:MGI:1889286]	-	-	-	-	GO:0005576//extracellular region;GO:0005615//extracellular space;GO:0005783//endoplasmic reticulum;GO:0005794//Golgi apparatus;GO:0045202//synapse	GO:0005515//protein binding	GO:0099558//maintenance of synapse structure	--
ENSMUSG00000030680	12.5937	8.17561	17.0118	23.3257	33.3072	28.3165	12.5937	28.3165	2.24846	1.16894	0.0150285	0.553033	Pagr1a	PAXIP1 associated glutamate rich protein 1A [Source:MGI Symbol;Acc:MGI:1914528]	-	-	-	-	GO:0005634//nucleus;GO:0005654//nucleoplasm;GO:0035097//histone methyltransferase complex;GO:0044666//MLL3/4 complex	GO:0005515//protein binding;GO:0030331//estrogen receptor binding	GO:0006281//DNA repair;GO:0006310//DNA recombination;GO:0006974//cellular response to DNA damage stimulus;GO:0033148//positive regulation of intracellular estrogen receptor signaling pathway;GO:0045944//positive regulation of transcription by RNA polymerase II;GO:0048304//positive regulation of isotype switching to IgG isotypes;GO:0060717//chorion development;GO:1902749//regulation of cell cycle …	--
ENSMUSG00000107068	12.5937	8.17561	17.0118	23.3257	33.3072	28.3165	12.5937	28.3165	2.24846	1.16894	0.0150285	0.553033	Gm42742	predicted gene 42742 [Source:MGI Symbol;Acc:MGI:5662879]	-	-	-	-	GO:0005634//nucleus;GO:0005654//nucleoplasm;GO:0035097//histone methyltransferase complex;GO:0044666//MLL3/4 complex	GO:0005515//protein binding;GO:0030331//estrogen receptor binding	GO:0006281//DNA repair;GO:0006310//DNA recombination;GO:0006974//cellular response to DNA damage stimulus;GO:0033148//positive regulation of intracellular estrogen receptor signaling pathway;GO:0045944//positive regulation of transcription by RNA polymerase II;GO:0048304//positive regulation of isotype switching to IgG isotypes;GO:0060717//chorion development;GO:1902749//regulation of cell cycle …	--
ENSMUSG00000033998	31.8726	24.7866	20.7746	52.0695	63.892	57.9808	25.8113	57.9808	2.24634	1.16757	0.00240124	0.249572	Kcnk1	potassium channel, subfamily K, member 1 [Source:MGI Symbol;Acc:MGI:109322]	-	-	-	-	GO:0005768//endosome;GO:0005886//plasma membrane;GO:0016020//membrane;GO:0016324//apical plasma membrane;GO:0030425//dendrite;GO:0031410//cytoplasmic vesicle;GO:0031526//brush border membrane;GO:0031982//vesicle;GO:0034705//potassium channel complex;GO:0042995//cell projection;GO:0043204//perikaryon;GO:0043231//intracellular membrane-bounded organelle;GO:0045202//synapse;GO:0055037//recycling end…	GO:0005242//inward rectifier potassium channel activity;GO:0005267//potassium channel activity;GO:0005272//sodium channel activity;GO:0015271//outward rectifier potassium channel activity;GO:0022841//potassium ion leak channel activity;GO:0042802//identical protein binding	GO:0006811//ion transport;GO:0006813//potassium ion transport;GO:0030322//stabilization of membrane potential;GO:0034220//ion transmembrane transport;GO:0035094//response to nicotine;GO:0035725//sodium ion transmembrane transport;GO:0060075//regulation of resting membrane potential;GO:0071805//potassium ion transmembrane transport	--
ENSMUSG00000055553	7161.31	6428.96	4313.75	11666.9	13690.2	14368.1	5968.01	13241.7	2.21878	1.14977	0.00349175	0.279845	Kxd1	KxDL motif containing 1 [Source:MGI Symbol;Acc:MGI:1922870]	-	-	-	-	GO:0005634//nucleus;GO:0005737//cytoplasm;GO:0005764//lysosome;GO:0005765//lysosomal membrane;GO:0005829//cytosol;GO:0005840//ribosome;GO:0016020//membrane;GO:0031083//BLOC-1 complex;GO:0098574//cytoplasmic side of lysosomal membrane;GO:0099078//BORC complex;GO:1990904//ribonucleoprotein complex	GO:0003735//structural constituent of ribosome;GO:0005515//protein binding	GO:0006412//translation;GO:0016192//vesicle-mediated transport;GO:0032418//lysosome localization;GO:0051036//regulation of endosome size;GO:0062196//regulation of lysosome size;GO:0072384//organelle transport along microtubule	--
ENSMUSG00000090137	105.906	81.1272	54.0942	194.499	139.152	200.542	80.3757	178.064	2.2154	1.14757	0.0165359	0.582357	Uba52	ubiquitin A-52 residue ribosomal protein fusion product 1 [Source:MGI Symbol;Acc:MGI:98887]	Human Diseases;Human Diseases;Human Diseases;Genetic Information Processing;Human Diseases;Genetic Information Processing;Cellular Processes	Neurodegenerative disease;Neurodegenerative disease;Infectious disease: viral;Translation;Infectious disease: viral;Folding, sorting and degradation;Transport and catabolism	ko05022//Pathways of neurodegeneration - multiple diseases;ko05012//Parkinson disease;ko05171//Coronavirus disease - COVID-19;ko03010//Ribosome;ko05167//Kaposi sarcoma-associated herpesvirus infection;ko04120//Ubiquitin mediated proteolysis;ko04137//Mitophagy - animal	K02927;K02927;K02927;K02927;K02927;K02927;K02927	GO:0005634//nucleus;GO:0005654//nucleoplasm;GO:0005737//cytoplasm;GO:0005783//endoplasmic reticulum;GO:0005829//cytosol;GO:0005840//ribosome;GO:0005886//plasma membrane;GO:0022625//cytosolic large ribosomal subunit;GO:0022626//cytosolic ribosome;GO:0022627//cytosolic small ribosomal subunit;GO:0043209//myelin sheath;GO:0045202//synapse;GO:0098793//presynapse;GO:0098794//postsynapse;GO:1990904//ri…	GO:0003735//structural constituent of ribosome;GO:0005515//protein binding;GO:0031386//protein tag;GO:0031625//ubiquitin protein ligase binding	GO:0002181//cytoplasmic translation;GO:0006412//translation;GO:0016567//protein ubiquitination;GO:0019941//modification-dependent protein catabolic process;GO:0140236//translation at presynapse;GO:0140242//translation at postsynapse	--
ENSMUSG00000019539	14.6572	13.7025	12.7477	28.79	38.1279	23.7103	13.7025	30.2094	2.20467	1.14056	0.0178903	0.604923	Rcn3	reticulocalbin 3, EF-hand calcium binding domain [Source:MGI Symbol;Acc:MGI:1277122]	-	-	-	-	GO:0005783//endoplasmic reticulum;GO:0005788//endoplasmic reticulum lumen;GO:0043231//intracellular membrane-bounded organelle	GO:0005509//calcium ion binding;GO:0046872//metal ion binding	GO:0009306//protein secretion;GO:0010952//positive regulation of peptidase activity;GO:0015031//protein transport;GO:0032964//collagen biosynthetic process;GO:0036503//ERAD pathway;GO:0043129//surfactant homeostasis;GO:0051896//regulation of protein kinase B signaling;GO:0055091//phospholipid homeostasis;GO:0060428//lung epithelium development	--
ENSMUSG00000031424	72.6309	33.4585	67.6303	153.781	131.788	96.3197	57.9066	127.296	2.19831	1.13639	0.0288451	0.693224	Kir3dl1	killer cell immunoglobulin-like receptor, three domains, long cytoplasmic tail, 1 [Source:MGI Symbol;Acc:MGI:2652397]	Organismal Systems;Organismal Systems;Human Diseases	Immune system;Immune system;Immune disease	ko04650//Natural killer cell mediated cytotoxicity;ko04612//Antigen processing and presentation;ko05332//Graft-versus-host disease	K07980;K07980;K07980	GO:0016020//membrane	-	-	--
ENSMUSG00000037013	19.0669	14.7042	10.7791	25.612	38.5854	32.0987	14.8501	32.0987	2.16152	1.11204	0.0178302	0.604923	Ss18	SS18, nBAF chromatin remodeling complex subunit [Source:MGI Symbol;Acc:MGI:107708]	Human Diseases	Cancer: overview	ko05202//Transcriptional misregulation in cancer	K15623	GO:0000785//chromatin;GO:0005634//nucleus;GO:0015630//microtubule cytoskeleton;GO:0016514//SWI/SNF complex;GO:0071564//npBAF complex;GO:0140288//GBAF complex	GO:0003713//transcription coactivator activity;GO:0030374//nuclear receptor coactivator activity	GO:0000226//microtubule cytoskeleton organization;GO:0000902//cell morphogenesis;GO:0006338//chromatin remodeling;GO:0006357//regulation of transcription by RNA polymerase II;GO:0007010//cytoskeleton organization;GO:0008284//positive regulation of cell population proliferation;GO:0009410//response to xenobiotic stimulus;GO:0035556//intracellular signal transduction;GO:0045596//negative regulation…	--
ENSMUSG00000004630	1183.75	1135.15	1159.45	2458.88	2507.58	2483.23	1159.45	2483.23	2.14173	1.09878	3.03607e-07	0.00109422	Pcp2	Purkinje cell protein 2 (L7) [Source:MGI Symbol;Acc:MGI:97508]	-	-	-	-	-	GO:0005085//guanyl-nucleotide exchange factor activity;GO:0005515//protein binding;GO:0030695//GTPase regulator activity	GO:0016056//rhodopsin mediated signaling pathway	--
ENSMUSG00000014980	30.9501	23.1214	27.0358	53.3246	59.9164	56.2904	27.0358	56.5105	2.09021	1.06365	0.000568649	0.180959	Tsen15	tRNA splicing endonuclease subunit 15 [Source:MGI Symbol;Acc:MGI:1913887]	-	-	-	-	GO:0005634//nucleus	GO:0003676//nucleic acid binding	GO:0006388//tRNA splicing, via endonucleolytic cleavage and ligation;GO:0008033//tRNA processing	--
ENSMUSG00000024121	97.0365	71.2711	62.116	144.462	153.48	168.764	76.8079	155.569	2.02542	1.01822	0.00337203	0.279845	Atp6v0c	ATPase, H+ transporting, lysosomal V0 subunit C [Source:MGI Symbol;Acc:MGI:88116]	Metabolism;Human Diseases;Metabolism;Cellular Processes;Cellular Processes;Human Diseases;Organismal Systems;Human Diseases;Organismal Systems	Global and overview maps;Infectious disease: viral;Energy metabolism;Transport and catabolism;Transport and catabolism;Infectious disease: bacterial;Nervous system;Immune disease;Excretory system	ko01100//Metabolic pathways;ko05165//Human papillomavirus infection;ko00190//Oxidative phosphorylation;ko04142//Lysosome;ko04145//Phagosome;ko05152//Tuberculosis;ko04721//Synaptic vesicle cycle;ko05323//Rheumatoid arthritis;ko04966//Collecting duct acid secretion	K02155;K02155;K02155;K02155;K02155;K02155;K02155;K02155;K02155	GO:0000220//vacuolar proton-transporting V-type ATPase, V0 domain;GO:0005773//vacuole;GO:0005774//vacuolar membrane;GO:0008021//synaptic vesicle;GO:0016020//membrane;GO:0016471//vacuolar proton-transporting V-type ATPase complex;GO:0030665//clathrin-coated vesicle membrane;GO:0030672//synaptic vesicle membrane;GO:0031410//cytoplasmic vesicle;GO:0033176//proton-transporting V-type ATPase complex;G…	GO:0005515//protein binding;GO:0008553//P-type proton-exporting transporter activity;GO:0015078//proton transmembrane transporter activity;GO:0031625//ubiquitin protein ligase binding;GO:0046961//proton-transporting ATPase activity, rotational mechanism	GO:0006811//ion transport;GO:0007035//vacuolar acidification;GO:0007042//lysosomal lumen acidification;GO:0030177//positive regulation of Wnt signaling pathway;GO:0070374//positive regulation of ERK1 and ERK2 cascade;GO:1902600//proton transmembrane transport;GO:1904093//negative regulation of autophagic cell death	--
ENSMUSG00000032123	23.2129	14.8492	12.9802	40.7303	36.6748	24.4866	17.0141	33.9639	1.99622	0.997269	0.0432961	0.750372	Dpagt1	dolichyl-phosphate N-acetylglucosaminephosphotransferase 1 [Source:MGI Symbol;Acc:MGI:1196396]	Metabolism;Metabolism	Global and overview maps;Glycan biosynthesis and metabolism	ko01100//Metabolic pathways;ko00510//N-Glycan biosynthesis	K01001;K01001	GO:0005783//endoplasmic reticulum;GO:0005789//endoplasmic reticulum membrane;GO:0016020//membrane;GO:0043231//intracellular membrane-bounded organelle	GO:0003975//UDP-N-acetylglucosamine-dolichyl-phosphate N-acetylglucosaminephosphotransferase activity;GO:0003976//UDP-N-acetylglucosamine-lysosomal-enzyme N-acetylglucosaminephosphotransferase activity;GO:0016740//transferase activity;GO:0016757//glycosyltransferase activity;GO:0016780//phosphotransferase activity, for other substituted phosphate groups;GO:0046872//metal ion binding	GO:0006047//UDP-N-acetylglucosamine metabolic process;GO:0006486//protein glycosylation;GO:0006487//protein N-linked glycosylation;GO:0006488//dolichol-linked oligosaccharide biosynthetic process;GO:0019348//dolichol metabolic process	--
ENSMUSG00000072849	302.206	293.961	487.457	732.438	878.112	519.01	361.208	709.853	1.96522	0.97469	0.0459452	0.758827	Serpina1e	serine (or cysteine) peptidase inhibitor, clade A, member 1E [Source:MGI Symbol;Acc:MGI:891967]	Organismal Systems	Immune system	ko04610//Complement and coagulation cascades	K03984	GO:0005576//extracellular region;GO:0005615//extracellular space;GO:0005783//endoplasmic reticulum;GO:0005794//Golgi apparatus;GO:0043231//intracellular membrane-bounded organelle	GO:0002020//protease binding;GO:0004866//endopeptidase inhibitor activity;GO:0004867//serine-type endopeptidase inhibitor activity;GO:0030414//peptidase inhibitor activity;GO:0042802//identical protein binding	GO:0010288//response to lead ion;GO:0033986//response to methanol;GO:0034097//response to cytokine;GO:0043434//response to peptide hormone;GO:0046687//response to chromate	--
ENSMUSG00000002930	74.3284	104.252	89.2902	148.689	195.025	171.857	89.2902	171.857	1.9247	0.944635	0.00658163	0.401828	Ppp1r17	protein phosphatase 1, regulatory subunit 17 [Source:MGI Symbol;Acc:MGI:1333876]	Organismal Systems	Nervous system	ko04730//Long-term depression	K08067	GO:0005829//cytosol	GO:0004864//protein phosphatase inhibitor activity;GO:0004865//protein serine/threonine phosphatase inhibitor activity;GO:0019212//phosphatase inhibitor activity	GO:0010921//regulation of phosphatase activity	--
ENSMUSG00000001482	11.7898	17.3073	9.82565	20.1893	24.2852	29.3023	12.9742	24.5923	1.89547	0.922555	0.0283174	0.693224	Def8	differentially expressed in FDCP 8 [Source:MGI Symbol;Acc:MGI:1346331]	-	-	-	-	GO:0005575//cellular_component	GO:0005515//protein binding;GO:0046872//metal ion binding	GO:0032418//lysosome localization;GO:0045780//positive regulation of bone resorption;GO:1900029//positive regulation of ruffle assembly	--
ENSMUSG00000036123	8.55254	10.1647	6.94035	16.2027	16.1812	16.192	8.55254	16.192	1.89323	0.920852	0.00120107	0.221952	Slc9a3	solute carrier family 9 (sodium/hydrogen exchanger), member 3 [Source:MGI Symbol;Acc:MGI:105064]	Organismal Systems;Organismal Systems;Organismal Systems;Organismal Systems	Digestive system;Digestive system;Digestive system;Excretory system	ko04976//Bile secretion;ko04974//Protein digestion and absorption;ko04978//Mineral absorption;ko04964//Proximal tubule bicarbonate reclamation	K12040;K12040;K12040;K12040	GO:0005768//endosome;GO:0005769//early endosome;GO:0005886//plasma membrane;GO:0005903//brush border;GO:0016020//membrane;GO:0016324//apical plasma membrane;GO:0031526//brush border membrane;GO:0031901//early endosome membrane;GO:0031982//vesicle;GO:0055038//recycling endosome membrane;GO:0070062//extracellular exosome	GO:0015297//antiporter activity;GO:0015385//sodium:proton antiporter activity;GO:0015386//potassium:proton antiporter activity;GO:0030165//PDZ domain binding;GO:0035091//phosphatidylinositol binding;GO:0042802//identical protein binding	GO:0002028//regulation of sodium ion transport;GO:0006811//ion transport;GO:0006812//cation transport;GO:0006814//sodium ion transport;GO:0006885//regulation of pH;GO:0006898//receptor-mediated endocytosis;GO:0051453//regulation of intracellular pH;GO:0055085//transmembrane transport;GO:0071805//potassium ion transmembrane transport;GO:0098719//sodium ion import across plasma membrane;GO:1902600/…	--
ENSMUSG00000006392	7.4469	10.2194	7.9911	17.5832	16.5124	14.4003	8.55247	16.1653	1.89013	0.918486	0.00381144	0.294185	Med8	mediator complex subunit 8 [Source:MGI Symbol;Acc:MGI:1915269]	-	-	-	-	GO:0005634//nucleus;GO:0005654//nucleoplasm;GO:0016592//mediator complex;GO:0070847//core mediator complex	GO:0000978//RNA polymerase II cis-regulatory region sequence-specific DNA binding;GO:0003712//transcription coregulator activity;GO:0005515//protein binding	GO:0006357//regulation of transcription by RNA polymerase II;GO:0016567//protein ubiquitination;GO:0032968//positive regulation of transcription elongation from RNA polymerase II promoter;GO:0051123//RNA polymerase II preinitiation complex assembly;GO:0060261//positive regulation of transcription initiation from RNA polymerase II promoter	--
ENSMUSG00000021240	9.63407	9.22153	5.41256	18.6438	12.2419	14.445	8.08939	15.1102	1.86791	0.901425	0.0383791	0.72839	Abcd4	ATP-binding cassette, sub-family D (ALD), member 4 [Source:MGI Symbol;Acc:MGI:1349217]	Cellular Processes;Environmental Information Processing	Transport and catabolism;Membrane transport	ko04146//Peroxisome;ko02010//ABC transporters	K05678;K05678	GO:0005764//lysosome;GO:0005765//lysosomal membrane;GO:0005778//peroxisomal membrane;GO:0005783//endoplasmic reticulum;GO:0005789//endoplasmic reticulum membrane;GO:0016020//membrane	GO:0000166//nucleotide binding;GO:0005324//long-chain fatty acid transporter activity;GO:0005524//ATP binding;GO:0015420//ABC-type vitamin B12 transporter activity;GO:0016887//ATP hydrolysis activity;GO:0042626//ATPase-coupled transmembrane transporter activity;GO:0042802//identical protein binding;GO:0140359//ABC-type transporter activity	GO:0006635//fatty acid beta-oxidation;GO:0007031//peroxisome organization;GO:0009235//cobalamin metabolic process;GO:0015889//cobalamin transport;GO:0015910//long-chain fatty acid import into peroxisome;GO:0042760//very long-chain fatty acid catabolic process;GO:0055085//transmembrane transport;GO:1990830//cellular response to leukemia inhibitory factor	--
ENSMUSG00000117081	5847.13	4152.8	3824.84	8498.45	7558.79	9332.54	4608.26	8463.26	1.83654	0.876992	0.00888766	0.472341	Gm49948	predicted gene, 49948 [Source:MGI Symbol;Acc:MGI:6270666]	-	-	-	-	GO:0016020//membrane	-	GO:0098609//cell-cell adhesion	--
ENSMUSG00000028173	8.29174	10.7855	8.25358	13.4096	20.1403	16.6215	9.11027	16.7238	1.83571	0.876335	0.0228135	0.658633	Wls	wntless WNT ligand secretion mediator [Source:MGI Symbol;Acc:MGI:1915401]	-	-	-	-	GO:0000139//Golgi membrane;GO:0005768//endosome;GO:0005769//early endosome;GO:0005783//endoplasmic reticulum;GO:0005789//endoplasmic reticulum membrane;GO:0005794//Golgi apparatus;GO:0005802//trans-Golgi network;GO:0005829//cytosol;GO:0005886//plasma membrane;GO:0012505//endomembrane system;GO:0016020//membrane;GO:0030659//cytoplasmic vesicle membrane;GO:0031410//cytoplasmic vesicle;GO:0031901//e…	GO:0005515//protein binding;GO:0017147//Wnt-protein binding;GO:0031852//mu-type opioid receptor binding;GO:0042802//identical protein binding	GO:0001707//mesoderm formation;GO:0006886//intracellular protein transport;GO:0009948//anterior/posterior axis specification;GO:0016055//Wnt signaling pathway;GO:0030177//positive regulation of Wnt signaling pathway;GO:0030901//midbrain development;GO:0030902//hindbrain development;GO:0031017//exocrine pancreas development;GO:0050775//positive regulation of dendrite morphogenesis;GO:0061355//Wnt …	--
ENSMUSG00000005681	556.324	563.392	660.633	1219.67	1273.97	766.501	593.449	1086.71	1.83118	0.872773	0.0398934	0.736801	Apoa2	apolipoprotein A-II [Source:MGI Symbol;Acc:MGI:88050]	Organismal Systems;Organismal Systems	Endocrine system;Digestive system	ko03320//PPAR signaling pathway;ko04979//Cholesterol metabolism	K08758;K08758	GO:0005576//extracellular region;GO:0005615//extracellular space;GO:0005829//cytosol;GO:0034361//very-low-density lipoprotein particle;GO:0034364//high-density lipoprotein particle;GO:0034366//spherical high-density lipoprotein particle;GO:0042627//chylomicron	GO:0005102//signaling receptor binding;GO:0005319//lipid transporter activity;GO:0005543//phospholipid binding;GO:0008035//high-density lipoprotein particle binding;GO:0008289//lipid binding;GO:0015485//cholesterol binding;GO:0019899//enzyme binding;GO:0031072//heat shock protein binding;GO:0031210//phosphatidylcholine binding;GO:0034190//apolipoprotein receptor binding;GO:0042803//protein homodi…	GO:0002719//negative regulation of cytokine production involved in immune response;GO:0006656//phosphatidylcholine biosynthetic process;GO:0006869//lipid transport;GO:0008203//cholesterol metabolic process;GO:0009395//phospholipid catabolic process;GO:0009749//response to glucose;GO:0010903//negative regulation of very-low-density lipoprotein particle remodeling;GO:0030300//regulation of intestin…	--
ENSMUSG00000020534	20.1794	16.6931	20.0296	35.7554	32.1682	33.9618	18.9674	33.9618	1.79054	0.840392	0.00062092	0.183944	Shmt1	serine hydroxymethyltransferase 1 (soluble) [Source:MGI Symbol;Acc:MGI:98299]	Metabolism;Metabolism;Metabolism;Metabolism;Metabolism;Metabolism;Human Diseases	Global and overview maps;Global and overview maps;Global and overview maps;Amino acid metabolism;Carbohydrate metabolism;Metabolism of cofactors and vitamins;Drug resistance: antineoplastic	ko01100//Metabolic pathways;ko01200//Carbon metabolism;ko01230//Biosynthesis of amino acids;ko00260//Glycine, serine and threonine metabolism;ko00630//Glyoxylate and dicarboxylate metabolism;ko00670//One carbon pool by folate;ko01523//Antifolate resistance	K00600;K00600;K00600;K00600;K00600;K00600;K00600	GO:0005634//nucleus;GO:0005654//nucleoplasm;GO:0005737//cytoplasm;GO:0005739//mitochondrion;GO:0005829//cytosol	GO:0000900//translation repressor activity, mRNA regulatory element binding;GO:0003824//catalytic activity;GO:0004372//glycine hydroxymethyltransferase activity;GO:0008270//zinc ion binding;GO:0008732//L-allo-threonine aldolase activity;GO:0016597//amino acid binding;GO:0016740//transferase activity;GO:0030170//pyridoxal phosphate binding;GO:0036094//small molecule binding;GO:0042802//identical p…	GO:0006231//dTMP biosynthetic process;GO:0006544//glycine metabolic process;GO:0006545//glycine biosynthetic process;GO:0006563//L-serine metabolic process;GO:0006565//L-serine catabolic process;GO:0006730//one-carbon metabolic process;GO:0009113//purine nucleobase biosynthetic process;GO:0017148//negative regulation of translation;GO:0019264//glycine biosynthetic process from serine;GO:0035999//…	--
ENSMUSG00000034889	8.90749	7.31977	9.32776	17.1401	14.0615	14.0851	8.51834	15.0956	1.77213	0.825481	0.00525345	0.344208	Cactin	cactin, spliceosome C complex subunit [Source:MGI Symbol;Acc:MGI:1917562]	-	-	-	-	GO:0005634//nucleus;GO:0005654//nucleoplasm;GO:0005681//spliceosomal complex;GO:0005737//cytoplasm;GO:0005829//cytosol;GO:0016607//nuclear speck;GO:0071013//catalytic step 2 spliceosome	GO:0005515//protein binding	GO:0000398//mRNA splicing, via spliceosome;GO:0001933//negative regulation of protein phosphorylation;GO:0002376//immune system process;GO:0006397//mRNA processing;GO:0008380//RNA splicing;GO:0031665//negative regulation of lipopolysaccharide-mediated signaling pathway;GO:0032088//negative regulation of NF-kappaB transcription factor activity;GO:0032688//negative regulation of interferon-beta pro…	--
ENSMUSG00000079436	45.2033	47.4222	19.9002	58.3054	74.4228	66.3641	37.5086	66.3641	1.76931	0.823183	0.0444843	0.758429	Kcnj13	potassium inwardly-rectifying channel, subfamily J, member 13 [Source:MGI Symbol;Acc:MGI:3781032]	Organismal Systems	Digestive system	ko04974//Protein digestion and absorption	K05006	GO:0005886//plasma membrane;GO:0016020//membrane;GO:0034702//ion channel complex	GO:0005242//inward rectifier potassium channel activity	GO:0006811//ion transport;GO:0006813//potassium ion transport;GO:0034220//ion transmembrane transport;GO:0034765//regulation of ion transmembrane transport;GO:0071805//potassium ion transmembrane transport;GO:0098655//cation transmembrane transport;GO:1990573//potassium ion import across plasma membrane	--
ENSMUSG00000014867	96.1145	82.1795	78.2319	154.662	155.163	142.672	85.5086	150.832	1.76394	0.818802	0.000652278	0.183944	Surf4	surfeit gene 4 [Source:MGI Symbol;Acc:MGI:98445]	-	-	-	-	GO:0000139//Golgi membrane;GO:0005737//cytoplasm;GO:0005783//endoplasmic reticulum;GO:0005789//endoplasmic reticulum membrane;GO:0005793//endoplasmic reticulum-Golgi intermediate compartment;GO:0005794//Golgi apparatus;GO:0005829//cytosol;GO:0016020//membrane;GO:0031965//nuclear membrane;GO:0033116//endoplasmic reticulum-Golgi intermediate compartment membrane	GO:0005515//protein binding;GO:0038024//cargo receptor activity	GO:0006897//endocytosis;GO:0007030//Golgi organization;GO:0010638//positive regulation of organelle organization;GO:0015031//protein transport;GO:0032368//regulation of lipid transport;GO:0042953//lipoprotein transport;GO:0055088//lipid homeostasis	--
ENSMUSG00000071180	37.1136	34.1863	23.923	65.4645	41.4896	60.5512	31.7409	55.8351	1.75909	0.814827	0.0445139	0.758429	Smim15	small integral membrane protein 15 [Source:MGI Symbol;Acc:MGI:1922866]	-	-	-	-	GO:0005575//cellular_component;GO:0016020//membrane	GO:0003674//molecular_function	GO:0008150//biological_process	--
ENSMUSG00000030335	41.5893	35.8788	38.7341	71.9111	67.7662	62.9331	38.7341	67.5368	1.7436	0.802071	0.000722434	0.187809	Mrpl51	mitochondrial ribosomal protein L51 [Source:MGI Symbol;Acc:MGI:1913743]	-	-	-	-	GO:0005739//mitochondrion;GO:0005743//mitochondrial inner membrane;GO:0005761//mitochondrial ribosome;GO:0005762//mitochondrial large ribosomal subunit;GO:0005840//ribosome;GO:1990904//ribonucleoprotein complex	GO:0003735//structural constituent of ribosome	GO:0006412//translation;GO:0032543//mitochondrial translation	--
ENSMUSG00000048330	14.5321	8.42896	11.4805	22.6941	18.1416	19.0947	11.4805	19.9768	1.74006	0.799137	0.0192699	0.611402	Ric3	RIC3 acetylcholine receptor chaperone [Source:MGI Symbol;Acc:MGI:2443887]	-	-	-	-	GO:0005783//endoplasmic reticulum;GO:0005789//endoplasmic reticulum membrane;GO:0016020//membrane;GO:0043005//neuron projection;GO:0043025//neuronal cell body;GO:0043231//intracellular membrane-bounded organelle;GO:0045202//synapse	GO:0033130//acetylcholine receptor binding;GO:0044183//protein folding chaperone	GO:0006457//protein folding;GO:0007204//positive regulation of cytosolic calcium ion concentration;GO:0007271//synaptic transmission, cholinergic;GO:0034394//protein localization to cell surface;GO:0065003//protein-containing complex assembly;GO:2000010//positive regulation of protein localization to cell surface	--
ENSMUSG00000079509	14.8608	9.91185	12.3863	23.2839	19.7975	21.5407	12.3863	21.5407	1.73907	0.798317	0.00634727	0.397655	Zfx	zinc finger protein X-linked [Source:MGI Symbol;Acc:MGI:99211]	-	-	-	-	GO:0000785//chromatin;GO:0005634//nucleus;GO:0005654//nucleoplasm;GO:0005694//chromosome;GO:0005730//nucleolus	GO:0000978//RNA polymerase II cis-regulatory region sequence-specific DNA binding;GO:0001228//DNA-binding transcription activator activity, RNA polymerase II-specific;GO:0003677//DNA binding;GO:0043035//chromatin insulator sequence binding;GO:0046872//metal ion binding	GO:0001541//ovarian follicle development;GO:0006355//regulation of transcription, DNA-templated;GO:0006357//regulation of transcription by RNA polymerase II;GO:0007281//germ cell development;GO:0007283//spermatogenesis;GO:0009566//fertilization;GO:0009791//post-embryonic development;GO:0035264//multicellular organism growth;GO:0045944//positive regulation of transcription by RNA polymerase II;GO:…	zf-C2H2
ENSMUSG00000029234	15.5029	21.8317	14.4283	34.7994	25.5315	29.1043	17.2543	29.8117	1.72779	0.788926	0.0241166	0.658633	Tmem165	transmembrane protein 165 [Source:MGI Symbol;Acc:MGI:894407]	-	-	-	-	GO:0000139//Golgi membrane;GO:0005765//lysosomal membrane;GO:0005794//Golgi apparatus;GO:0010008//endosome membrane;GO:0016020//membrane;GO:0032588//trans-Golgi network membrane;GO:0033106//cis-Golgi network membrane;GO:0043231//intracellular membrane-bounded organelle	GO:0005384//manganese ion transmembrane transporter activity;GO:0015085//calcium ion transmembrane transporter activity;GO:0015297//antiporter activity	GO:0006487//protein N-linked glycosylation;GO:0006816//calcium ion transport;GO:0006828//manganese ion transport;GO:0006874//cellular calcium ion homeostasis;GO:0032468//Golgi calcium ion homeostasis;GO:0032472//Golgi calcium ion transport;GO:0035751//regulation of lysosomal lumen pH;GO:0070588//calcium ion transmembrane transport;GO:0071421//manganese ion transmembrane transport	--
ENSMUSG00000026175	350.552	304.703	325.657	504.309	582.902	606.688	326.971	564.633	1.72686	0.788153	0.0021206	0.237343	Vil1	villin 1 [Source:MGI Symbol;Acc:MGI:98930]	-	-	-	-	GO:0001726//ruffle;GO:0005737//cytoplasm;GO:0005856//cytoskeleton;GO:0005886//plasma membrane;GO:0005902//microvillus;GO:0005903//brush border;GO:0015629//actin cytoskeleton;GO:0030027//lamellipodium;GO:0030175//filopodium;GO:0032432//actin filament bundle;GO:0032433//filopodium tip;GO:0042995//cell projection	GO:0003779//actin binding;GO:0005509//calcium ion binding;GO:0005515//protein binding;GO:0005546//phosphatidylinositol-4,5-bisphosphate binding;GO:0035727//lysophosphatidic acid binding;GO:0042802//identical protein binding;GO:0042803//protein homodimerization activity;GO:0043027//cysteine-type endopeptidase inhibitor activity involved in apoptotic process;GO:0046872//metal ion binding;GO:0051015…	GO:0001951//intestinal D-glucose absorption;GO:0006915//apoptotic process;GO:0007010//cytoskeleton organization;GO:0007173//epidermal growth factor receptor signaling pathway;GO:0008154//actin polymerization or depolymerization;GO:0008360//regulation of cell shape;GO:0009617//response to bacterium;GO:0010634//positive regulation of epithelial cell migration;GO:0030041//actin filament polymerizati…	--
ENSMUSG00000038406	22.1734	23.5757	18.5728	43.1508	28.5517	38.0572	21.4406	36.5866	1.70641	0.770966	0.0287446	0.693224	Scaf1	SR-related CTD-associated factor 1 [Source:MGI Symbol;Acc:MGI:2141980]	-	-	-	-	GO:0005634//nucleus	GO:0003723//RNA binding;GO:0019904//protein domain specific binding;GO:0099122//RNA polymerase II C-terminal domain binding	GO:0006366//transcription by RNA polymerase II;GO:0006397//mRNA processing;GO:0008380//RNA splicing	--
ENSMUSG00000043866	6.93221	5.64611	4.76003	11.0796	9.32761	9.16205	5.77945	9.85642	1.70543	0.770131	0.00977627	0.477497	Taf10	TATA-box binding protein associated factor 10 [Source:MGI Symbol;Acc:MGI:1346320]	Genetic Information Processing	Transcription	ko03022//Basal transcription factors	K03134	GO:0000124//SAGA complex;GO:0001673//male germ cell nucleus;GO:0005634//nucleus;GO:0005654//nucleoplasm;GO:0005669//transcription factor TFIID complex;GO:0005737//cytoplasm;GO:0033276//transcription factor TFTC complex;GO:0043229//intracellular organelle;GO:0048471//perinuclear region of cytoplasm;GO:0097550//transcription preinitiation complex	GO:0003677//DNA binding;GO:0004402//histone acetyltransferase activity;GO:0005515//protein binding;GO:0016251//RNA polymerase II general transcription initiation factor activity;GO:0019899//enzyme binding;GO:0030331//estrogen receptor binding;GO:0042802//identical protein binding;GO:0070063//RNA polymerase binding;GO:1990841//promoter-specific chromatin binding	GO:0000082//G1/S transition of mitotic cell cycle;GO:0001701//in utero embryonic development;GO:0001756//somitogenesis;GO:0001889//liver development;GO:0001892//embryonic placenta development;GO:0006282//regulation of DNA repair;GO:0006338//chromatin remodeling;GO:0006352//DNA-templated transcription, initiation;GO:0006355//regulation of transcription, DNA-templated;GO:0006357//regulation of tran…	--
[truncated: 26 more rows]

## Sheet: DOWN
protein_id	NC-1	NC-2	NC-3	Restraint-1	Restraint-2	Restraint-3	NC_mean	Restraint_mean	R/C	log2(fc)	PValue	FDR	Symbol	Description	KEGG_A_class	KEGG_B_class	Pathway	K_ID	GO Component	GO Function	GO Process	TF_family
[truncated: 107 more rows]

[truncated: 6 more sheets: Volcano plot, Heat-map, GO-BP-UP, GO-BP-DOWN, GO-BP-CC-MF-UP, GO-BP-CC-MF-DOWN]
