# Supplementary material for: Integrated Multi-Omics Analysis Reveals Immune and Metabolic Dysregulation in a Restraint Stress-Induced Depression Model
Source: Biomedicines. 2025 Sep 6;13(9):2183. doi: 10.3390/biomedicines13092183 (PMC12467129; doi:10.3390/biomedicines13092183)
Supplement: Supplementary file 1 [file biomedicines-13-02183-s001.zip › Table S4.xlsx]

## Sheet: Proteins in cluster 7
Zfp512b
Pex6
Tpgs1
Dtd2
Zscan26
Ehhadh
Nfkb2
Kdm5c
Tmc6
Pter
Chst15
Acsm5
Gla
Phka2
Irak1
Ltf
Farp2
Usp35
Atp13a2
Mcl1
Zmiz2
Sox5
Cox6a1
Shb
Ifit2
Csl
Cd14
Apon
Hbb-y
Mdm4
S100a8
Saa2
Phf21a
Tac1
Eif2s3y
Igkv2-137
Abracl
Ces1b
Znrd2
Gm50387
Tpbgl
