# Supplementary material for: Integrated Multi-Omics Analysis Reveals Immune and Metabolic Dysregulation in a Restraint Stress-Induced Depression Model
Source: Biomedicines. 2025 Sep 6;13(9):2183. doi: 10.3390/biomedicines13092183 (PMC12467129; doi:10.3390/biomedicines13092183)
Supplement: Supplementary file 1 [file biomedicines-13-02183-s001.zip › Table S5.xlsx]

## Sheet: Cluster 9 gene
Ppp1r17
Med8
Cd70
Reep3
Gabra6
Shmt1
Exoc3l4
Spata9
Atp6v0c
Telo2
Cbx8
Tmem165
Pagr1a
Gm42742
Kir3dl1
Dpagt1
Nudt15
Kcnk1
Cactin
Xkr6
Slc9a3
Rif1
Megf11
Ss18
Zc3hc1
Rgl3
Cbln3
Slc25a53
Arid4a
Insc
Armcx4
Krtap19-5
Uba52rt
Uba52
H3c1
H3c2
H3c6
H3c3
H3c13
H3c15
H3c14
H3c8
H3c4
H3c7
H3c10
H3c11
Tmem200b
Smim15
Mup14
Mup11
Mup18
Mup16
Mup10
Mup2
Mup12
Mup15
Mup22
Smarcd2
Kcnj13
